# Supplementary material for: Decoding cis-regulatory elements in the germline of the human malaria vector Anopheles gambiae
Source: Commun Biol. 2026 May 2;9:917. doi: 10.1038/s42003-026-10117-y (PMC13342555; doi:10.1038/s42003-026-10117-y)
Supplement: Supplementary file 3 — Supplementary Data 1 [file 42003_2026_10117_MOESM3_ESM.xlsx]

## Sheet: Sheet1
gene_id	utr_length	male_tissue_specificity	female_tissue_specificity	male_tau	female_tau
AGAP006782	106	maleSalivaryMean	femaleMalpighianMean	0.396266	0.697598
AGAP006187	83	maleTestisMean	femaleMidgutMean	0.900492	0.998365
AGAP006499	80	maleAcpsMean	femaleMidgutMean	0.141547	0.0583127
AGAP006526	1019	maleTestisMean	femaleMalpighianMean	0.809856	0.503982
AGAP006593	314	maleCarcassMean	femaleHeadMean	0.78402	0.85374
AGAP006607	74	maleAcpsMean	femaleSalivaryMean	0.7586	0.554624
AGAP006616	57	maleTestisMean	femaleMalpighianMean	0.707619	0.515527
AGAP006662	137	maleTestisMean	femaleSalivaryMean	0.762677	0.352504
AGAP006678	1706	maleTestisMean	femaleOvaryMean	0.922046	0.493588
AGAP006714	300	maleTestisMean	femaleMalpighianMean	0.966346	0.48955
AGAP006730	445	maleTestisMean	femaleSalivaryMean	0.915621	0.276292
AGAP006799	88	maleTestisMean	femaleOvaryMean	0.78047	0.317743
AGAP006946	109	maleAcpsMean	femaleOvaryMean	0.472761	0.874514
AGAP006953	16	maleCarcassMean	femaleOvaryMean	0.639593	0.684663
AGAP006977	44	maleHeadMean	femaleHeadMean	0.989733	0.841169
AGAP007293	387	maleMalpighianMean	femaleMalpighianMean	0.843702	0.913546
AGAP007313	119	maleMalpighianMean	femaleOvaryMean	0.722582	0.88292
AGAP007326	93	maleTestisMean	femaleOvaryMean	0.798151	0.85671
AGAP007373	406	maleHeadMean	femaleMalpighianMean	0.721122	0.724951
AGAP006713	546	maleMidgutMean	femaleMidgutMean	0.263179	0.316701
AGAP007452	1144	maleMidgutMean	femaleSalivaryMean	0.777454	0.586545
AGAP007514	241	maleTestisMean	femaleOvaryMean	0.697663	0.707563
AGAP007518	339	maleMalpighianMean	femaleMalpighianMean	0.203927	0.306635
AGAP007532	410	maleCarcassMean	femaleCarcassMean	0.519751	0.470648
AGAP007568	100	maleTestisMean	femaleOvaryMean	0.938223	0.713907
AGAP007575	110	maleSalivaryMean	femaleSalivaryMean	0.48279	0.517492
AGAP007589	84	maleMalpighianMean	femaleMidgutMean	0.710231	0.544379
AGAP007704	120	maleTestisMean	femaleOvaryMean	0.521544	0.822802
AGAP007725	373	maleTestisMean	femaleOvaryMean	0.856113	0.738877
AGAP004711	72	maleTestisMean	femaleOvaryMean	0.702718	0.955813
AGAP004737	172	maleMidgutMean	femaleMidgutMean	0.721529	0.731093
AGAP004757	83	maleMalpighianMean	femaleOvaryMean	0.515376	0.537121
AGAP013546	55	maleMalpighianMean	femaleOvaryMean	0.515376	0.537121
AGAP004784	172	maleSalivaryMean	femaleHeadMean	0.780514	0.737379
AGAP004811	62	maleTestisMean	femaleSalivaryMean	0.948894	0.0185829
AGAP004825	275	maleTestisMean	femaleOvaryMean	0.965215	0.978054
AGAP004843	228	maleHeadMean	femaleOvaryMean	0.297191	0.886221
AGAP004870	211	maleTestisMean	femaleOvaryMean	0.97663	0.851333
AGAP004930	705	maleSalivaryMean	femaleSalivaryMean	0.979223	0.950009
AGAP004931	78	maleTestisMean	femaleOvaryMean	0.976068	0.956632
AGAP005004	98	maleTestisMean	femaleMalpighianMean	0.751675	0.413985
AGAP005013	308	maleMalpighianMean	femaleMalpighianMean	0.867152	0.684698
AGAP005012	335	maleMalpighianMean	femaleMalpighianMean	0.867152	0.684698
AGAP005042	621	maleTestisMean	femaleOvaryMean	0.59688	0.463835
AGAP005052	71	maleTestisMean	femaleOvaryMean	0.991639	0.854741
AGAP005076	177	maleAcpsMean	femaleHeadMean	0.171757	0.0397153
AGAP005077	18	maleTestisMean	femaleOvaryMean	0.37589	0.416443
AGAP005106	217	maleHeadMean	femaleOvaryMean	0.228562	0.589831
AGAP005136	67	maleTestisMean	femaleOvaryMean	0.704633	0.976855
AGAP005161	200	maleMalpighianMean	femaleSalivaryMean	0.0702354	0.0824561
AGAP005187	156	maleAcpsMean	femaleMalpighianMean	0.25292	0.131795
AGAP006722	107	maleMalpighianMean	femaleMalpighianMean	0.380896	0.351739
AGAP005216	562	maleTestisMean	femaleMalpighianMean	0.759502	0.629334
AGAP005261	161	maleAcpsMean	femaleHeadMean	0.049725	0.0940935
AGAP005272	53	maleTestisMean	femaleOvaryMean	0.975215	0.948205
AGAP005288	435	maleMidgutMean	femaleMidgutMean	0.430885	0.361935
AGAP005305	149	maleAcpsMean	femaleOvaryMean	0.067518	0.176816
AGAP005396	352	maleAcpsMean	femaleOvaryMean	0.0934547	0.177351
AGAP005419	186	maleMalpighianMean	femaleMalpighianMean	0.872114	0.874391
AGAP005438	60	maleSalivaryMean	femaleSalivaryMean	0.467638	0.425425
AGAP005470	1114	maleHeadMean	femaleHeadMean	0.565903	0.735011
AGAP005496	424	maleMalpighianMean	femaleMidgutMean	0.0223922	0.00788028
AGAP005519	106	maleTestisMean	femaleMalpighianMean	0.934217	0.0708891
AGAP005532	84	maleAcpsMean	femaleMalpighianMean	0.777398	0.367433
AGAP005606	574	maleAcpsMean	femaleOvaryMean	0.300079	0.0298805
AGAP005609	372	maleMalpighianMean	femaleSalivaryMean	0.381846	0.470471
AGAP005612	56	maleCarcassMean	femaleCarcassMean	0.742903	0.625925
AGAP005613	172	maleHeadMean	femaleOvaryMean	0.162562	0.1188
AGAP005632	346	maleTestisMean	femaleMalpighianMean	0.762118	0.5829
AGAP005704	29	maleSalivaryMean	femaleMidgutMean	0.0145146	0.234634
AGAP005710	1212	maleTestisMean	femaleMalpighianMean	0.421855	0.603361
AGAP005713	159	maleHeadMean	femaleCarcassMean	0.126686	0.0352052
AGAP005757	110	maleCarcassMean	femaleMidgutMean	0.51926	0.72154
AGAP005758	208	maleMalpighianMean	femaleSalivaryMean	0.760296	0.32286
AGAP005822	101	maleSalivaryMean	femaleSalivaryMean	0.999141	0.999024
AGAP005832	169	maleCarcassMean	femaleSalivaryMean	0.0571866	0.00659341
AGAP005851	68	maleTestisMean	femaleOvaryMean	0.729516	0.853929
AGAP005855	889	maleAcpsMean	femaleOvaryMean	0.272758	0.194726
AGAP005872	336	maleTestisMean	femaleHeadMean	0.951132	0.0588609
AGAP005886	1190	maleAcpsMean	femaleMidgutMean	0.357131	0.330273
AGAP005887	167	maleCarcassMean	femaleCarcassMean	0.203838	0.196315
AGAP005901	322	maleCarcassMean	femaleCarcassMean	0.485259	0.374331
AGAP006021	520	maleTestisMean	femaleSalivaryMean	0.629164	0.18241
AGAP006051	63	maleAcpsMean	femaleOvaryMean	0.686051	0.572195
AGAP006061	513	maleTestisMean	femaleCarcassMean	0.702849	0.263484
AGAP006084	721	maleTestisMean	femaleSalivaryMean	0.151749	0.161993
AGAP006098	210	maleTestisMean	femaleOvaryMean	0.75252	0.996163
AGAP006103	321	maleMalpighianMean	femaleMalpighianMean	0.890689	0.772451
AGAP006165	378	maleTestisMean	femaleHeadMean	0.0300356	0.0106098
AGAP006231	784	maleTestisMean	femaleOvaryMean	0.713561	0.458685
AGAP006272	321	maleTestisMean	femaleOvaryMean	0.818575	0.945156
AGAP006330	208	maleHeadMean	femaleHeadMean	0.185472	0.224383
AGAP006350	1281	maleCarcassMean	femaleCarcassMean	0.70264	0.608874
AGAP006368	262	maleAcpsMean	femaleOvaryMean	0.407791	0.768889
AGAP006710	76	maleMidgutMean	femaleMidgutMean	0.988851	0.994232
AGAP006709	23	maleMidgutMean	femaleMidgutMean	0.98469	0.992128
AGAP006910	27	maleCarcassMean	femaleCarcassMean	0.696087	0.770125
AGAP006403	2250	maleAcpsMean	femaleMidgutMean	0.342089	0.173899
AGAP006437	120	maleAcpsMean	femaleOvaryMean	0.78001	0.534056
AGAP006472	240	maleCarcassMean	femaleSalivaryMean	0.32633	0.132322
AGAP006580	80	maleMalpighianMean	femaleMalpighianMean	0.469807	0.666812
AGAP006648	59	maleMalpighianMean	femaleMalpighianMean	0.64233	0.580763
AGAP006665	1046	maleCarcassMean	femaleCarcassMean	0.164674	0.0838737
AGAP007136	169	maleSalivaryMean	femaleSalivaryMean	0.246323	0.20864
AGAP006680	104	maleTestisMean	femaleMidgutMean	0.0170278	0.0124179
AGAP006690	118	maleMidgutMean	femaleMidgutMean	0.919337	0.893627
AGAP006777	570	maleTestisMean	femaleSalivaryMean	0.908819	0.0302784
AGAP006798	451	maleTestisMean	femaleHeadMean	0.818951	0.00917674
AGAP006828	120	maleHeadMean	femaleMalpighianMean	0.166159	0.0974432
AGAP006839	101	maleHeadMean	femaleHeadMean	0.0440389	0.043434
AGAP006866	64	maleTestisMean	femaleMidgutMean	0.105583	0.0920366
AGAP006880	768	maleTestisMean	femaleCarcassMean	0.937796	0.0281778
AGAP006903	247	maleHeadMean	femaleHeadMean	0.742013	0.724751
AGAP006905	538	maleMidgutMean	femaleOvaryMean	0.0370236	0.0290453
AGAP006906	203	maleAcpsMean	femaleCarcassMean	0.798958	0.790986
AGAP006969	51	maleTestisMean	femaleMalpighianMean	0.815812	0.0927239
AGAP007016	47	maleTestisMean	femaleMidgutMean	0.408937	0.254767
AGAP007021	193	maleAcpsMean	femaleSalivaryMean	0.397229	0.965263
AGAP007102	51	maleTestisMean	femaleOvaryMean	0.913145	0.88126
AGAP007128	91	maleAcpsMean	femaleOvaryMean	0.30821	0.456655
AGAP007137	831	maleHeadMean	femaleHeadMean	0.212082	0.244254
AGAP007147	98	maleMidgutMean	femaleOvaryMean	0.185676	0.916366
AGAP007211	42	maleAcpsMean	femaleOvaryMean	0.522442	0.520293
AGAP007301	194	maleTestisMean	femaleMidgutMean	0.325855	0.187198
AGAP007334	251	maleTestisMean	femaleMalpighianMean	0.997463	0.317593
AGAP007357	250	maleSalivaryMean	femaleSalivaryMean	0.0538034	0.0680565
AGAP007361	236	maleTestisMean	femaleSalivaryMean	0.651859	0.706318
AGAP007385	72	maleCarcassMean	femaleCarcassMean	0.819984	0.768168
AGAP007399	67	maleTestisMean	femaleOvaryMean	0.924719	0.556908
AGAP007419	129	maleTestisMean	femaleSalivaryMean	0.799459	0.175943
AGAP007423	140	maleMalpighianMean	femaleMalpighianMean	0.950755	0.920269
AGAP007460	164	maleCarcassMean	femaleMidgutMean	0.659245	0.879669
AGAP007549	154	maleTestisMean	femaleOvaryMean	0.550561	0.905713
AGAP007564	321	maleSalivaryMean	femaleHeadMean	0.109268	0.100548
AGAP007584	283	maleMalpighianMean	femaleSalivaryMean	0.240129	0.772228
AGAP007587	470	maleMalpighianMean	femaleMalpighianMean	0.812835	0.887733
AGAP007608	1093	maleTestisMean	femaleSalivaryMean	0.117988	0.158878
AGAP007664	44	maleTestisMean	femaleSalivaryMean	0.993415	0.104442
AGAP007669	177	maleTestisMean	femaleOvaryMean	0.878712	0.984929
AGAP007671	209	maleTestisMean	femaleOvaryMean	0.558408	0.508448
AGAP007712	282	maleTestisMean	femaleOvaryMean	0.863722	0.833167
AGAP007713	424	maleSalivaryMean	femaleSalivaryMean	0.520277	0.781122
AGAP004758	162	maleTestisMean	femaleOvaryMean	0.553225	0.689698
AGAP004783	905	maleMidgutMean	femaleOvaryMean	0.00983349	0.01828
AGAP004780	1521	maleTestisMean	femaleHeadMean	0.0784398	0.0449296
AGAP004824	106	maleTestisMean	femaleOvaryMean	0.874014	0.600956
AGAP004896	212	maleCarcassMean	femaleOvaryMean	0.728577	0.513153
AGAP004910	133	maleTestisMean	femaleOvaryMean	0.48058	0.24284
AGAP004953	83	maleTestisMean	femaleOvaryMean	0.828526	0.486742
AGAP005033	90	maleTestisMean	femaleOvaryMean	0.728333	0.699906
AGAP005072	73	maleCarcassMean	femaleCarcassMean	0.268381	0.194387
AGAP005143	213	maleMalpighianMean	femaleMalpighianMean	0.154669	0.231631
AGAP005156	1117	maleMalpighianMean	femaleMidgutMean	0.032507	0.129626
AGAP005159	253	maleTestisMean	femaleSalivaryMean	0.606612	0.478432
AGAP005173	921	maleTestisMean	femaleOvaryMean	0.947337	0.632597
AGAP005180	187	maleTestisMean	femaleOvaryMean	0.963687	0.883613
AGAP005201	74	maleAcpsMean	femaleMidgutMean	0.167856	0.11656
AGAP005255	451	maleAcpsMean	femaleHeadMean	0.945023	0.0913103
AGAP005259	1189	maleTestisMean	femaleOvaryMean	0.359592	0.244096
AGAP005274	161	maleTestisMean	femaleOvaryMean	0.90706	0.620034
AGAP005287	310	maleTestisMean	femaleOvaryMean	0.875036	0.363459
AGAP005290	297	maleCarcassMean	femaleOvaryMean	0.390314	0.357099
AGAP005300	1520	maleTestisMean	femaleOvaryMean	0.506946	0.0648846
AGAP005383	85	maleCarcassMean	femaleHeadMean	0.502726	0.386325
AGAP005408	705	maleTestisMean	femaleOvaryMean	0.797891	0.0215482
AGAP005475	92	maleSalivaryMean	femaleSalivaryMean	0.16313	0.0990976
AGAP005490	932	maleHeadMean	femaleHeadMean	0.431422	0.401614
AGAP005499	22	maleMidgutMean	femaleHeadMean	0.958102	0.749343
AGAP005515	188	maleTestisMean	femaleSalivaryMean	0.662764	0.704902
AGAP005520	283	maleMalpighianMean	femaleMalpighianMean	0.871828	0.967493
AGAP005526	113	maleCarcassMean	femaleCarcassMean	0.895348	0.76265
AGAP004951	65	maleAcpsMean	femaleSalivaryMean	0.0260087	0.00776809
AGAP005550	502	maleTestisMean	femaleOvaryMean	0.966099	0.0342909
AGAP005562	56	maleHeadMean	femaleOvaryMean	0.524538	0.876091
AGAP005709	14	maleMidgutMean	femaleMidgutMean	0.151717	0.140161
AGAP005729	1573	maleTestisMean	femaleOvaryMean	0.271977	0.0999486
AGAP005734	412	maleTestisMean	femaleOvaryMean	0.326899	0.27096
AGAP005787	83	maleMalpighianMean	femaleMalpighianMean	0.0263631	0.100274
AGAP005803	629	maleTestisMean	femaleMidgutMean	0.255745	0.31544
AGAP005815	939	maleSalivaryMean	femaleSalivaryMean	0.70527	0.925451
AGAP005817	508	maleTestisMean	femaleOvaryMean	0.918018	0.0794689
AGAP005749	130	maleMidgutMean	femaleMidgutMean	0.898361	0.848875
AGAP005001	276	maleTestisMean	femaleOvaryMean	0.259712	0.0217151
AGAP005820	209	maleAcpsMean	femaleMalpighianMean	0.879347	0.808829
AGAP005838	147	maleCarcassMean	femaleMidgutMean	0.791721	0.858692
AGAP005839	1910	maleMalpighianMean	femaleOvaryMean	0.0766742	0.604507
AGAP005882	70	maleHeadMean	femaleHeadMean	0.297809	0.492405
AGAP005892	625	maleTestisMean	femaleOvaryMean	0.970135	0.713507
AGAP005899	151	maleAcpsMean	femaleMalpighianMean	0.322021	0.147487
AGAP005906	68	maleTestisMean	femaleOvaryMean	0.875421	0.312618
AGAP005956	106	maleMalpighianMean	femaleCarcassMean	0.826686	0.700755
AGAP005963	811	maleHeadMean	femaleCarcassMean	0.141648	0.0192021
AGAP005971	1621	maleSalivaryMean	femaleSalivaryMean	0.407886	0.285976
AGAP005034	1602	maleHeadMean	femaleHeadMean	0.696165	0.576549
AGAP006015	1322	maleMalpighianMean	femaleMalpighianMean	0.544007	0.480926
AGAP006017	657	maleTestisMean	femaleOvaryMean	0.158911	0.113694
AGAP006022	907	maleTestisMean	femaleSalivaryMean	0.0565016	0.0745036
AGAP006027	1061	maleAcpsMean	femaleCarcassMean	0.0744839	0.0468452
AGAP006026	534	maleAcpsMean	femaleCarcassMean	0.0744839	0.0468452
AGAP006050	100	maleSalivaryMean	femaleMalpighianMean	0.449235	0.421703
AGAP006064	400	maleTestisMean	femaleOvaryMean	0.389132	0.0989044
AGAP006068	368	maleCarcassMean	femaleCarcassMean	0.452359	0.391397
AGAP006121	120	maleMidgutMean	femaleMidgutMean	0.779925	0.797695
AGAP005047	246	maleTestisMean	femaleCarcassMean	0.180207	0.0339407
AGAP006136	173	maleAcpsMean	femaleOvaryMean	0.464882	0.39277
AGAP006159	1080	maleTestisMean	femaleSalivaryMean	0.961817	0.244431
AGAP006176	718	maleTestisMean	femaleOvaryMean	0.185915	0.405847
AGAP006200	95	maleMidgutMean	femaleMidgutMean	0.109821	0.958091
AGAP006235	60	maleHeadMean	femaleHeadMean	0.811527	0.690946
AGAP006270	487	maleSalivaryMean	femaleSalivaryMean	0.557769	0.354483
AGAP006273	120	maleMidgutMean	femaleMidgutMean	0.359034	0.226229
AGAP006347	235	maleTestisMean	femaleSalivaryMean	0.0734956	0.289048
AGAP005126	321	maleTestisMean	femaleCarcassMean	0.434884	0.194374
AGAP006354	55	maleMalpighianMean	femaleOvaryMean	0.555788	0.768792
AGAP006357	190	maleTestisMean	femaleMalpighianMean	0.573414	0.709062
AGAP006394	126	maleTestisMean	femaleOvaryMean	0.758367	0.531039
AGAP006413	409	maleMidgutMean	femaleSalivaryMean	0.358624	0.695805
AGAP006428	165	maleTestisMean	femaleSalivaryMean	0.608886	0.39626
AGAP006445	453	maleTestisMean	femaleOvaryMean	0.522629	0.762709
AGAP006510	1236	maleTestisMean	femaleMidgutMean	0.569673	0.100099
AGAP006520	474	maleMidgutMean	femaleMidgutMean	0.165122	0.195879
AGAP005205	558	maleMalpighianMean	femaleMalpighianMean	0.849036	0.779334
AGAP006523	58	maleTestisMean	femaleOvaryMean	0.905783	0.944565
AGAP013488	133	maleHeadMean	femaleOvaryMean	0.403209	0.908896
AGAP006529	131	maleMalpighianMean	femaleOvaryMean	0.46363	0.518693
AGAP006531	238	maleTestisMean	femaleOvaryMean	0.871775	0.749114
AGAP006542	40	maleTestisMean	femaleSalivaryMean	0.413998	0.407458
AGAP006551	47	maleAcpsMean	femaleOvaryMean	0.00984476	0.994367
AGAP006623	124	maleMalpighianMean	femaleMalpighianMean	0.524745	0.556515
AGAP006627	126	maleHeadMean	femaleHeadMean	0.496721	0.422666
AGAP006644	3373	maleTestisMean	femaleMalpighianMean	0.871037	0.124625
AGAP006649	184	maleAcpsMean	femaleMalpighianMean	0.0622648	0.126974
AGAP006659	219	maleAcpsMean	femaleOvaryMean	0.366963	0.174375
AGAP006681	327	maleHeadMean	femaleHeadMean	0.122516	0.15047
AGAP006701	580	maleTestisMean	femaleOvaryMean	0.782798	0.818123
AGAP006723	38	maleAcpsMean	femaleCarcassMean	0.0155338	0.020052
AGAP006727	147	maleMalpighianMean	femaleMalpighianMean	0.593857	0.634107
AGAP006770	330	maleMidgutMean	femaleMidgutMean	0.0585473	0.0803224
AGAP006778	550	maleMidgutMean	femaleMidgutMean	0.553224	0.538352
AGAP006793	71	maleMidgutMean	femaleMidgutMean	0.994694	0.823112
AGAP005681	1271	maleHeadMean	femaleHeadMean	0.354114	0.0511409
AGAP006894	416	maleTestisMean	femaleOvaryMean	0.757654	0.818053
AGAP006932	190	maleTestisMean	femaleOvaryMean	0.985289	0.63815
AGAP006935	606	maleCarcassMean	femaleOvaryMean	0.123175	0.677721
AGAP006941	83	maleTestisMean	femaleOvaryMean	0.282121	0.501244
AGAP006964	102	maleMalpighianMean	femaleMalpighianMean	0.934717	0.854051
AGAP006967	387	maleHeadMean	femaleHeadMean	0.72408	0.733196
AGAP006997	79	maleTestisMean	femaleOvaryMean	0.661854	0.881214
AGAP007003	140	maleTestisMean	femaleMalpighianMean	0.687124	0.116544
AGAP005760	517	maleHeadMean	femaleOvaryMean	0.0154594	0.0452878
AGAP007023	358	maleAcpsMean	femaleOvaryMean	0.391007	0.454301
AGAP007054	202	maleTestisMean	femaleSalivaryMean	0.540964	0.763949
AGAP007068	37	maleTestisMean	femaleOvaryMean	0.519997	0.775638
AGAP007069	220	maleHeadMean	femaleHeadMean	0.182099	0.197128
AGAP007093	665	maleAcpsMean	femaleMalpighianMean	0.922106	0.723999
AGAP007143	426	maleCarcassMean	femaleOvaryMean	0.539875	0.359734
AGAP007173	156	maleMalpighianMean	femaleOvaryMean	0.36413	0.44701
AGAP007215	114	maleMalpighianMean	femaleMalpighianMean	0.720109	0.695592
AGAP007257	189	maleAcpsMean	femaleSalivaryMean	0.0800527	0.00798637
AGAP007295	72	maleAcpsMean	femaleOvaryMean	0.0640851	0.35141
AGAP007318	208	maleTestisMean	femaleCarcassMean	0.429613	0.154942
AGAP007374	106	maleMidgutMean	femaleMidgutMean	0.72567	0.806854
AGAP007388	167	maleTestisMean	femaleOvaryMean	0.859968	0.75213
AGAP007390	372	maleMalpighianMean	femaleMidgutMean	0.503219	0.931653
AGAP007457	42	maleCarcassMean	femaleCarcassMean	0.747129	0.961312
AGAP007492	176	maleTestisMean	femaleOvaryMean	0.457682	0.916033
AGAP007499	446	maleTestisMean	femaleMalpighianMean	0.356241	0.447154
AGAP007502	212	maleTestisMean	femaleOvaryMean	0.794889	0.922632
AGAP007578	133	maleMalpighianMean	femaleMalpighianMean	0.383618	0.334044
AGAP007614	72	maleTestisMean	femaleOvaryMean	0.683135	0.789576
AGAP007620	752	maleTestisMean	femaleMalpighianMean	0.589167	0.208274
AGAP007655	51	maleCarcassMean	femaleCarcassMean	0.754471	0.84853
AGAP007674	841	maleMalpighianMean	femaleMalpighianMean	0.574394	0.604853
AGAP006795	60	maleMidgutMean	femaleMidgutMean	0.9881	0.995293
AGAP006342	25	maleMidgutMean	femaleMidgutMean	0.994543	0.995137
AGAP006343	263	maleMidgutMean	femaleMidgutMean	0.993928	0.995947
AGAP007675	14	maleTestisMean	femaleSalivaryMean	0.993767	0.367066
AGAP007677	65	maleMidgutMean	femaleMidgutMean	0.594776	0.543814
AGAP007688	80	maleTestisMean	femaleOvaryMean	0.0728736	0.270354
AGAP007728	253	maleTestisMean	femaleOvaryMean	0.903633	0.852951
AGAP004720	627	maleTestisMean	femaleHeadMean	0.189377	0.0474607
AGAP004736	197	maleMalpighianMean	femaleOvaryMean	0.476585	0.839915
AGAP004755	59	maleAcpsMean	femaleSalivaryMean	0.691387	0.513492
AGAP004759	29	maleAcpsMean	femaleOvaryMean	0.341393	0.852665
AGAP004766	439	maleTestisMean	femaleOvaryMean	0.853882	0.312527
AGAP004814	308	maleAcpsMean	femaleHeadMean	0.0122781	0.0254275
AGAP004818	70	maleTestisMean	femaleOvaryMean	0.46102	0.893026
AGAP004833	277	maleHeadMean	femaleHeadMean	0.728312	0.60345
AGAP004835	878	maleMidgutMean	femaleOvaryMean	0.0268072	0.0378813
AGAP004854	523	maleTestisMean	femaleOvaryMean	0.811908	0.394374
AGAP004862	15	maleTestisMean	femaleSalivaryMean	0.79926	0.00756716
AGAP004885	136	maleHeadMean	femaleOvaryMean	0.325686	0.83811
AGAP004902	1411	maleHeadMean	femaleHeadMean	0.569992	0.00821503
AGAP004905	1712	maleTestisMean	femaleOvaryMean	0.433451	0.212232
AGAP004914	87	maleTestisMean	femaleSalivaryMean	0.997035	0.0539476
AGAP004915	762	maleTestisMean	femaleMalpighianMean	0.178998	0.141347
AGAP004935	358	maleMidgutMean	femaleMidgutMean	0.683965	0.438442
AGAP004955	44	maleCarcassMean	femaleOvaryMean	0.954759	0.850815
AGAP004957	50	maleTestisMean	femaleOvaryMean	0.940228	0.984707
AGAP005006	99	maleAcpsMean	femaleOvaryMean	0.59008	0.362476
AGAP005022	301	maleAcpsMean	femaleOvaryMean	0.140105	0.483094
AGAP005027	297	maleAcpsMean	femaleOvaryMean	0.140105	0.483094
AGAP005066	83	maleTestisMean	femaleOvaryMean	0.502861	0.0693027
AGAP005093	190	maleMidgutMean	femaleMidgutMean	0.981689	0.990878
AGAP005105	170	maleTestisMean	femaleOvaryMean	0.825703	0.687478
AGAP005118	137	maleTestisMean	femaleOvaryMean	0.573849	0.806008
AGAP005141	128	maleCarcassMean	femaleOvaryMean	0.0265585	0.379169
AGAP005146	9	maleCarcassMean	femaleMidgutMean	0.0179944	0.00829231
AGAP005163	92	maleMidgutMean	femaleMidgutMean	0.930674	0.957199
AGAP005176	89	maleTestisMean	femaleOvaryMean	0.853609	0.964239
AGAP005212	115	maleTestisMean	femaleOvaryMean	0.898732	0.835037
AGAP005223	1031	maleTestisMean	femaleOvaryMean	0.90597	0.488534
AGAP005227	616	maleMidgutMean	femaleMidgutMean	0.101028	0.192204
AGAP005238	37	maleMalpighianMean	femaleMalpighianMean	0.924731	0.989913
AGAP005241	396	maleMalpighianMean	femaleMalpighianMean	0.606086	0.759568
AGAP005245	161	maleAcpsMean	femaleOvaryMean	0.0259314	0.287671
AGAP005253	89	maleTestisMean	femaleOvaryMean	0.913177	0.93886
AGAP005271	51	maleTestisMean	femaleOvaryMean	0.836462	0.771216
AGAP005273	544	maleSalivaryMean	femaleSalivaryMean	0.489235	0.492595
AGAP005291	628	maleTestisMean	femaleOvaryMean	0.903759	0.459364
AGAP005366	484	maleHeadMean	femaleOvaryMean	0.0824213	0.111083
AGAP005377	55	maleTestisMean	femaleOvaryMean	0.451294	0.86054
AGAP005435	60	maleSalivaryMean	femaleMalpighianMean	0.233094	0.334365
AGAP005468	272	maleTestisMean	femaleHeadMean	0.798414	0.447261
AGAP005485	601	maleTestisMean	femaleOvaryMean	0.659395	0.644954
AGAP006631	123	maleTestisMean	femaleSalivaryMean	0.377708	0.255668
AGAP005506	1794	maleTestisMean	femaleOvaryMean	0.155887	0.19985
AGAP005512	115	maleAcpsMean	femaleSalivaryMean	0.156337	0.120872
AGAP005513	602	maleSalivaryMean	femaleSalivaryMean	0.947483	0.875517
AGAP005518	276	maleCarcassMean	femaleCarcassMean	0.169311	0.11137
AGAP005525	23	maleTestisMean	femaleOvaryMean	0.786096	0.957117
AGAP005536	1388	maleSalivaryMean	femaleSalivaryMean	0.448536	0.606592
AGAP005595	1070	maleAcpsMean	femaleHeadMean	0.16385	0.0932577
AGAP005629	613	maleTestisMean	femaleCarcassMean	0.18214	0.113906
AGAP005643	72	maleTestisMean	femaleOvaryMean	0.867853	0.70903
AGAP005654	82	maleHeadMean	femaleOvaryMean	0.268048	0.824472
AGAP005682	666	maleSalivaryMean	femaleOvaryMean	0.0432836	0.0687583
AGAP005711	1063	maleMalpighianMean	femaleMalpighianMean	0.132576	0.141242
AGAP005735	258	maleTestisMean	femaleCarcassMean	0.742069	0.430582
AGAP005744	129	maleTestisMean	femaleOvaryMean	0.869438	0.349058
AGAP005763	922	maleAcpsMean	femaleOvaryMean	0.0742123	0.272289
AGAP005765	737	maleAcpsMean	femaleMidgutMean	0.134531	0.178709
AGAP005783	705	maleTestisMean	femaleSalivaryMean	0.975677	0.65169
AGAP005799	848	maleTestisMean	femaleSalivaryMean	0.140097	0.00776809
AGAP005814	391	maleAcpsMean	femaleHeadMean	0.0790384	0.0437544
AGAP005819	189	maleTestisMean	femaleHeadMean	0.534304	0.11186
AGAP005826	2166	maleCarcassMean	femaleOvaryMean	0.074583	0.128034
AGAP005844	142	maleTestisMean	femaleOvaryMean	0.856502	0.754397
AGAP006747	190	maleTestisMean	femaleSalivaryMean	0.218957	0.0574038
AGAP005864	68	maleTestisMean	femaleOvaryMean	0.880149	0.609203
AGAP005884	828	maleTestisMean	femaleSalivaryMean	0.894378	0.00791817
AGAP005895	560	maleAcpsMean	femaleHeadMean	0.107778	0.020746
AGAP005897	252	maleTestisMean	femaleSalivaryMean	0.958564	0.11803
AGAP005920	413	maleTestisMean	femaleOvaryMean	0.621591	0.736553
AGAP005927	58	maleMalpighianMean	femaleOvaryMean	0.3274	0.732652
AGAP005937	256	maleMalpighianMean	femaleMalpighianMean	0.0712175	0.0647403
AGAP005940	408	maleTestisMean	femaleMalpighianMean	0.297474	0.221407
AGAP005943	502	maleTestisMean	femaleMalpighianMean	0.242941	0.0722952
AGAP006911	211	maleCarcassMean	femaleCarcassMean	0.788368	0.700965
AGAP005953	175	maleTestisMean	femaleOvaryMean	0.616332	0.23799
AGAP005957	158	maleAcpsMean	femaleOvaryMean	0.398061	0.896273
AGAP006029	130	maleSalivaryMean	femaleSalivaryMean	0.0090312	0.00708602
AGAP006041	455	maleTestisMean	femaleSalivaryMean	0.850827	0.362483
AGAP006054	214	maleHeadMean	femaleMidgutMean	0.393416	0.405001
AGAP006091	366	maleTestisMean	femaleMalpighianMean	0.632244	0.708066
AGAP007159	173	maleCarcassMean	femaleCarcassMean	0.761288	0.762373
AGAP007158	146	maleCarcassMean	femaleCarcassMean	0.761288	0.762373
AGAP006101	573	maleTestisMean	femaleMalpighianMean	0.430655	0.373967
AGAP006128	133	maleAcpsMean	femaleSalivaryMean	0.412238	0.520307
AGAP006131	184	maleCarcassMean	femaleSalivaryMean	0.339563	0.377584
AGAP006139	437	maleHeadMean	femaleHeadMean	0.0490408	0.0280526
AGAP006170	28	maleTestisMean	femaleHeadMean	0.993404	0.0470261
AGAP006171	996	maleTestisMean	femaleMidgutMean	0.291511	0.0212014
AGAP007199	35	maleSalivaryMean	femaleSalivaryMean	0.0703646	0.722818
AGAP006205	129	maleSalivaryMean	femaleSalivaryMean	0.0181295	0.010206
AGAP006226	243	maleSalivaryMean	femaleSalivaryMean	0.00965909	0.00776809
AGAP006323	91	maleTestisMean	femaleOvaryMean	0.931523	0.920718
AGAP006358	70	maleTestisMean	femaleOvaryMean	0.596466	0.610978
AGAP006363	99	maleHeadMean	femaleHeadMean	0.857666	0.882855
AGAP006365	108	maleTestisMean	femaleOvaryMean	0.618278	0.702406
AGAP006369	320	maleCarcassMean	femaleCarcassMean	0.879777	0.489004
AGAP006384	218	maleCarcassMean	femaleSalivaryMean	0.014111	0.00735127
AGAP006386	1416	maleTestisMean	femaleMalpighianMean	0.394112	0.466349
AGAP006418	133	maleAcpsMean	femaleSalivaryMean	0.996633	0.712642
AGAP006460	1171	maleAcpsMean	femaleHeadMean	0.0730153	0.0633422
AGAP006479	1205	maleTestisMean	femaleMalpighianMean	0.855721	0.0487495
AGAP006497	269	maleSalivaryMean	femaleSalivaryMean	0.288594	0.976731
AGAP006517	260	maleAcpsMean	femaleMalpighianMean	0.154554	0.289324
AGAP006535	200	maleTestisMean	femaleOvaryMean	0.669917	0.367125
AGAP007291	369	maleMidgutMean	femaleMidgutMean	0.896152	0.781024
AGAP006536	746	maleHeadMean	femaleMidgutMean	0.0247144	0.0336212
AGAP006546	954	maleMalpighianMean	femaleMalpighianMean	0.925288	0.876072
AGAP006555	66	maleMidgutMean	femaleOvaryMean	0.473999	0.990736
AGAP006598	442	maleSalivaryMean	femaleMidgutMean	0.0112055	0.0163541
AGAP006608	1443	maleTestisMean	femaleSalivaryMean	0.679432	0.164395
AGAP006611	46	maleTestisMean	femaleOvaryMean	0.809404	0.559119
AGAP006632	214	maleMalpighianMean	femaleOvaryMean	0.264689	0.544161
AGAP006636	70	maleAcpsMean	femaleCarcassMean	0.348961	0.243101
AGAP006715	1609	maleMalpighianMean	femaleMalpighianMean	0.102364	0.092878
AGAP007292	352	maleMidgutMean	femaleMidgutMean	0.783141	0.65494
AGAP006738	179	maleHeadMean	femaleOvaryMean	0.0170476	0.00495274
AGAP006746	555	maleMalpighianMean	femaleMidgutMean	0.0626452	0.0775083
AGAP006764	127	maleTestisMean	femaleOvaryMean	0.0977785	0.260204
AGAP006783	145	maleMalpighianMean	femaleSalivaryMean	0.40613	0.544018
AGAP006820	484	maleTestisMean	femaleSalivaryMean	0.133901	0.0822755
AGAP006864	51	maleHeadMean	femaleSalivaryMean	0.0119227	0.00776809
AGAP006867	268	maleCarcassMean	femaleMidgutMean	0.108893	0.0111362
AGAP006889	60	maleAcpsMean	femaleOvaryMean	0.674336	0.722556
AGAP006892	1049	maleTestisMean	femaleHeadMean	0.796129	0.725466
AGAP006914	16	maleCarcassMean	femaleCarcassMean	0.267836	0.361202
AGAP006947	66	maleTestisMean	femaleOvaryMean	0.97913	0.962175
AGAP006959	176	maleMidgutMean	femaleOvaryMean	0.467372	0.597363
AGAP006958	191	maleMidgutMean	femaleOvaryMean	0.467372	0.597363
AGAP006961	191	maleMidgutMean	femaleOvaryMean	0.467372	0.597363
AGAP006960	472	maleSalivaryMean	femaleSalivaryMean	0.226774	0.127285
AGAP006972	55	maleTestisMean	femaleMidgutMean	0.167643	0.185899
AGAP006990	149	maleTestisMean	femaleOvaryMean	0.910668	0.681351
AGAP006998	162	maleTestisMean	femaleSalivaryMean	0.70994	0.383552
AGAP007548	378	maleMidgutMean	femaleOvaryMean	0.149459	0.0383611
AGAP007005	1529	maleTestisMean	femaleMidgutMean	0.768359	0.114281
AGAP007010	398	maleMalpighianMean	femaleMalpighianMean	0.347225	0.504909
AGAP007045	110	maleSalivaryMean	femaleCarcassMean	0.015873	0.0163541
AGAP007056	109	maleHeadMean	femaleHeadMean	0.966383	0.940419
AGAP007085	810	maleTestisMean	femaleMidgutMean	0.708943	0.810319
AGAP007086	2975	maleTestisMean	femaleMidgutMean	0.223053	0.0936475
AGAP007097	48	maleTestisMean	femaleOvaryMean	0.535145	0.346311
AGAP007124	394	maleMidgutMean	femaleMidgutMean	0.391849	0.383448
AGAP007133	1177	maleTestisMean	femaleMidgutMean	0.351663	0.383188
AGAP007693	168	maleHeadMean	femaleHeadMean	0.440477	0.798134
AGAP007138	169	maleAcpsMean	femaleSalivaryMean	0.990085	0.99096
AGAP007144	114	maleTestisMean	femaleMalpighianMean	0.971343	0.0211048
AGAP007204	683	maleTestisMean	femaleHeadMean	0.923444	0.21525
AGAP007205	45	maleTestisMean	femaleOvaryMean	0.898878	0.722757
AGAP007203	905	maleTestisMean	femaleOvaryMean	0.837876	0.632707
AGAP007245	74	maleMidgutMean	femaleOvaryMean	0.468029	0.840071
AGAP007256	400	maleCarcassMean	femaleOvaryMean	0.0811255	0.174716
AGAP007280	340	maleAcpsMean	femaleOvaryMean	0.0925414	0.99423
AGAP007307	1064	maleMalpighianMean	femaleMalpighianMean	0.878614	0.867147
AGAP006871	31	maleSalivaryMean	femaleOvaryMean	0.669407	0.403339
AGAP007338	11	maleTestisMean	femaleHeadMean	0.978931	0.0669855
AGAP007354	1945	maleHeadMean	femaleHeadMean	0.865207	0.778107
AGAP007355	65	maleMalpighianMean	femaleMalpighianMean	0.894508	0.82139
AGAP007358	363	maleTestisMean	femaleMalpighianMean	0.95634	0.324615
AGAP007370	83	maleTestisMean	femaleMidgutMean	0.935773	0.228374
AGAP007382	464	maleAcpsMean	femaleCarcassMean	0.711115	0.462143
AGAP007395	211	maleMalpighianMean	femaleMalpighianMean	0.641303	0.64973
AGAP007420	288	maleTestisMean	femaleOvaryMean	0.660427	0.27082
AGAP007458	131	maleTestisMean	femaleOvaryMean	0.953967	0.894081
AGAP004990	240	maleTestisMean	femaleOvaryMean	0.879268	0.714724
AGAP007406	67	maleAcpsMean	femaleSalivaryMean	0.721277	0.59546
AGAP007472	496	maleTestisMean	femaleCarcassMean	0.150115	0.0826042
AGAP007481	73	maleTestisMean	femaleOvaryMean	0.570008	0.658339
AGAP007482	85	maleTestisMean	femaleOvaryMean	0.399109	0.789255
AGAP007494	210	maleTestisMean	femaleMidgutMean	0.759437	0.117938
AGAP007501	1261	maleTestisMean	femaleCarcassMean	0.778694	0.715777
AGAP007525	1164	maleTestisMean	femaleCarcassMean	0.975711	0.125089
AGAP007537	2827	maleTestisMean	femaleOvaryMean	0.804442	0.463157
AGAP007544	207	maleTestisMean	femaleOvaryMean	0.840418	0.843959
AGAP007562	436	maleAcpsMean	femaleMalpighianMean	0.262203	0.0903358
AGAP006037	15	maleAcpsMean	femaleSalivaryMean	0.810739	0.471744
AGAP007567	480	maleTestisMean	femaleOvaryMean	0.975532	0.186618
AGAP007606	106	maleMidgutMean	femaleSalivaryMean	0.101164	0.498606
AGAP007627	866	maleTestisMean	femaleMidgutMean	0.68727	0.10743
AGAP007636	897	maleHeadMean	femaleHeadMean	0.756582	0.695952
AGAP007648	327	maleHeadMean	femaleHeadMean	0.494229	0.431491
AGAP007652	61	maleTestisMean	femaleSalivaryMean	0.292304	0.0961052
AGAP007653	1460	maleMidgutMean	femaleMalpighianMean	0.464549	0.589206
AGAP007657	1175	maleTestisMean	femaleOvaryMean	0.874768	0.169026
AGAP007659	1559	maleSalivaryMean	femaleMidgutMean	0.0566211	0.0110651
AGAP007660	22	maleTestisMean	femaleSalivaryMean	0.389411	0.130617
AGAP005134	142	maleCarcassMean	femaleMalpighianMean	0.676344	0.606864
AGAP007676	16	maleMidgutMean	femaleMidgutMean	0.405698	0.967887
AGAP007687	596	maleHeadMean	femaleHeadMean	0.950562	0.90133
AGAP007689	72	maleTestisMean	femaleOvaryMean	0.438036	0.788828
AGAP007691	236	maleHeadMean	femaleHeadMean	0.313021	0.540324
AGAP007700	148	maleAcpsMean	femaleOvaryMean	0.401237	0.796412
AGAP007702	79	maleAcpsMean	femaleOvaryMean	0.401237	0.796412
AGAP007705	171	maleTestisMean	femaleOvaryMean	0.621845	0.790732
AGAP007729	16	maleTestisMean	femaleOvaryMean	0.369034	0.929997
AGAP004698	172	maleTestisMean	femaleOvaryMean	0.898426	0.975412
AGAP004708	105	maleTestisMean	femaleOvaryMean	0.928932	0.833256
AGAP005991	28	maleAcpsMean	femaleCarcassMean	0.735333	0.313587
AGAP004726	377	maleTestisMean	femaleMidgutMean	0.900284	0.014041
AGAP004735	50	maleTestisMean	femaleCarcassMean	0.868514	0.0484622
AGAP004740	526	maleMidgutMean	femaleCarcassMean	0.685448	0.0855112
AGAP004803	83	maleAcpsMean	femaleOvaryMean	0.148364	0.0132933
AGAP004812	514	maleTestisMean	femaleOvaryMean	0.841159	0.578794
AGAP004815	97	maleHeadMean	femaleHeadMean	0.143023	0.159087
AGAP012531	97	maleHeadMean	femaleHeadMean	0.143023	0.159087
AGAP004819	158	maleTestisMean	femaleOvaryMean	0.511681	0.738374
AGAP004832	152	maleSalivaryMean	femaleHeadMean	0.0283537	0.0190209
AGAP004838	79	maleCarcassMean	femaleOvaryMean	0.562716	0.890305
AGAP012695	79	maleCarcassMean	femaleOvaryMean	0.562716	0.890305
AGAP007580	87	maleAcpsMean	femaleOvaryMean	0.718503	0.360734
AGAP004840	101	maleAcpsMean	femaleOvaryMean	0.485062	0.82562
AGAP004841	167	maleTestisMean	femaleOvaryMean	0.754206	0.12969
AGAP004865	1720	maleTestisMean	femaleOvaryMean	0.814383	0.174771
AGAP004866	589	maleTestisMean	femaleSalivaryMean	0.0562663	0.0091167
AGAP004873	1333	maleMalpighianMean	femaleMalpighianMean	0.457317	0.443567
AGAP005095	89	maleCarcassMean	femaleHeadMean	0.679282	0.742368
AGAP004895	173	maleHeadMean	femaleHeadMean	0.884851	0.894631
AGAP004908	173	maleHeadMean	femaleHeadMean	0.0720587	0.058461
AGAP004958	115	maleTestisMean	femaleOvaryMean	0.810785	0.874313
AGAP004985	107	maleTestisMean	femaleOvaryMean	0.381955	0.31701
AGAP005020	92	maleSalivaryMean	femaleSalivaryMean	0.807045	0.9124
AGAP005030	1487	maleTestisMean	femaleOvaryMean	0.715653	0.482738
AGAP005031	663	maleTestisMean	femaleOvaryMean	0.968611	0.922828
AGAP005035	201	maleTestisMean	femaleOvaryMean	0.835476	0.700044
AGAP012924	1	maleSalivaryMean	femaleSalivaryMean	0.0697511	0.310237
AGAP005053	765	maleTestisMean	femaleOvaryMean	0.0205704	0.0420995
AGAP005059	23	maleAcpsMean	femaleMalpighianMean	0.0457498	0.0114878
AGAP012612	23	maleAcpsMean	femaleMalpighianMean	0.0457498	0.0114878
AGAP005071	772	maleTestisMean	femaleOvaryMean	0.892494	0.558325
AGAP005113	468	maleSalivaryMean	femaleSalivaryMean	0.113719	0.110242
AGAP005115	594	maleTestisMean	femaleOvaryMean	0.916344	0.809634
AGAP005120	340	maleSalivaryMean	femaleSalivaryMean	0.388292	0.596159
AGAP005125	676	maleTestisMean	femaleOvaryMean	0.916762	0.79125
AGAP007663	252	maleHeadMean	femaleHeadMean	0.836971	0.878134
AGAP005147	124	maleTestisMean	femaleOvaryMean	0.971066	0.856054
AGAP005165	651	maleHeadMean	femaleHeadMean	0.32875	0.188518
AGAP005192	451	maleTestisMean	femaleMalpighianMean	0.776605	0.319762
AGAP005211	74	maleTestisMean	femaleOvaryMean	0.379058	0.677242
AGAP005225	33	maleTestisMean	femaleOvaryMean	0.381135	0.175137
AGAP005239	52	maleAcpsMean	femaleOvaryMean	0.984166	0.484708
AGAP005243	943	maleCarcassMean	femaleMidgutMean	0.840562	0.385783
AGAP007120	102	maleSalivaryMean	femaleOvaryMean	0.421948	0.741266
AGAP005244	1512	maleTestisMean	femaleOvaryMean	0.295656	0.0586243
AGAP005256	206	maleSalivaryMean	femaleSalivaryMean	0.977514	0.918769
AGAP005262	201	maleTestisMean	femaleOvaryMean	0.947587	0.628729
AGAP005270	82	maleTestisMean	femaleOvaryMean	0.578294	0.898261
AGAP005277	310	maleHeadMean	femaleHeadMean	0.705446	0.695874
AGAP005301	1445	maleHeadMean	femaleHeadMean	0.674742	0.564736
AGAP005311	406	maleHeadMean	femaleHeadMean	0.221001	0.257634
AGAP006099	144	maleCarcassMean	femaleMalpighianMean	0.754229	0.679376
AGAP005314	78	maleHeadMean	femaleOvaryMean	0.44525	0.948873
AGAP005318	251	maleHeadMean	femaleHeadMean	0.0521731	0.012288
AGAP005341	396	maleHeadMean	femaleHeadMean	0.795816	0.633616
AGAP005387	35	maleCarcassMean	femaleCarcassMean	0.785194	0.575162
AGAP005405	478	maleSalivaryMean	femaleOvaryMean	0.24913	0.178076
AGAP005406	273	maleMidgutMean	femaleMidgutMean	0.800017	0.763892
AGAP005409	26	maleMalpighianMean	femaleOvaryMean	0.337667	0.362236
AGAP005411	1583	maleHeadMean	femaleSalivaryMean	0.0869802	0.131764
AGAP005412	57	maleTestisMean	femaleSalivaryMean	0.979482	0.0077302
AGAP006416	55	maleMidgutMean	femaleMalpighianMean	0.933843	0.945752
AGAP006936	140	maleCarcassMean	femaleMalpighianMean	0.639584	0.687436
AGAP005437	122	maleHeadMean	femaleOvaryMean	0.185056	0.493816
AGAP005472	105	maleTestisMean	femaleHeadMean	0.795292	0.230645
AGAP005508	1132	maleTestisMean	femaleOvaryMean	0.181739	0.168492
AGAP005510	482	maleSalivaryMean	femaleOvaryMean	0.0237874	0.0740896
AGAP005537	1009	maleTestisMean	femaleMidgutMean	0.417657	0.102526
AGAP005539	139	maleAcpsMean	femaleOvaryMean	0.558024	0.65054
AGAP005543	502	maleMalpighianMean	femaleMalpighianMean	0.736665	0.779391
AGAP005560	60	maleAcpsMean	femaleHeadMean	0.519634	0.314397
AGAP006186	208	maleCarcassMean	femaleCarcassMean	0.950971	0.881484
AGAP005565	732	maleTestisMean	femaleOvaryMean	0.798745	0.324763
AGAP005566	141	maleTestisMean	femaleHeadMean	0.0668972	0.0237456
AGAP005570	373	maleTestisMean	femaleOvaryMean	0.124619	0.267187
AGAP005572	102	maleTestisMean	femaleOvaryMean	0.773942	0.784468
AGAP005575	89	maleTestisMean	femaleOvaryMean	0.878017	0.814101
AGAP005605	88	maleTestisMean	femaleSalivaryMean	0.785492	0.362135
AGAP005614	105	maleAcpsMean	femaleMalpighianMean	0.0953613	0.0448846
AGAP005653	409	maleMidgutMean	femaleCarcassMean	0.759002	0.77588
AGAP005061	105	maleAcpsMean	femaleOvaryMean	0.705878	0.580611
AGAP005661	531	maleMidgutMean	femaleMidgutMean	0.0441078	0.0131129
AGAP005701	152	maleCarcassMean	femaleSalivaryMean	0.59088	0.622174
AGAP005721	742	maleHeadMean	femaleHeadMean	0.546562	0.37398
AGAP005731	302	maleMalpighianMean	femaleOvaryMean	0.204954	0.217955
AGAP005738	203	maleMalpighianMean	femaleOvaryMean	0.549663	0.565304
AGAP005746	169	maleTestisMean	femaleOvaryMean	0.0350394	0.103191
AGAP005762	420	maleAcpsMean	femaleMalpighianMean	0.571623	0.681687
AGAP005764	90	maleSalivaryMean	femaleSalivaryMean	0.297233	0.224127
AGAP005131	83	maleAcpsMean	femaleOvaryMean	0.801551	0.442021
AGAP005785	1279	maleTestisMean	femaleHeadMean	0.478294	0.33953
AGAP005809	505	maleTestisMean	femaleSalivaryMean	0.901508	0.030236
AGAP005847	1700	maleTestisMean	femaleOvaryMean	0.641606	0.362247
AGAP005848	55	maleCarcassMean	femaleCarcassMean	0.756409	0.968189
AGAP005859	66	maleAcpsMean	femaleMidgutMean	0.468398	0.104738
AGAP005862	59	maleTestisMean	femaleSalivaryMean	0.952412	0.0877389
AGAP005915	400	maleMidgutMean	femaleSalivaryMean	0.053236	0.110647
AGAP005936	396	maleTestisMean	femaleOvaryMean	0.769751	0.386985
AGAP006385	65	maleMidgutMean	femaleMidgutMean	0.444949	0.997283
AGAP005944	223	maleCarcassMean	femaleCarcassMean	0.571193	0.436646
AGAP005946	313	maleTestisMean	femaleHeadMean	0.415409	0.315982
AGAP005958	249	maleTestisMean	femaleOvaryMean	0.0246675	0.996834
AGAP005962	344	maleSalivaryMean	femaleSalivaryMean	0.016956	0.0713219
AGAP005999	68	maleTestisMean	femaleOvaryMean	0.187446	0.185834
AGAP006003	207	maleAcpsMean	femaleMidgutMean	0.105882	0.268387
AGAP006042	1926	maleTestisMean	femaleOvaryMean	0.793578	0.436462
AGAP004802	181	maleCarcassMean	femaleCarcassMean	0.897088	0.900082
AGAP006048	90	maleCarcassMean	femaleHeadMean	0.277806	0.107682
AGAP006049	123	maleTestisMean	femaleHeadMean	0.903071	0.578204
AGAP006062	201	maleTestisMean	femaleOvaryMean	0.7004	0.925267
AGAP006083	56	maleCarcassMean	femaleOvaryMean	0.0591331	0.529138
AGAP006088	278	maleAcpsMean	femaleMalpighianMean	0.973548	0.774905
AGAP005310	42	maleSalivaryMean	femaleMidgutMean	0.130116	0.998583
AGAP006090	89	maleTestisMean	femaleOvaryMean	0.616531	0.832657
AGAP006118	24	maleMalpighianMean	femaleMalpighianMean	0.0651955	0.0535683
AGAP006120	1032	maleHeadMean	femaleCarcassMean	0.0156386	0.0874356
AGAP006133	512	maleTestisMean	femaleOvaryMean	0.498657	0.269648
AGAP006147	158	maleMalpighianMean	femaleMalpighianMean	0.0647868	0.063156
AGAP007050	100	maleAcpsMean	femaleSalivaryMean	0.761777	0.442159
AGAP006198	24	maleMidgutMean	femaleMidgutMean	0.614075	0.993749
AGAP006201	5	maleAcpsMean	femaleMidgutMean	0.0232406	0.641162
AGAP006236	89	maleTestisMean	femaleHeadMean	0.0904217	0.0494024
AGAP006240	134	maleSalivaryMean	femaleSalivaryMean	0.443567	0.525632
AGAP006243	897	maleTestisMean	femaleMalpighianMean	0.575188	0.803943
AGAP006251	519	maleTestisMean	femaleOvaryMean	0.562523	0.595347
AGAP006261	176	maleCarcassMean	femaleOvaryMean	0.365535	0.725484
AGAP006283	103	maleAcpsMean	femaleOvaryMean	0.0406096	0.0540789
AGAP006339	3160	maleMalpighianMean	femaleMalpighianMean	0.859459	0.88423
AGAP007249	73	maleCarcassMean	femaleCarcassMean	0.983426	0.878497
AGAP006379	258	maleMidgutMean	femaleMidgutMean	0.845416	0.866424
AGAP006380	134	maleMidgutMean	femaleMidgutMean	0.731439	0.538675
AGAP006389	138	maleMalpighianMean	femaleMalpighianMean	0.64104	0.768231
AGAP006392	72	maleTestisMean	femaleOvaryMean	0.891286	0.904128
AGAP006415	1182	maleMalpighianMean	femaleMalpighianMean	0.0946509	0.0929926
AGAP006423	43	maleHeadMean	femaleHeadMean	0.0495863	0.144544
AGAP006426	399	maleAcpsMean	femaleCarcassMean	0.817075	0.684382
AGAP006431	1525	maleTestisMean	femaleOvaryMean	0.7687	0.196967
AGAP007668	123	maleAcpsMean	femaleOvaryMean	0.564829	0.700701
AGAP006470	119	maleTestisMean	femaleOvaryMean	0.9582	0.754873
AGAP006482	74	maleTestisMean	femaleMalpighianMean	0.965338	0.128128
AGAP006501	164	maleHeadMean	femaleSalivaryMean	0.038485	0.0359699
AGAP006521	211	maleMalpighianMean	femaleMalpighianMean	0.877329	0.853335
AGAP006524	69	maleMalpighianMean	femaleOvaryMean	0.434526	0.877109
AGAP006534	1209	maleSalivaryMean	femaleSalivaryMean	0.117902	0.0722165
AGAP006549	416	maleSalivaryMean	femaleOvaryMean	0.145037	0.997038
AGAP006553	17	maleCarcassMean	femaleOvaryMean	0.246554	0.99245
AGAP006575	26	maleHeadMean	femaleOvaryMean	0.524655	0.913192
AGAP007121	238	maleMidgutMean	femaleMidgutMean	0.466563	0.282151
AGAP013092	166	maleCarcassMean	femaleHeadMean	0.510356	0.527993
AGAP006471	374	maleTestisMean	femaleOvaryMean	0.88603	0.274307
AGAP006592	1575	maleMalpighianMean	femaleMalpighianMean	0.408377	0.50497
AGAP006651	190	maleMalpighianMean	femaleMalpighianMean	0.844069	0.458978
AGAP006682	56	maleMidgutMean	femaleMalpighianMean	0.277209	0.363793
AGAP006705	1192	maleCarcassMean	femaleOvaryMean	0.222861	0.258041
AGAP006708	315	maleMidgutMean	femaleMidgutMean	0.48176	0.493674
AGAP006724	19	maleMalpighianMean	femaleMalpighianMean	0.938828	0.968693
AGAP006766	84	maleAcpsMean	femaleOvaryMean	0.740852	0.836824
AGAP006768	531	maleAcpsMean	femaleOvaryMean	0.12365	0.270345
AGAP006803	320	maleMidgutMean	femaleMidgutMean	0.00820241	0.0194258
AGAP006826	135	maleMidgutMean	femaleCarcassMean	0.463863	0.521577
AGAP006865	83	maleAcpsMean	femaleSalivaryMean	0.108055	0.055711
AGAP006888	780	maleTestisMean	femaleOvaryMean	0.368337	0.233057
AGAP006901	411	maleSalivaryMean	femaleSalivaryMean	0.0840177	0.0697007
AGAP006924	49	maleMalpighianMean	femaleOvaryMean	0.349384	0.638815
AGAP006925	1340	maleTestisMean	femaleCarcassMean	0.867211	0.290942
AGAP007165	30	maleMidgutMean	femaleMidgutMean	0.599947	0.998237
AGAP006926	101	maleAcpsMean	femaleHeadMean	0.969433	0.801447
AGAP006928	319	maleAcpsMean	femaleMalpighianMean	0.439483	0.164539
AGAP006943	255	maleSalivaryMean	femaleSalivaryMean	0.402313	0.771283
AGAP006989	111	maleTestisMean	femaleOvaryMean	0.899519	0.912243
AGAP006991	27	maleMidgutMean	femaleMidgutMean	0.819824	0.441422
AGAP006994	308	maleTestisMean	femaleHeadMean	0.960632	0.311408
AGAP007018	530	maleAcpsMean	femaleMalpighianMean	0.115187	0.0362236
AGAP007022	279	maleSalivaryMean	femaleCarcassMean	0.190744	0.175162
AGAP005427	68	maleAcpsMean	femaleCarcassMean	0.908376	0.34725
AGAP007033	33	maleCarcassMean	femaleCarcassMean	0.857222	0.649595
AGAP007037	60	maleMidgutMean	femaleMalpighianMean	0.116507	0.100519
AGAP007046	2866	maleHeadMean	femaleHeadMean	0.814617	0.686734
AGAP007061	219	maleSalivaryMean	femaleSalivaryMean	0.12632	0.195166
AGAP007063	111	maleTestisMean	femaleOvaryMean	0.934052	0.952926
AGAP007075	80	maleAcpsMean	femaleOvaryMean	0.05187	0.0603293
AGAP007078	165	maleCarcassMean	femaleSalivaryMean	0.891145	0.72223
AGAP007080	34	maleTestisMean	femaleMalpighianMean	0.576059	0.0508909
AGAP007096	141	maleTestisMean	femaleOvaryMean	0.364977	0.645066
AGAP006456	155	maleCarcassMean	femaleCarcassMean	0.864794	0.63516
AGAP007118	1258	maleAcpsMean	femaleMalpighianMean	0.0999233	0.141042
AGAP007212	89	maleMalpighianMean	femaleOvaryMean	0.281069	0.465963
AGAP007246	107	maleTestisMean	femaleOvaryMean	0.540449	0.8713
AGAP007253	2848	maleTestisMean	femaleOvaryMean	0.992675	0.0356493
AGAP007305	228	maleHeadMean	femaleHeadMean	0.598508	0.524993
AGAP007308	377	maleSalivaryMean	femaleSalivaryMean	0.379751	0.442672
AGAP007317	1039	maleAcpsMean	femaleMalpighianMean	0.524853	0.594107
AGAP007552	372	maleMalpighianMean	femaleMidgutMean	0.785252	0.767576
AGAP007342	2116	maleHeadMean	femaleOvaryMean	0.194111	0.184966
AGAP007375	677	maleTestisMean	femaleOvaryMean	0.835131	0.632654
AGAP007380	66	maleCarcassMean	femaleCarcassMean	0.803402	0.554859
AGAP007384	408	maleMalpighianMean	femaleMalpighianMean	0.734211	0.866827
AGAP007405	144	maleTestisMean	femaleOvaryMean	0.66466	0.945565
AGAP007402	138	maleTestisMean	femaleOvaryMean	0.66466	0.945565
AGAP007413	160	maleTestisMean	femaleOvaryMean	0.884454	0.918019
AGAP007440	625	maleTestisMean	femaleSalivaryMean	0.494607	0.183669
AGAP007476	66	maleTestisMean	femaleOvaryMean	0.800109	0.901015
AGAP007593	144	maleTestisMean	femaleCarcassMean	0.792903	0.634173
AGAP007487	128	maleTestisMean	femaleSalivaryMean	0.89576	0.0345485
AGAP007556	431	maleSalivaryMean	femaleCarcassMean	0.125897	0.0620546
AGAP007594	95	maleHeadMean	femaleHeadMean	0.839337	0.811723
AGAP007602	47	maleTestisMean	femaleCarcassMean	0.232777	0.112844
AGAP007617	240	maleAcpsMean	femaleMidgutMean	0.0218339	0.00734849
AGAP007623	1149	maleTestisMean	femaleOvaryMean	0.772502	0.696877
AGAP007645	759	maleTestisMean	femaleHeadMean	0.828535	0.747406
AGAP007651	158	maleAcpsMean	femaleMalpighianMean	0.847069	0.518434
AGAP007672	284	maleTestisMean	femaleSalivaryMean	0.879068	0.0310637
AGAP007686	184	maleHeadMean	femaleHeadMean	0.751106	0.838262
AGAP007706	128	maleTestisMean	femaleOvaryMean	0.988329	0.961589
AGAP006275	63	maleCarcassMean	femaleCarcassMean	0.87496	0.92267
AGAP007722	189	maleSalivaryMean	femaleOvaryMean	0.218891	0.791229
AGAP004717	224	maleHeadMean	femaleSalivaryMean	0.0962182	0.00776809
AGAP004718	338	maleCarcassMean	femaleHeadMean	0.837759	0.741015
AGAP006414	85	maleMidgutMean	femaleMidgutMean	0.985196	0.982256
AGAP004962	180	maleTestisMean	femaleOvaryMean	0.993439	0.996474
AGAP004963	183	maleTestisMean	femaleOvaryMean	0.996192	0.995514
AGAP004723	296	maleTestisMean	femaleOvaryMean	0.930004	0.994323
AGAP004733	18	maleHeadMean	femaleHeadMean	0.126121	0.0366545
AGAP004751	63	maleMalpighianMean	femaleOvaryMean	0.360275	0.803526
AGAP004761	470	maleAcpsMean	femaleSalivaryMean	0.879562	0.0271224
AGAP004762	321	maleMalpighianMean	femaleMalpighianMean	0.823943	0.96805
AGAP004763	70	maleMidgutMean	femaleMidgutMean	0.566803	0.925905
AGAP004765	104	maleTestisMean	femaleOvaryMean	0.902818	0.728497
AGAP004778	329	maleCarcassMean	femaleOvaryMean	0.789522	0.765081
AGAP004827	491	maleHeadMean	femaleHeadMean	0.212997	0.193688
AGAP004828	88	maleTestisMean	femaleHeadMean	0.818331	0.0353956
AGAP007218	129	maleTestisMean	femaleOvaryMean	0.655095	0.800182
AGAP007217	116	maleTestisMean	femaleOvaryMean	0.738105	0.890406
AGAP004856	96	maleHeadMean	femaleOvaryMean	0.611259	0.946451
AGAP004863	142	maleMidgutMean	femaleHeadMean	0.765692	0.653066
AGAP004871	831	maleSalivaryMean	femaleCarcassMean	0.0244387	0.0518519
AGAP004876	164	maleSalivaryMean	femaleHeadMean	0.00947328	0.00859035
AGAP004888	302	maleTestisMean	femaleHeadMean	0.997162	0.158846
AGAP007643	241	maleMalpighianMean	femaleMalpighianMean	0.484466	0.725882
AGAP004907	212	maleTestisMean	femaleHeadMean	0.66679	0.278212
AGAP004913	78	maleAcpsMean	femaleOvaryMean	0.166691	0.107182
AGAP007209	523	maleMidgutMean	femaleMidgutMean	0.887956	0.847776
AGAP004943	473	maleSalivaryMean	femaleSalivaryMean	0.0343345	0.0332165
AGAP004969	169	maleSalivaryMean	femaleOvaryMean	0.0860879	0.0169093
AGAP004970	1406	maleAcpsMean	femaleMalpighianMean	0.177116	0.225701
AGAP004973	126	maleAcpsMean	femaleHeadMean	0.0785033	0.0234439
AGAP004972	76	maleAcpsMean	femaleHeadMean	0.0785033	0.0234439
AGAP006023	428	maleCarcassMean	femaleOvaryMean	0.427249	0.981577
AGAP005000	61	maleHeadMean	femaleHeadMean	0.574155	0.449932
AGAP005010	1823	maleMidgutMean	femaleMidgutMean	0.351634	0.324805
AGAP005011	971	maleHeadMean	femaleHeadMean	0.0650091	0.0205185
AGAP005028	128	maleHeadMean	femaleHeadMean	0.397995	0.404464
AGAP005055	1187	maleSalivaryMean	femaleHeadMean	0.113444	0.0829777
AGAP005057	767	maleCarcassMean	femaleHeadMean	0.426512	0.391231
AGAP007088	138	maleHeadMean	femaleOvaryMean	0.678991	0.777292
AGAP005058	1671	maleSalivaryMean	femaleSalivaryMean	0.0307635	0.0071618
AGAP005069	1941	maleHeadMean	femaleMalpighianMean	0.0681308	0.0626829
AGAP005073	290	maleMidgutMean	femaleHeadMean	0.0059321	0.00727548
AGAP005099	1404	maleSalivaryMean	femaleSalivaryMean	0.200476	0.0652882
AGAP005104	256	maleHeadMean	femaleOvaryMean	0.185063	0.608892
AGAP005111	695	maleSalivaryMean	femaleMidgutMean	0.00947328	0.0081424
AGAP005116	178	maleTestisMean	femaleOvaryMean	0.74121	0.539857
AGAP007157	103	maleAcpsMean	femaleOvaryMean	0.8049	0.423902
AGAP005152	181	maleTestisMean	femaleOvaryMean	0.694174	0.86124
AGAP005155	1971	maleSalivaryMean	femaleHeadMean	0.0104108	0.0192865
AGAP005168	465	maleAcpsMean	femaleHeadMean	0.0269776	0.0117691
AGAP005177	152	maleTestisMean	femaleOvaryMean	0.793922	0.0152873
AGAP007393	243	maleSalivaryMean	femaleOvaryMean	0.487322	0.633472
AGAP005193	120	maleHeadMean	femaleOvaryMean	0.49488	0.649989
AGAP005219	390	maleHeadMean	femaleMalpighianMean	0.13735	0.0377822
AGAP005242	728	maleCarcassMean	femaleCarcassMean	0.0136612	0.0113016
AGAP005248	700	maleCarcassMean	femaleMidgutMean	0.071135	0.10932
AGAP005251	867	maleSalivaryMean	femaleSalivaryMean	0.0176463	0.0429859
AGAP004877	270	maleCarcassMean	femaleCarcassMean	0.897496	0.733253
AGAP005267	43	maleTestisMean	femaleOvaryMean	0.642172	0.0405724
AGAP005275	1406	maleHeadMean	femaleOvaryMean	0.123535	0.322928
AGAP005279	933	maleTestisMean	femaleMalpighianMean	0.785272	0.378422
AGAP005285	1072	maleAcpsMean	femaleMidgutMean	0.104759	0.0239494
AGAP005563	681	maleCarcassMean	femaleCarcassMean	0.906832	0.918766
AGAP005302	1540	maleHeadMean	femaleHeadMean	0.848679	0.866924
AGAP005309	57	maleTestisMean	femaleSalivaryMean	0.985141	0.201729
AGAP005319	539	maleMalpighianMean	femaleMalpighianMean	0.959944	0.961054
AGAP005322	1042	maleTestisMean	femaleSalivaryMean	0.707032	0.17284
AGAP005326	94	maleMalpighianMean	femaleMalpighianMean	0.798702	0.614709
AGAP005344	238	maleMalpighianMean	femaleMalpighianMean	0.769595	0.738711
AGAP005345	2200	maleMalpighianMean	femaleSalivaryMean	0.00842324	0.00704545
AGAP005625	235	maleHeadMean	femaleHeadMean	0.760809	0.74027
AGAP007309	226	maleCarcassMean	femaleCarcassMean	0.892348	0.713804
AGAP005349	59	maleTestisMean	femaleCarcassMean	0.630422	0.0592908
AGAP005352	1771	maleSalivaryMean	femaleSalivaryMean	0.0204196	0.0187371
AGAP005359	978	maleHeadMean	femaleSalivaryMean	0.4413	0.508215
AGAP006398	163	maleMidgutMean	femaleMidgutMean	0.91676	0.918546
AGAP005391	413	maleSalivaryMean	femaleHeadMean	0.0138	0.0183613
AGAP005407	92	maleTestisMean	femaleOvaryMean	0.907857	0.774509
AGAP005415	106	maleTestisMean	femaleOvaryMean	0.301685	0.420039
AGAP005433	1565	maleTestisMean	femaleOvaryMean	0.316535	0.186017
AGAP005455	106	maleMidgutMean	femaleMidgutMean	0.198805	0.306679
AGAP005369	63	maleMalpighianMean	femaleMalpighianMean	0.246798	0.415474
AGAP005471	507	maleMidgutMean	femaleMidgutMean	0.226218	0.214869
AGAP005541	820	maleTestisMean	femaleSalivaryMean	0.340214	0.22142
AGAP005546	1134	maleTestisMean	femaleCarcassMean	0.94395	0.0657427
AGAP005557	302	maleMalpighianMean	femaleMalpighianMean	0.232588	0.336083
AGAP005775	255	maleTestisMean	femaleSalivaryMean	0.967138	0.652164
AGAP005567	624	maleTestisMean	femaleOvaryMean	0.341152	0.321809
AGAP005580	65	maleTestisMean	femaleMalpighianMean	0.948234	0.26877
AGAP005599	1688	maleMidgutMean	femaleMidgutMean	0.0110628	0.0365462
AGAP005601	531	maleHeadMean	femaleCarcassMean	0.527173	0.252025
AGAP005861	189	maleSalivaryMean	femaleCarcassMean	0.657897	0.435118
AGAP005604	70	maleTestisMean	femaleMalpighianMean	0.671618	0.178016
AGAP005619	391	maleMalpighianMean	femaleMalpighianMean	0.116667	0.222622
AGAP005633	213	maleMalpighianMean	femaleOvaryMean	0.0612903	0.0156958
AGAP005638	35	maleHeadMean	femaleOvaryMean	0.216388	0.355268
AGAP005642	144	maleTestisMean	femaleMidgutMean	0.514968	0.017045
AGAP005659	193	maleTestisMean	femaleOvaryMean	0.928462	0.0626991
AGAP006821	235	maleCarcassMean	femaleCarcassMean	0.653944	0.685446
AGAP005690	89	maleMidgutMean	femaleMidgutMean	0.541497	0.55899
AGAP005722	164	maleTestisMean	femaleOvaryMean	0.838632	0.248541
AGAP005724	311	maleCarcassMean	femaleOvaryMean	0.302612	0.485582
AGAP005945	313	maleCarcassMean	femaleCarcassMean	0.841659	0.887401
AGAP005727	465	maleTestisMean	femaleOvaryMean	0.893094	0.10698
AGAP005732	58	maleTestisMean	femaleOvaryMean	0.435666	0.259067
AGAP005736	132	maleAcpsMean	femaleCarcassMean	0.16902	0.282365
AGAP005737	1140	maleTestisMean	femaleHeadMean	0.627158	0.27152
AGAP005747	234	maleMidgutMean	femaleCarcassMean	0.0298806	0.0335232
AGAP005770	155	maleHeadMean	femaleHeadMean	0.570979	0.326174
AGAP005793	30	maleCarcassMean	femaleCarcassMean	0.151115	0.676487
AGAP005806	479	maleCarcassMean	femaleCarcassMean	0.0204171	0.108413
AGAP005662	155	maleCarcassMean	femaleCarcassMean	0.547377	0.746179
AGAP005811	444	maleSalivaryMean	femaleSalivaryMean	0.00944171	0.00776809
AGAP005816	1435	maleMidgutMean	femaleCarcassMean	0.0749192	0.0304388
AGAP005871	85	maleAcpsMean	femaleOvaryMean	0.50083	0.716841
AGAP005880	602	maleTestisMean	femaleOvaryMean	0.961832	0.0230585
AGAP005883	370	maleTestisMean	femaleMidgutMean	0.0241143	0.0158784
AGAP005893	132	maleTestisMean	femaleOvaryMean	0.91825	0.724059
AGAP007297	46	maleCarcassMean	femaleCarcassMean	0.735054	0.550446
AGAP005898	803	maleTestisMean	femaleSalivaryMean	0.718043	0.00708602
AGAP005917	47	maleTestisMean	femaleOvaryMean	0.926011	0.979995
AGAP005923	15	maleAcpsMean	femaleOvaryMean	0.212664	0.566798
AGAP005952	253	maleAcpsMean	femaleSalivaryMean	0.069569	0.0100617
AGAP005959	1876	maleAcpsMean	femaleOvaryMean	0.710522	0.995628
AGAP005802	81	maleAcpsMean	femaleCarcassMean	0.639918	0.329688
AGAP005246	399	maleMalpighianMean	femaleMidgutMean	0.668682	0.692525
AGAP007400	107	maleCarcassMean	femaleCarcassMean	0.91133	0.826679
AGAP005977	1069	maleTestisMean	femaleOvaryMean	0.844155	0.641909
AGAP006007	265	maleAcpsMean	femaleSalivaryMean	0.290362	0.169489
AGAP006008	30	maleTestisMean	femaleSalivaryMean	0.874368	0.161717
AGAP005418	238	maleAcpsMean	femaleOvaryMean	0.600331	0.800376
AGAP006063	268	maleMalpighianMean	femaleSalivaryMean	0.262687	0.824337
AGAP006073	819	maleMidgutMean	femaleMidgutMean	0.322366	0.225305
AGAP006086	17	maleMidgutMean	femaleMidgutMean	0.0234229	0.0221434
AGAP005929	270	maleMalpighianMean	femaleMalpighianMean	0.890647	0.872424
AGAP006111	710	maleAcpsMean	femaleCarcassMean	0.32452	0.0237059
AGAP006125	97	maleTestisMean	femaleOvaryMean	0.621043	0.578222
AGAP006135	95	maleTestisMean	femaleHeadMean	0.982549	0.229252
AGAP006140	148	maleTestisMean	femaleOvaryMean	0.700038	0.685744
AGAP006142	51	maleSalivaryMean	femaleOvaryMean	0.220886	0.418146
AGAP006146	80	maleAcpsMean	femaleHeadMean	0.0112519	0.0175478
AGAP005581	161	maleAcpsMean	femaleCarcassMean	0.930561	0.465421
AGAP006151	236	maleCarcassMean	femaleOvaryMean	0.360487	0.357106
AGAP006163	190	maleHeadMean	femaleOvaryMean	0.120956	0.687251
AGAP006168	708	maleMidgutMean	femaleMidgutMean	0.240876	0.27222
AGAP006172	154	maleTestisMean	femaleHeadMean	0.645445	0.633756
AGAP006174	174	maleTestisMean	femaleHeadMean	0.98847	0.223608
AGAP006184	208	maleAcpsMean	femaleCarcassMean	0.745375	0.60403
AGAP006219	247	maleHeadMean	femaleHeadMean	0.0852639	0.0449381
AGAP013544	625	maleMalpighianMean	femaleMalpighianMean	0.803063	0.720205
AGAP007378	97	maleMalpighianMean	femaleOvaryMean	0.767608	0.455701
AGAP006222	59	maleMidgutMean	femaleMidgutMean	0.944316	0.820061
AGAP006282	1078	maleTestisMean	femaleSalivaryMean	0.0983124	0.00795605
AGAP006328	725	maleSalivaryMean	femaleOvaryMean	0.00906278	0.0367086
AGAP007505	261	maleCarcassMean	femaleOvaryMean	0.42166	0.846743
AGAP006378	1344	maleHeadMean	femaleHeadMean	0.152569	0.139156
AGAP006382	654	maleHeadMean	femaleMidgutMean	0.0345647	0.02716
AGAP006393	311	maleHeadMean	femaleOvaryMean	0.429082	0.83172
AGAP005234	151	maleAcpsMean	femaleHeadMean	0.935167	0.812358
AGAP006436	2656	maleMidgutMean	femaleSalivaryMean	0.679428	0.55862
AGAP006446	122	maleTestisMean	femaleOvaryMean	0.796888	0.876286
AGAP005712	573	maleCarcassMean	femaleCarcassMean	0.869592	0.875687
AGAP006455	149	maleTestisMean	femaleSalivaryMean	0.828479	0.083227
AGAP006461	897	maleSalivaryMean	femaleMalpighianMean	0.190627	0.179349
AGAP006477	1380	maleSalivaryMean	femaleHeadMean	0.0796325	0.0217885
AGAP006493	1429	maleTestisMean	femaleHeadMean	0.377967	0.26711
AGAP006514	2660	maleCarcassMean	femaleCarcassMean	0.292638	0.317802
AGAP006614	70	maleAcpsMean	femaleOvaryMean	0.869254	0.807613
AGAP006540	715	maleHeadMean	femaleSalivaryMean	0.028313	0.0285502
AGAP004742	231	maleTestisMean	femaleCarcassMean	0.799103	0.784048
AGAP006595	72	maleMalpighianMean	femaleMalpighianMean	0.642392	0.586033
AGAP006600	117	maleHeadMean	femaleOvaryMean	0.275034	0.977782
AGAP006605	1362	maleTestisMean	femaleMalpighianMean	0.502636	0.34358
AGAP006618	49	maleTestisMean	femaleOvaryMean	0.575286	0.763146
AGAP006622	127	maleTestisMean	femaleOvaryMean	0.977511	0.488371
AGAP006624	107	maleMalpighianMean	femaleMalpighianMean	0.415892	0.60738
AGAP006629	997	maleTestisMean	femaleOvaryMean	0.901076	0.460389
AGAP006421	22	maleSalivaryMean	femaleSalivaryMean	0.999344	0.997026
AGAP006348	35	maleCarcassMean	femaleCarcassMean	0.892559	0.806513
AGAP006654	430	maleMidgutMean	femaleMidgutMean	0.012404	0.00914242
AGAP006664	246	maleMidgutMean	femaleMidgutMean	0.489914	0.565965
AGAP006669	832	maleTestisMean	femaleOvaryMean	0.749068	0.261261
AGAP006685	437	maleAcpsMean	femaleMidgutMean	0.5034	0.302757
AGAP004883	104	maleMalpighianMean	femaleMidgutMean	0.894946	0.912311
AGAP006728	102	maleTestisMean	femaleMalpighianMean	0.978144	0.281207
AGAP006736	648	maleMalpighianMean	femaleMalpighianMean	0.906255	0.861413
AGAP006762	89	maleHeadMean	femaleMalpighianMean	0.0310085	0.0368807
AGAP006786	2145	maleSalivaryMean	femaleSalivaryMean	0.150886	0.193221
AGAP005005	401	maleTestisMean	femaleOvaryMean	0.973355	0.901092
AGAP006794	4460	maleSalivaryMean	femaleOvaryMean	0.304756	0.333178
AGAP006813	219	maleAcpsMean	femaleMalpighianMean	0.472199	0.123672
AGAP006825	475	maleAcpsMean	femaleSalivaryMean	0.0477052	0.010117
AGAP006831	187	maleMidgutMean	femaleMidgutMean	0.125345	0.0882943
AGAP005972	224	maleMalpighianMean	femaleOvaryMean	0.820782	0.508861
AGAP006838	288	maleCarcassMean	femaleHeadMean	0.0927137	0.0518253
AGAP006944	113	maleAcpsMean	femaleSalivaryMean	0.777055	0.60576
AGAP006868	334	maleAcpsMean	femaleMalpighianMean	0.113503	0.117099
AGAP006872	69	maleAcpsMean	femaleMalpighianMean	0.095153	0.0615086
AGAP005046	226	maleAcpsMean	femaleOvaryMean	0.542642	0.594149
AGAP006902	899	maleSalivaryMean	femaleSalivaryMean	0.284613	0.319425
AGAP006916	97	maleTestisMean	femaleOvaryMean	0.459673	0.831991
AGAP006930	105	maleTestisMean	femaleOvaryMean	0.551277	0.736111
AGAP006931	685	maleSalivaryMean	femaleMidgutMean	0.187998	0.137798
AGAP006950	373	maleTestisMean	femaleOvaryMean	0.7245	0.329635
AGAP007259	112	maleMalpighianMean	femaleMalpighianMean	0.613298	0.554612
AGAP007025	64	maleTestisMean	femaleOvaryMean	0.772698	0.247519
AGAP007048	88	maleCarcassMean	femaleCarcassMean	0.39804	0.0277634
AGAP007064	127	maleMidgutMean	femaleMidgutMean	0.638622	0.459954
AGAP007076	318	maleCarcassMean	femaleCarcassMean	0.467044	0.364274
AGAP006918	142	maleCarcassMean	femaleCarcassMean	0.683618	0.53595
AGAP007100	801	maleCarcassMean	femaleCarcassMean	0.1606	0.241807
AGAP007103	505	maleMidgutMean	femaleHeadMean	0.0458776	0.0184392
AGAP007108	241	maleSalivaryMean	femaleSalivaryMean	0.0109682	0.0077302
AGAP006645	421	maleMalpighianMean	femaleMalpighianMean	0.883682	0.948013
AGAP007134	686	maleCarcassMean	femaleOvaryMean	0.0422222	0.538141
AGAP007174	2130	maleSalivaryMean	femaleMidgutMean	0.0285414	0.0091941
AGAP007175	868	maleTestisMean	femaleOvaryMean	0.978029	0.706075
AGAP007178	1978	maleSalivaryMean	femaleCarcassMean	0.0276034	0.0650407
AGAP007180	508	maleHeadMean	femaleHeadMean	0.395545	0.37669
AGAP007633	381	maleTestisMean	femaleCarcassMean	0.956423	0.379721
AGAP007207	188	maleCarcassMean	femaleCarcassMean	0.0441706	0.052177
AGAP007237	446	maleSalivaryMean	femaleSalivaryMean	0.510425	0.511859
AGAP007252	130	maleTestisMean	femaleOvaryMean	0.0657435	0.0307636
AGAP007255	101	maleMalpighianMean	femaleMalpighianMean	0.710671	0.951829
AGAP004855	135	maleCarcassMean	femaleCarcassMean	0.865498	0.789131
AGAP006366	178	maleTestisMean	femaleMalpighianMean	0.969944	0.813315
AGAP007271	77	maleSalivaryMean	femaleSalivaryMean	0.188843	0.202264
AGAP007279	13	maleCarcassMean	femaleHeadMean	0.0177377	0.0129323
AGAP007288	569	maleHeadMean	femaleHeadMean	0.824023	0.906178
AGAP007298	524	maleTestisMean	femaleHeadMean	0.135217	0.110953
AGAP007647	617	maleCarcassMean	femaleOvaryMean	0.855292	0.932031
AGAP007327	1904	maleHeadMean	femaleHeadMean	0.137955	0.166688
AGAP007333	878	maleCarcassMean	femaleOvaryMean	0.35232	0.369091
AGAP007336	1010	maleMidgutMean	femaleMidgutMean	0.0376981	0.0702636
AGAP007348	438	maleTestisMean	femaleMalpighianMean	0.503078	0.357468
AGAP006879	93	maleCarcassMean	femaleCarcassMean	0.639714	0.492634
AGAP007367	205	maleMidgutMean	femaleMidgutMean	0.713846	0.919198
AGAP007389	515	maleTestisMean	femaleOvaryMean	0.929462	0.596339
AGAP007416	92	maleAcpsMean	femaleOvaryMean	0.0280058	0.0291682
AGAP007417	85	maleTestisMean	femaleOvaryMean	0.876965	0.886188
AGAP007439	1182	maleAcpsMean	femaleMidgutMean	0.302142	0.128547
AGAP007442	67	maleHeadMean	femaleHeadMean	0.132991	0.129791
AGAP007451	301	maleTestisMean	femaleMidgutMean	0.97384	0.0320162
AGAP004900	15	maleMidgutMean	femaleMidgutMean	0.994835	0.998603
AGAP007467	93	maleAcpsMean	femaleMidgutMean	0.0265898	0.0277491
AGAP007468	200	maleAcpsMean	femaleMidgutMean	0.0265898	0.0277491
AGAP007470	154	maleSalivaryMean	femaleOvaryMean	0.0093154	0.0158249
AGAP007471	208	maleAcpsMean	femaleSalivaryMean	0.0256243	0.00776809
AGAP007475	290	maleMalpighianMean	femaleCarcassMean	0.872099	0.477986
AGAP007478	843	maleTestisMean	femaleHeadMean	0.89318	0.283583
AGAP007484	587	maleMalpighianMean	femaleMalpighianMean	0.790256	0.859475
AGAP005462	190	maleTestisMean	femaleOvaryMean	0.540242	0.662468
AGAP007503	550	maleAcpsMean	femaleMidgutMean	0.0374686	0.00736822
AGAP007520	325	maleAcpsMean	femaleMalpighianMean	0.573675	0.250176
AGAP007539	457	maleTestisMean	femaleHeadMean	0.963956	0.0591019
AGAP007560	397	maleTestisMean	femaleMalpighianMean	0.0395928	0.0464635
AGAP005693	49	maleCarcassMean	femaleCarcassMean	0.841083	0.870205
AGAP007569	68	maleAcpsMean	femaleSalivaryMean	0.0340783	0.0435525
AGAP007582	482	maleTestisMean	femaleOvaryMean	0.564984	0.774866
AGAP007597	14	maleTestisMean	femaleOvaryMean	0.467601	0.0678134
AGAP007598	236	maleHeadMean	femaleHeadMean	0.0814129	0.0494971
AGAP007605	798	maleTestisMean	femaleMalpighianMean	0.711487	0.689296
AGAP007613	663	maleHeadMean	femaleHeadMean	0.125535	0.0907067
AGAP007615	410	maleSalivaryMean	femaleOvaryMean	0.156645	0.112428
AGAP007616	2124	maleSalivaryMean	femaleSalivaryMean	0.0807104	0.0812281
AGAP005888	91	maleCarcassMean	femaleCarcassMean	0.826717	0.851491
AGAP007631	118	maleMidgutMean	femaleMidgutMean	0.980392	0.978243
AGAP007640	1055	maleTestisMean	femaleOvaryMean	0.586473	0.0322
AGAP007656	603	maleAcpsMean	femaleMalpighianMean	0.113428	0.21313
AGAP007658	744	maleTestisMean	femaleOvaryMean	0.268516	0.115241
AGAP007662	625	maleHeadMean	femaleHeadMean	0.840704	0.652303
AGAP007690	540	maleHeadMean	femaleHeadMean	0.179928	0.0629462
AGAP007726	529	maleCarcassMean	femaleOvaryMean	0.0199441	0.0865288
AGAP004693	1843	maleCarcassMean	femaleOvaryMean	0.112592	0.90722
AGAP006612	91	maleAcpsMean	femaleOvaryMean	0.696275	0.668216
AGAP004713	442	maleMidgutMean	femaleCarcassMean	0.0215173	0.0310833
AGAP004728	330	maleHeadMean	femaleHeadMean	0.606696	0.600937
AGAP004731	210	maleCarcassMean	femaleCarcassMean	0.847844	0.787569
AGAP004760	359	maleHeadMean	femaleHeadMean	0.250585	0.083986
AGAP004767	1393	maleTestisMean	femaleMidgutMean	0.383012	0.0853133
AGAP004770	150	maleHeadMean	femaleMidgutMean	0.139093	0.946414
AGAP007473	164	maleTestisMean	femaleOvaryMean	0.47243	0.824774
AGAP004772	525	maleHeadMean	femaleMalpighianMean	0.45711	0.0694124
AGAP004781	539	maleTestisMean	femaleOvaryMean	0.939471	0.933183
AGAP004782	76	maleTestisMean	femaleOvaryMean	0.897045	0.85579
AGAP004791	75	maleTestisMean	femaleOvaryMean	0.49749	0.903849
AGAP004789	75	maleTestisMean	femaleOvaryMean	0.49749	0.903849
AGAP004808	75	maleTestisMean	femaleMidgutMean	0.87314	0.632922
AGAP004816	67	maleTestisMean	femaleOvaryMean	0.549745	0.737567
AGAP006126	334	maleHeadMean	femaleHeadMean	0.99828	0.998393
AGAP005523	158	maleTestisMean	femaleOvaryMean	0.649503	0.784156
AGAP004823	3347	maleAcpsMean	femaleOvaryMean	0.0486919	0.29988
AGAP004844	169	maleTestisMean	femaleOvaryMean	0.804473	0.921156
AGAP004864	110	maleAcpsMean	femaleMalpighianMean	0.616226	0.769984
AGAP004872	183	maleAcpsMean	femaleMidgutMean	0.05509	0.00974234
AGAP004874	411	maleTestisMean	femaleHeadMean	0.395577	0.0418504
AGAP004923	29	maleAcpsMean	femaleHeadMean	0.277094	0.236232
AGAP004860	40	maleMidgutMean	femaleMidgutMean	0.859529	0.888517
AGAP004938	283	maleTestisMean	femaleMidgutMean	0.761478	0.582377
AGAP004941	378	maleTestisMean	femaleSalivaryMean	0.974947	0.0496644
AGAP004945	162	maleTestisMean	femaleMalpighianMean	0.858738	0.497835
AGAP004948	59	maleMalpighianMean	femaleMalpighianMean	0.722977	0.752856
AGAP004968	999	maleSalivaryMean	femaleSalivaryMean	0.00947328	0.00769231
AGAP004982	370	maleTestisMean	femaleHeadMean	0.678701	0.595516
AGAP004989	1450	maleTestisMean	femaleOvaryMean	0.975538	0.725462
AGAP006707	59	maleMidgutMean	femaleMidgutMean	0.969988	0.994446
AGAP004991	113	maleTestisMean	femaleOvaryMean	0.53049	0.865236
AGAP005002	1194	maleHeadMean	femaleHeadMean	0.60997	0.538931
AGAP005008	250	maleAcpsMean	femaleHeadMean	0.652986	0.47495
AGAP005015	178	maleMalpighianMean	femaleOvaryMean	0.419029	0.721634
AGAP005037	1490	maleAcpsMean	femaleSalivaryMean	0.0226679	0.00776809
AGAP005040	89	maleTestisMean	femaleOvaryMean	0.927397	0.4421
AGAP005108	241	maleSalivaryMean	femaleOvaryMean	0.470754	0.866183
AGAP005043	398	maleHeadMean	femaleSalivaryMean	0.0269716	0.0278318
AGAP005054	74	maleSalivaryMean	femaleSalivaryMean	0.339725	0.292634
AGAP005068	867	maleHeadMean	femaleHeadMean	0.621456	0.589111
AGAP005096	880	maleHeadMean	femaleOvaryMean	0.133328	0.108684
AGAP007699	456	maleTestisMean	femaleOvaryMean	0.760854	0.820851
AGAP005135	105	maleMidgutMean	femaleMidgutMean	0.3094	0.312277
AGAP005137	485	maleTestisMean	femaleHeadMean	0.568484	0.119099
AGAP005138	990	maleTestisMean	femaleMalpighianMean	0.740843	0.0165419
AGAP005139	1006	maleTestisMean	femaleCarcassMean	0.325021	0.0277011
AGAP007711	135	maleCarcassMean	femaleCarcassMean	0.875968	0.886348
AGAP005149	78	maleTestisMean	femaleOvaryMean	0.553671	0.953938
AGAP005150	367	maleSalivaryMean	femaleSalivaryMean	0.295304	0.38723
AGAP005158	20	maleTestisMean	femaleOvaryMean	0.94636	0.903443
AGAP005164	323	maleTestisMean	femaleMalpighianMean	0.724716	0.131685
AGAP006613	402	maleTestisMean	femaleOvaryMean	0.480274	0.602518
AGAP005183	1133	maleAcpsMean	femaleMalpighianMean	0.03587	0.0216216
AGAP005189	123	maleTestisMean	femaleCarcassMean	0.203677	0.0878399
AGAP005207	1468	maleHeadMean	femaleOvaryMean	0.125676	0.253695
AGAP005215	55	maleTestisMean	femaleOvaryMean	0.505474	0.72509
AGAP005217	701	maleHeadMean	femaleHeadMean	0.211665	0.0476464
AGAP005226	102	maleMalpighianMean	femaleOvaryMean	0.36873	0.765289
AGAP005229	907	maleAcpsMean	femaleCarcassMean	0.0213283	0.0105621
AGAP005733	219	maleSalivaryMean	femaleOvaryMean	0.337956	0.997934
AGAP005233	259	maleHeadMean	femaleHeadMean	0.496476	0.341512
AGAP005235	573	maleSalivaryMean	femaleSalivaryMean	0.859928	0.942202
AGAP005254	2320	maleSalivaryMean	femaleCarcassMean	0.0144575	0.0185536
AGAP005269	317	maleTestisMean	femaleOvaryMean	0.0983057	0.129888
AGAP005281	627	maleTestisMean	femaleMidgutMean	0.0795505	0.148456
AGAP005175	743	maleCarcassMean	femaleCarcassMean	0.706234	0.618676
AGAP005292	636	maleHeadMean	femaleHeadMean	0.911572	0.866118
AGAP005306	1734	maleTestisMean	femaleSalivaryMean	0.292636	0.0118689
AGAP005312	609	maleCarcassMean	femaleCarcassMean	0.347225	0.277571
AGAP005328	950	maleHeadMean	femaleHeadMean	0.0495407	0.225868
AGAP005329	1139	maleCarcassMean	femaleSalivaryMean	0.0289292	0.00549451
AGAP006239	38	maleTestisMean	femaleMalpighianMean	0.666548	0.391237
AGAP006238	677	maleTestisMean	femaleMalpighianMean	0.666548	0.391237
AGAP005347	600	maleTestisMean	femaleOvaryMean	0.116329	0.070346
AGAP005348	20	maleTestisMean	femaleOvaryMean	0.77454	0.968868
AGAP005362	93	maleTestisMean	femaleOvaryMean	0.965659	0.247651
AGAP005368	282	maleTestisMean	femaleOvaryMean	0.170078	0.266163
AGAP005389	9	maleSalivaryMean	femaleSalivaryMean	0.00947328	0.00776809
AGAP005390	788	maleMidgutMean	femaleMidgutMean	0.0543355	0.0590609
AGAP005392	77	maleTestisMean	femaleMalpighianMean	0.366703	0.480429
AGAP005394	1670	maleSalivaryMean	femaleSalivaryMean	0.411968	0.345332
AGAP006434	57	maleMidgutMean	femaleMidgutMean	0.274934	0.991528
AGAP007142	30	maleMidgutMean	femaleMidgutMean	0.366793	0.998892
AGAP005420	467	maleTestisMean	femaleHeadMean	0.992859	0.606693
AGAP005428	71	maleTestisMean	femaleOvaryMean	0.365905	0.976071
AGAP005432	51	maleCarcassMean	femaleOvaryMean	0.429053	0.520401
AGAP005440	1228	maleTestisMean	femaleSalivaryMean	0.0282984	0.0401385
AGAP005448	514	maleTestisMean	femaleMalpighianMean	0.780383	0.183671
AGAP007365	202	maleTestisMean	femaleOvaryMean	0.995114	0.99678
AGAP007364	162	maleTestisMean	femaleOvaryMean	0.979972	0.983515
AGAP005449	2068	maleSalivaryMean	femaleOvaryMean	0.013009	0.00997365
AGAP005450	329	maleHeadMean	femaleHeadMean	0.176495	0.130515
AGAP005463	103	maleTestisMean	femaleSalivaryMean	0.981376	0.00795605
AGAP005484	68	maleAcpsMean	femaleOvaryMean	0.301704	0.278244
AGAP005494	57	maleTestisMean	femaleOvaryMean	0.80342	0.558118
AGAP005497	147	maleAcpsMean	femaleMalpighianMean	0.189186	0.165261
AGAP005505	437	maleTestisMean	femaleOvaryMean	0.198429	0.301482
AGAP005516	26	maleAcpsMean	femaleMalpighianMean	0.176752	0.134309
AGAP005521	657	maleTestisMean	femaleOvaryMean	0.862056	0.107437
AGAP005527	642	maleSalivaryMean	femaleMalpighianMean	0.0130596	0.0130726
AGAP005533	280	maleTestisMean	femaleOvaryMean	0.61892	0.574132
AGAP005540	101	maleTestisMean	femaleOvaryMean	0.812057	0.791817
AGAP005555	190	maleSalivaryMean	femaleMalpighianMean	0.00713654	0.0625112
AGAP005564	1299	maleTestisMean	femaleOvaryMean	0.257089	0.212092
AGAP005571	57	maleTestisMean	femaleOvaryMean	0.89119	0.594567
AGAP005573	153	maleAcpsMean	femaleMidgutMean	0.0884102	0.0386318
AGAP005574	123	maleTestisMean	femaleOvaryMean	0.920101	0.901297
AGAP005578	302	maleTestisMean	femaleOvaryMean	0.692309	0.583193
AGAP005588	185	maleAcpsMean	femaleOvaryMean	0.049757	0.149984
AGAP005942	23	maleMidgutMean	femaleMidgutMean	0.965997	0.993774
AGAP005600	827	maleMalpighianMean	femaleMalpighianMean	0.956675	0.892295
AGAP005616	322	maleSalivaryMean	femaleMalpighianMean	0.376993	0.41421
AGAP005621	78	maleCarcassMean	femaleCarcassMean	0.827492	0.676975
AGAP005634	593	maleTestisMean	femaleOvaryMean	0.950027	0.300224
AGAP005636	35	maleTestisMean	femaleSalivaryMean	0.983507	0.269823
AGAP005641	724	maleTestisMean	femaleOvaryMean	0.337228	0.324895
AGAP005644	539	maleTestisMean	femaleHeadMean	0.784967	0.0646543
AGAP005646	236	maleHeadMean	femaleMalpighianMean	0.0463747	0.0281129
AGAP005660	190	maleTestisMean	femaleHeadMean	0.644557	0.565494
AGAP006001	101	maleCarcassMean	femaleCarcassMean	0.847623	0.95535
AGAP005673	109	maleTestisMean	femaleOvaryMean	0.690268	0.968715
AGAP005680	925	maleTestisMean	femaleOvaryMean	0.829738	0.35173
AGAP006149	84	maleSalivaryMean	femaleSalivaryMean	0.34554	0.228292
AGAP005699	854	maleTestisMean	femaleSalivaryMean	0.234185	0.0681079
AGAP005717	214	maleMalpighianMean	femaleSalivaryMean	0.18515	0.101407
AGAP004960	126	maleTestisMean	femaleOvaryMean	0.577321	0.877013
AGAP005745	142	maleAcpsMean	femaleOvaryMean	0.43049	0.518458
AGAP005755	1059	maleCarcassMean	femaleCarcassMean	0.122608	0.106944
AGAP005759	377	maleCarcassMean	femaleHeadMean	0.781027	0.565002
AGAP005376	236	maleTestisMean	femaleOvaryMean	0.664773	0.489801
AGAP005794	697	maleSalivaryMean	femaleOvaryMean	0.134047	0.323511
AGAP005795	649	maleTestisMean	femaleMidgutMean	0.163326	0.0867655
AGAP005796	7	maleTestisMean	femaleOvaryMean	0.975245	0.74282
AGAP005805	122	maleTestisMean	femaleOvaryMean	0.992837	0.0439678
AGAP005812	131	maleTestisMean	femaleOvaryMean	0.534558	0.893789
AGAP007242	260	maleMidgutMean	femaleMidgutMean	0.17739	0.173693
AGAP007243	44	maleTestisMean	femaleOvaryMean	0.499275	0.623205
AGAP005830	624	maleMidgutMean	femaleMidgutMean	0.103803	0.0119932
AGAP005831	590	maleMalpighianMean	femaleMalpighianMean	0.439561	0.449167
AGAP005837	99	maleCarcassMean	femaleCarcassMean	0.879242	0.858828
AGAP005842	112	maleHeadMean	femaleHeadMean	0.704432	0.750111
AGAP005849	2423	maleAcpsMean	femaleMalpighianMean	0.0312827	0.0645892
AGAP005852	21	maleHeadMean	femaleHeadMean	0.801107	0.825946
AGAP005874	102	maleAcpsMean	femaleOvaryMean	0.757443	0.870567
AGAP005878	1966	maleAcpsMean	femaleSalivaryMean	0.444444	0.090918
AGAP005896	542	maleTestisMean	femaleSalivaryMean	0.250567	0.0934302
AGAP004799	287	maleHeadMean	femaleCarcassMean	0.827467	0.854084
AGAP007244	123	maleAcpsMean	femaleOvaryMean	0.474493	0.639609
AGAP005903	413	maleMidgutMean	femaleMidgutMean	0.101528	0.0178865
AGAP005911	951	maleHeadMean	femaleHeadMean	0.956103	0.888563
AGAP005913	928	maleHeadMean	femaleHeadMean	0.956103	0.888563
AGAP005926	235	maleTestisMean	femaleOvaryMean	0.932574	0.886613
AGAP005928	187	maleSalivaryMean	femaleSalivaryMean	0.0359821	0.0195441
AGAP007619	166	maleMalpighianMean	femaleMalpighianMean	0.792175	0.883617
AGAP005938	41	maleHeadMean	femaleOvaryMean	0.502879	0.700378
AGAP005939	134	maleMalpighianMean	femaleMalpighianMean	0.0747165	0.149792
AGAP005954	658	maleSalivaryMean	femaleSalivaryMean	0.430322	0.67772
AGAP005964	775	maleMalpighianMean	femaleMalpighianMean	0.396032	0.513748
AGAP004867	126	maleTestisMean	femaleOvaryMean	0.933156	0.683664
AGAP005983	896	maleHeadMean	femaleOvaryMean	0.163264	0.21639
AGAP005993	481	maleAcpsMean	femaleCarcassMean	0.254449	0.193345
AGAP005995	260	maleHeadMean	femaleHeadMean	0.792493	0.786486
AGAP006018	773	maleAcpsMean	femaleMidgutMean	0.0889042	0.0564228
AGAP005293	594	maleCarcassMean	femaleCarcassMean	0.774902	0.493166
AGAP006020	163	maleHeadMean	femaleHeadMean	0.575488	0.710809
AGAP006025	670	maleTestisMean	femaleHeadMean	0.925013	0.687195
AGAP006030	1119	maleTestisMean	femaleOvaryMean	0.466512	0.0427561
AGAP006045	901	maleTestisMean	femaleSalivaryMean	0.774863	0.151491
AGAP006055	134	maleMidgutMean	femaleMidgutMean	0.0169109	0.0440956
AGAP006057	114	maleHeadMean	femaleHeadMean	0.782805	0.707898
AGAP006058	88	maleTestisMean	femaleOvaryMean	0.361409	0.231492
AGAP005865	169	maleCarcassMean	femaleCarcassMean	0.582224	0.733438
AGAP006074	26	maleCarcassMean	femaleCarcassMean	0.441539	0.486058
AGAP006109	56	maleMalpighianMean	femaleOvaryMean	0.362664	0.381986
AGAP006129	72	maleTestisMean	femaleOvaryMean	0.920445	0.896464
AGAP006518	177	maleMalpighianMean	femaleMalpighianMean	0.643388	0.660449
AGAP006158	130	maleTestisMean	femaleSalivaryMean	0.163938	0.0721807
AGAP006166	21	maleTestisMean	femaleOvaryMean	0.233654	0.105903
AGAP006169	2442	maleTestisMean	femaleMidgutMean	0.167825	0.0497533
AGAP006180	125	maleMidgutMean	femaleMidgutMean	0.839516	0.255058
AGAP006183	539	maleHeadMean	femaleHeadMean	0.920443	0.87819
AGAP006185	1059	maleMalpighianMean	femaleMalpighianMean	0.486868	0.279228
AGAP006570	330	maleMalpighianMean	femaleMalpighianMean	0.822038	0.743572
AGAP006203	115	maleAcpsMean	femaleOvaryMean	0.0569206	0.255666
AGAP006227	151	maleMalpighianMean	femaleMalpighianMean	0.881023	0.931539
AGAP006237	77	maleSalivaryMean	femaleSalivaryMean	0.344961	0.470434
AGAP005160	519	maleMalpighianMean	femaleMalpighianMean	0.612681	0.658745
AGAP006256	1380	maleMidgutMean	femaleOvaryMean	0.514653	0.791547
AGAP006257	283	maleCarcassMean	femaleCarcassMean	0.0754744	0.0859131
AGAP006262	2	maleMidgutMean	femaleSalivaryMean	0.0124167	0.00693445
AGAP006269	260	maleMalpighianMean	femaleMalpighianMean	0.587012	0.61498
AGAP006280	149	maleTestisMean	femaleMidgutMean	0.692824	0.359832
AGAP006321	93	maleAcpsMean	femaleOvaryMean	0.0528982	0.0162565
AGAP006324	55	maleTestisMean	femaleHeadMean	0.586785	0.243815
AGAP006278	292	maleCarcassMean	femaleCarcassMean	0.813831	0.845628
AGAP006402	972	maleCarcassMean	femaleHeadMean	0.0255336	0.0138125
AGAP006404	150	maleTestisMean	femaleOvaryMean	0.387995	0.979685
AGAP006410	251	maleCarcassMean	femaleHeadMean	0.830544	0.873376
AGAP006405	577	maleHeadMean	femaleMidgutMean	0.0893117	0.108857
AGAP006435	1023	maleHeadMean	femaleCarcassMean	0.31583	0.143725
AGAP006451	296	maleTestisMean	femaleOvaryMean	0.985312	0.235304
AGAP006454	1566	maleMidgutMean	femaleHeadMean	0.125373	0.0230411
AGAP007629	397	maleTestisMean	femaleMalpighianMean	0.901028	0.456177
AGAP007119	122	maleCarcassMean	femaleCarcassMean	0.535743	0.745709
AGAP006468	240	maleTestisMean	femaleSalivaryMean	0.167837	0.0307748
AGAP006480	90	maleCarcassMean	femaleCarcassMean	0.902099	0.89542
AGAP004744	150	maleCarcassMean	femaleCarcassMean	0.795274	0.621264
AGAP006508	99	maleHeadMean	femaleSalivaryMean	0.121913	0.153732
AGAP006525	101	maleMalpighianMean	femaleMalpighianMean	0.567116	0.541509
AGAP006571	574	maleTestisMean	femaleSalivaryMean	0.916538	0.0305004
AGAP004773	228	maleMalpighianMean	femaleMalpighianMean	0.436516	0.758953
AGAP004786	44	maleMalpighianMean	femaleMalpighianMean	0.436516	0.758953
AGAP006587	18	maleAcpsMean	femaleOvaryMean	0.999161	0.871024
AGAP006590	459	maleHeadMean	femaleHeadMean	0.63894	0.648697
AGAP006599	178	maleTestisMean	femaleOvaryMean	0.701135	0.878332
AGAP006604	130	maleTestisMean	femaleOvaryMean	0.627592	0.965338
AGAP006621	425	maleTestisMean	femaleCarcassMean	0.0963224	0.0141785
AGAP006633	9	maleTestisMean	femaleSalivaryMean	0.789079	0.195695
AGAP005813	121	maleCarcassMean	femaleCarcassMean	0.877552	0.772978
AGAP006634	1131	maleCarcassMean	femaleMalpighianMean	0.0216701	0.0125893
AGAP006663	84	maleTestisMean	femaleOvaryMean	0.600562	0.763677
AGAP006696	190	maleAcpsMean	femaleOvaryMean	0.0541793	0.116553
AGAP006698	11	maleCarcassMean	femaleCarcassMean	0.916935	0.909186
AGAP006699	664	maleMalpighianMean	femaleMalpighianMean	0.188979	0.337303
AGAP005948	217	maleMalpighianMean	femaleMalpighianMean	0.962327	0.856703
AGAP006706	66	maleTestisMean	femaleHeadMean	0.985374	0.0835034
AGAP006721	551	maleMidgutMean	femaleMidgutMean	0.0302191	0.0480783
AGAP006117	115	maleMidgutMean	femaleOvaryMean	0.235931	0.583207
AGAP006741	431	maleAcpsMean	femaleMalpighianMean	0.025261	0.00999623
AGAP006765	434	maleTestisMean	femaleMalpighianMean	0.209367	0.0260482
AGAP006774	304	maleSalivaryMean	femaleSalivaryMean	0.141884	0.0077302
AGAP006776	2177	maleTestisMean	femaleCarcassMean	0.372924	0.0434922
AGAP007635	90	maleAcpsMean	femaleOvaryMean	0.890281	0.685425
AGAP006779	155	maleTestisMean	femaleOvaryMean	0.471731	0.565424
AGAP006792	87	maleMidgutMean	femaleOvaryMean	0.529351	0.991541
AGAP006811	1010	maleAcpsMean	femaleSalivaryMean	0.196944	0.064418
AGAP006824	103	maleMalpighianMean	femaleMalpighianMean	0.815528	0.683483
AGAP006834	29	maleAcpsMean	femaleMidgutMean	0.0360047	0.0913088
AGAP004750	1206	maleTestisMean	femaleOvaryMean	0.954704	0.9205
AGAP005672	387	maleTestisMean	femaleSalivaryMean	0.511919	0.479195
AGAP006873	802	maleHeadMean	femaleHeadMean	0.120201	0.0912578
AGAP006881	472	maleMalpighianMean	femaleSalivaryMean	0.114156	0.316469
AGAP006884	301	maleTestisMean	femaleOvaryMean	0.896574	0.3959
AGAP006900	1442	maleMidgutMean	femaleMidgutMean	0.0536295	0.0153412
AGAP006194	35	maleMalpighianMean	femaleMalpighianMean	0.832531	0.961683
AGAP006908	17	maleHeadMean	femaleHeadMean	0.0607801	0.0221106
AGAP006923	640	maleMidgutMean	femaleMidgutMean	0.127721	0.139449
AGAP006934	250	maleMalpighianMean	femaleMalpighianMean	0.0757602	0.0620772
AGAP006940	510	maleTestisMean	femaleMidgutMean	0.475516	0.0465576
AGAP006948	208	maleTestisMean	femaleMidgutMean	0.972936	0.754088
AGAP006955	686	maleHeadMean	femaleHeadMean	0.439911	0.212
AGAP007294	1614	maleTestisMean	femaleCarcassMean	0.776585	0.341544
AGAP007642	259	maleTestisMean	femaleMidgutMean	0.738147	0.54381
AGAP006988	386	maleTestisMean	femaleOvaryMean	0.787162	0.219743
AGAP006992	785	maleTestisMean	femaleMalpighianMean	0.891856	0.899946
AGAP006995	500	maleSalivaryMean	femaleSalivaryMean	0.310287	0.227738
AGAP007002	129	maleAcpsMean	femaleOvaryMean	0.44216	0.400397
AGAP007007	825	maleCarcassMean	femaleCarcassMean	0.173736	0.262591
AGAP007008	1838	maleHeadMean	femaleSalivaryMean	0.253172	0.0897729
AGAP005429	42	maleTestisMean	femaleOvaryMean	0.837549	0.92912
AGAP007031	1124	maleMalpighianMean	femaleMalpighianMean	0.0376092	0.0516357
AGAP007051	570	maleSalivaryMean	femaleSalivaryMean	0.206511	0.187973
AGAP007052	651	maleTestisMean	femaleSalivaryMean	0.945118	0.0120732
AGAP007057	434	maleTestisMean	femaleMalpighianMean	0.210096	0.120929
AGAP007058	1650	maleHeadMean	femaleHeadMean	0.344831	0.297058
AGAP005538	136	maleTestisMean	femaleOvaryMean	0.809581	0.959914
AGAP007060	204	maleHeadMean	femaleOvaryMean	0.0516088	0.0224991
AGAP007065	1773	maleMidgutMean	femaleCarcassMean	0.229429	0.294117
AGAP007066	274	maleTestisMean	femaleOvaryMean	0.400441	0.214508
AGAP007079	15	maleTestisMean	femaleHeadMean	0.929023	0.079726
AGAP006148	86	maleCarcassMean	femaleCarcassMean	0.0647315	0.0751763
AGAP007083	68	maleTestisMean	femaleOvaryMean	0.14793	0.653758
AGAP007094	720	maleHeadMean	femaleHeadMean	0.152342	0.154899
AGAP007106	243	maleAcpsMean	femaleCarcassMean	0.124372	0.0591404
AGAP007114	1104	maleAcpsMean	femaleOvaryMean	0.228728	0.414119
AGAP007104	1003	maleTestisMean	femaleMalpighianMean	0.575666	0.531231
AGAP007126	117	maleTestisMean	femaleOvaryMean	0.895339	0.873524
AGAP007127	1368	maleTestisMean	femaleHeadMean	0.540749	0.294386
AGAP007166	200	maleSalivaryMean	femaleSalivaryMean	0.0922232	0.0723677
AGAP007167	63	maleHeadMean	femaleOvaryMean	0.263612	0.621147
AGAP007181	2184	maleMalpighianMean	femaleOvaryMean	0.0420597	0.521055
AGAP006996	134	maleMalpighianMean	femaleMalpighianMean	0.370416	0.605705
AGAP007198	119	maleHeadMean	femaleHeadMean	0.260365	0.263723
AGAP007251	179	maleTestisMean	femaleSalivaryMean	0.154369	0.0109605
AGAP004809	28	maleMidgutMean	femaleMidgutMean	0.987004	0.996518
AGAP007300	242	maleTestisMean	femaleOvaryMean	0.073144	0.969598
AGAP007323	365	maleSalivaryMean	femaleSalivaryMean	0.00862069	0.0071618
AGAP007335	290	maleTestisMean	femaleOvaryMean	0.198878	0.0242659
AGAP007337	78	maleTestisMean	femaleMalpighianMean	0.984656	0.0842668
AGAP007208	60	maleCarcassMean	femaleCarcassMean	0.834688	0.650321
AGAP007344	5	maleTestisMean	femaleSalivaryMean	0.883052	0.541256
AGAP007353	122	maleHeadMean	femaleHeadMean	0.36701	0.255594
AGAP007359	203	maleHeadMean	femaleHeadMean	0.0405975	0.072233
AGAP007362	360	maleTestisMean	femaleOvaryMean	0.978306	0.834572
AGAP007369	1012	maleTestisMean	femaleMalpighianMean	0.913723	0.100869
AGAP007377	250	maleMidgutMean	femaleMidgutMean	0.254441	0.273765
AGAP007394	128	maleTestisMean	femaleOvaryMean	0.626636	0.59623
AGAP007422	306	maleTestisMean	femaleMidgutMean	0.889265	0.330538
AGAP005652	107	maleTestisMean	femaleSalivaryMean	0.869873	0.325804
AGAP007450	1635	maleCarcassMean	femaleCarcassMean	0.0960612	0.00640273
AGAP007483	892	maleCarcassMean	femaleCarcassMean	0.344108	0.362883
AGAP007489	1105	maleTestisMean	femaleHeadMean	0.897777	0.213444
AGAP007490	198	maleAcpsMean	femaleHeadMean	0.846871	0.5121
AGAP007504	670	maleTestisMean	femaleSalivaryMean	0.715349	0.0452196
AGAP007524	141	maleAcpsMean	femaleMalpighianMean	0.0441433	0.0332846
AGAP007529	178	maleSalivaryMean	femaleOvaryMean	0.513585	0.797688
AGAP007421	119	maleMalpighianMean	femaleMalpighianMean	0.970101	0.954026
AGAP007530	509	maleTestisMean	femaleCarcassMean	0.950688	0.116734
AGAP007573	301	maleMidgutMean	femaleMidgutMean	0.0393327	0.0286504
AGAP007577	10	maleTestisMean	femaleOvaryMean	0.701925	0.943723
AGAP007585	1352	maleTestisMean	femaleMalpighianMean	0.288759	0.0389404
AGAP007592	129	maleMalpighianMean	femaleHeadMean	0.0488776	0.0258564
AGAP005252	184	maleMalpighianMean	femaleMalpighianMean	0.654849	0.681049
AGAP007455	37	maleCarcassMean	femaleCarcassMean	0.512822	0.901948
AGAP007596	256	maleTestisMean	femaleOvaryMean	0.894456	0.641553
AGAP007600	1410	maleTestisMean	femaleOvaryMean	0.669415	0.192492
AGAP007604	529	maleTestisMean	femaleOvaryMean	0.671888	0.0649594
AGAP007612	63	maleMidgutMean	femaleMidgutMean	0.993031	0.967818
AGAP007625	57	maleMalpighianMean	femaleOvaryMean	0.54753	0.827565
AGAP007630	9	maleTestisMean	femaleMalpighianMean	0.909831	0.193474
AGAP007646	1715	maleTestisMean	femaleSalivaryMean	0.889734	0.103624
AGAP005018	183	maleMalpighianMean	femaleMalpighianMean	0.557956	0.592887
AGAP007682	563	maleCarcassMean	femaleOvaryMean	0.313228	0.536992
AGAP007720	54	maleTestisMean	femaleMalpighianMean	0.914517	0.488466
AGAP007723	274	maleHeadMean	femaleSalivaryMean	0.0389539	0.00518448
AGAP006658	96	maleAcpsMean	femaleOvaryMean	0.497262	0.545144
AGAP006939	679	maleHeadMean	femaleOvaryMean	0.226422	0.778269
AGAP006246	178	maleTestisMean	femaleOvaryMean	0.737716	0.285355
AGAP005889	69	maleCarcassMean	femaleCarcassMean	0.806338	0.744506
AGAP006409	106	maleCarcassMean	femaleOvaryMean	0.510293	0.844493
AGAP004777	218	maleTestisMean	femaleOvaryMean	0.375053	0.479136
AGAP007599	656	maleCarcassMean	femaleCarcassMean	0.633362	0.559426
AGAP006687	106	maleMalpighianMean	femaleOvaryMean	0.463102	0.822861
AGAP007679	135	maleMidgutMean	femaleMidgutMean	0.976798	0.974755
AGAP006433	194	maleMidgutMean	femaleMidgutMean	0.10094	0.991583
AGAP007087	91	maleAcpsMean	femaleOvaryMean	0.582412	0.507326
AGAP004700	93	maleCarcassMean	femaleCarcassMean	0.889938	0.913814
AGAP004849	86	maleTestisMean	femaleOvaryMean	0.960403	0.982566
AGAP007049	238	maleHeadMean	femaleHeadMean	0.756938	0.922553
AGAP004686	105	maleTestisMean	femaleOvaryMean	0.702664	0.927268
AGAP006543	1244	maleMidgutMean	femaleMalpighianMean	0.753806	0.747905
AGAP007366	413	maleSalivaryMean	femaleSalivaryMean	0.818707	0.850084
AGAP007519	105	maleAcpsMean	femaleOvaryMean	0.30427	0.605431
AGAP005079	1121	maleHeadMean	femaleHeadMean	0.998129	0.999149
AGAP004788	80	maleCarcassMean	femaleCarcassMean	0.834915	0.654145
AGAP004790	80	maleCarcassMean	femaleCarcassMean	0.834915	0.654145
AGAP006181	75	maleCarcassMean	femaleCarcassMean	0.333911	0.995614
AGAP006815	164	maleTestisMean	femaleOvaryMean	0.672608	0.689873
AGAP006204	146	maleMalpighianMean	femaleOvaryMean	0.631618	0.738057
AGAP007347	60	maleSalivaryMean	femaleSalivaryMean	0.935759	0.844603
AGAP007453	46	maleTestisMean	femaleCarcassMean	0.506122	0.874458
AGAP005044	158	maleMalpighianMean	femaleOvaryMean	0.546219	0.691598
AGAP007162	155	maleCarcassMean	femaleHeadMean	0.860102	0.828995
AGAP006652	1950	maleTestisMean	femaleOvaryMean	0.936587	0.939241
AGAP007116	290	maleSalivaryMean	femaleOvaryMean	0.442802	0.560948
AGAP007666	180	maleMalpighianMean	femaleHeadMean	0.624105	0.529716
AGAP006748	169	maleTestisMean	femaleOvaryMean	0.871782	0.900665
AGAP004739	108	maleTestisMean	femaleOvaryMean	0.593003	0.775932
AGAP004912	191	maleTestisMean	femaleOvaryMean	0.535099	0.554631
AGAP005065	20	maleSalivaryMean	femaleMidgutMean	0.628252	0.996575
AGAP005651	97	maleAcpsMean	femaleOvaryMean	0.541109	0.628066
AGAP005869	511	maleHeadMean	femaleHeadMean	0.883014	0.913677
AGAP005121	177	maleMalpighianMean	femaleMalpighianMean	0.690532	0.45461
AGAP006818	178	maleTestisMean	femaleOvaryMean	0.953108	0.898854
AGAP004729	297	maleMalpighianMean	femaleOvaryMean	0.391126	0.928364
AGAP007131	463	maleTestisMean	femaleOvaryMean	0.993299	0.804295
AGAP006263	261	maleHeadMean	femaleHeadMean	0.997898	0.99759
AGAP004978	75	maleHeadMean	femaleHeadMean	0.673414	0.839905
AGAP013280	420	maleMidgutMean	femaleMidgutMean	0.970348	0.925046
AGAP005524	515	maleAcpsMean	femaleOvaryMean	0.749692	0.834277
AGAP005630	414	maleTestisMean	femaleOvaryMean	0.920394	0.743076
AGAP004847	270	maleMalpighianMean	femaleOvaryMean	0.406361	0.687462
AGAP004890	117	maleCarcassMean	femaleCarcassMean	0.5183	0.599254
AGAP006963	85	maleMalpighianMean	femaleMalpighianMean	0.395336	0.500874
AGAP005110	457	maleMalpighianMean	femaleMalpighianMean	0.564934	0.481819
AGAP005142	365	maleAcpsMean	femaleOvaryMean	0.580928	0.536061
AGAP005400	292	maleCarcassMean	femaleMidgutMean	0.708614	0.664946
AGAP006420	56	maleSalivaryMean	femaleCarcassMean	0.990096	0.977175
AGAP005324	1348	maleMidgutMean	femaleOvaryMean	0.558246	0.438354
AGAP006653	569	maleTestisMean	femaleMalpighianMean	0.817841	0.720769
AGAP007082	85	maleCarcassMean	femaleCarcassMean	0.905655	0.707356
AGAP007456	55	maleCarcassMean	femaleCarcassMean	0.718789	0.92249
AGAP007553	879	maleMalpighianMean	femaleMalpighianMean	0.654822	0.636756
AGAP006921	949	maleSalivaryMean	femaleOvaryMean	0.57379	0.631514
AGAP007574	73	maleCarcassMean	femaleMalpighianMean	0.706882	0.660824
AGAP007618	67	maleHeadMean	femaleHeadMean	0.554551	0.578408
AGAP007703	62	maleTestisMean	femaleOvaryMean	0.596035	0.293043
AGAP005036	64	maleTestisMean	femaleOvaryMean	0.732677	0.868024
AGAP004889	246	maleMalpighianMean	femaleOvaryMean	0.388341	0.728752
AGAP005685	174	maleAcpsMean	femaleOvaryMean	0.867258	0.656022
AGAP006195	55	maleMidgutMean	femaleMalpighianMean	0.965646	0.912617
AGAP006719	81	maleMidgutMean	femaleMalpighianMean	0.515018	0.757953
AGAP006729	152	maleMidgutMean	femaleMalpighianMean	0.9544	0.830529
AGAP006583	12	maleAcpsMean	femaleOvaryMean	0.99856	0.868862
AGAP006796	65	maleMidgutMean	femaleMidgutMean	0.988766	0.991329
AGAP007339	328	maleAcpsMean	femaleOvaryMean	0.976556	0.368389
AGAP007168	166	maleSalivaryMean	femaleOvaryMean	0.639662	0.647587
AGAP007551	162	maleTestisMean	femaleSalivaryMean	0.443191	0.130452
AGAP006504	42	maleSalivaryMean	femaleSalivaryMean	0.998974	0.993655
AGAP007634	265	maleMalpighianMean	femaleHeadMean	0.542918	0.44802
AGAP004952	103	maleMidgutMean	femaleOvaryMean	0.481277	0.415607
AGAP005144	90	maleTestisMean	femaleOvaryMean	0.90596	0.966191
AGAP005558	108	maleCarcassMean	femaleCarcassMean	0.665877	0.556035
AGAP005914	291	maleHeadMean	femaleOvaryMean	0.979309	0.838394
AGAP005955	59	maleTestisMean	femaleSalivaryMean	0.53086	0.378466
AGAP005980	113	maleMalpighianMean	femaleMalpighianMean	0.52731	0.48795
AGAP005132	313	maleMalpighianMean	femaleOvaryMean	0.355761	0.630284
AGAP007550	391	maleMidgutMean	femaleMidgutMean	0.916297	0.722698
AGAP004852	79	maleTestisMean	femaleOvaryMean	0.798069	0.739517
AGAP005860	276	maleCarcassMean	femaleCarcassMean	0.69767	0.680237
AGAP005335	172	maleCarcassMean	femaleCarcassMean	0.842893	0.891305
AGAP005933	64	maleMalpighianMean	femaleMalpighianMean	0.575047	0.595359
AGAP005990	213	maleMalpighianMean	femaleMalpighianMean	0.450372	0.399107
AGAP007477	88	maleTestisMean	femaleOvaryMean	0.873648	0.964771
AGAP005009	81	maleCarcassMean	femaleCarcassMean	0.874548	0.835258
AGAP005082	1090	maleMidgutMean	femaleMidgutMean	0.495376	0.473168
AGAP005202	184	maleTestisMean	femaleOvaryMean	0.762243	0.912696
AGAP005382	140	maleTestisMean	femaleOvaryMean	0.599901	0.515253
AGAP005559	224	maleTestisMean	femaleOvaryMean	0.598352	0.478966
AGAP005781	884	maleHeadMean	femaleSalivaryMean	0.628538	0.69795
AGAP005824	287	maleMalpighianMean	femaleMalpighianMean	0.703569	0.470878
AGAP005334	186	maleCarcassMean	femaleCarcassMean	0.796059	0.874624
AGAP005935	151	maleSalivaryMean	femaleSalivaryMean	0.541492	0.37581
AGAP006070	208	maleTestisMean	femaleOvaryMean	0.757625	0.726105
AGAP005910	624	maleCarcassMean	femaleHeadMean	0.456152	0.368145
AGAP006327	231	maleMalpighianMean	femaleMalpighianMean	0.993398	0.988589
AGAP006733	231	maleTestisMean	femaleSalivaryMean	0.815111	0.560982
AGAP006966	318	maleHeadMean	femaleHeadMean	0.854241	0.912747
AGAP006970	112	maleMidgutMean	femaleMidgutMean	0.324786	0.253571
AGAP007201	100	maleCarcassMean	femaleCarcassMean	0.796337	0.639746
AGAP007391	163	maleCarcassMean	femaleMalpighianMean	0.706113	0.528416
AGAP005194	70	maleMalpighianMean	femaleCarcassMean	0.0424099	0.98298
AGAP004886	173	maleTestisMean	femaleOvaryMean	0.458873	0.873134
AGAP004928	420	maleTestisMean	femaleOvaryMean	0.831173	0.703797
AGAP005197	608	maleTestisMean	femaleOvaryMean	0.836807	0.487673
AGAP005535	226	maleTestisMean	femaleOvaryMean	0.803436	0.553006
AGAP005776	172	maleHeadMean	femaleHeadMean	0.797783	0.807443
AGAP007055	159	maleAcpsMean	femaleSalivaryMean	0.740599	0.584878
AGAP007160	489	maleCarcassMean	femaleCarcassMean	0.825899	0.747488
AGAP007665	523	maleCarcassMean	femaleCarcassMean	0.643482	0.58521
AGAP006494	56	maleSalivaryMean	femaleSalivaryMean	0.939068	0.981286
AGAP004725	83	maleTestisMean	femaleOvaryMean	0.711435	0.809896
AGAP004906	63	maleCarcassMean	femaleMalpighianMean	0.802977	0.601976
AGAP005297	214	maleTestisMean	femaleOvaryMean	0.9169	0.925667
AGAP005375	59	maleTestisMean	femaleOvaryMean	0.600933	0.684539
AGAP005421	112	maleAcpsMean	femaleMalpighianMean	0.568236	0.416666
AGAP006065	91	maleTestisMean	femaleOvaryMean	0.851888	0.971247
AGAP006442	89	maleMidgutMean	femaleMidgutMean	0.987493	0.984115
AGAP007001	218	maleTestisMean	femaleOvaryMean	0.954231	0.477031
AGAP004775	408	maleMidgutMean	femaleMidgutMean	0.6431	0.879455
AGAP004846	376	maleCarcassMean	femaleCarcassMean	0.813488	0.502272
AGAP005103	118	maleCarcassMean	femaleCarcassMean	0.88384	0.866828
AGAP005122	180	maleTestisMean	femaleMalpighianMean	0.760244	0.521133
AGAP005178	172	maleSalivaryMean	femaleSalivaryMean	0.70807	0.705794
AGAP005249	50	maleAcpsMean	femaleOvaryMean	0.398161	0.576436
AGAP005750	11	maleMidgutMean	femaleMalpighianMean	0.831529	0.937591
AGAP006040	220	maleMalpighianMean	femaleMalpighianMean	0.873862	0.469062
AGAP005404	43	maleSalivaryMean	femaleOvaryMean	0.575729	0.401569
AGAP004793	181	maleAcpsMean	femaleMidgutMean	0.81692	0.728543
AGAP005528	163	maleMalpighianMean	femaleMalpighianMean	0.664104	0.752161
AGAP005529	497	maleTestisMean	femaleOvaryMean	0.953216	0.169393
AGAP005552	876	maleMalpighianMean	femaleMalpighianMean	0.935877	0.972047
AGAP005545	726	maleTestisMean	femaleCarcassMean	0.918316	0.165777
AGAP005561	102	maleMalpighianMean	femaleMalpighianMean	0.388229	0.453423
AGAP005683	164	maleTestisMean	femaleOvaryMean	0.630448	0.506706
AGAP006247	114	maleMalpighianMean	femaleOvaryMean	0.473996	0.605165
AGAP006670	25	maleCarcassMean	femaleMalpighianMean	0.648393	0.93255
AGAP005771	774	maleTestisMean	femaleMalpighianMean	0.42264	0.546552
AGAP005825	137	maleTestisMean	femaleOvaryMean	0.729451	0.549774
AGAP007111	632	maleCarcassMean	femaleOvaryMean	0.256011	0.248574
AGAP007621	72	maleCarcassMean	femaleCarcassMean	0.538677	0.496436
AGAP004690	82	maleMidgutMean	femaleCarcassMean	0.658048	0.906428
AGAP004768	69	maleTestisMean	femaleOvaryMean	0.594442	0.762025
AGAP004797	214	maleTestisMean	femaleOvaryMean	0.897665	0.859844
AGAP006430	84	maleTestisMean	femaleSalivaryMean	0.438314	0.818783
AGAP005129	164	maleTestisMean	femaleOvaryMean	0.77056	0.778462
AGAP005170	338	maleCarcassMean	femaleOvaryMean	0.67924	0.689101
AGAP005209	40	maleCarcassMean	femaleSalivaryMean	0.321772	0.438077
AGAP005645	130	maleMidgutMean	femaleMalpighianMean	0.820623	0.75362
AGAP006130	101	maleAcpsMean	femaleOvaryMean	0.67607	0.585465
AGAP006422	39	maleMalpighianMean	femaleCarcassMean	0.627875	0.718396
AGAP006586	47	maleAcpsMean	femaleOvaryMean	0.994863	0.997224
AGAP006441	318	maleCarcassMean	femaleOvaryMean	0.176182	0.737414
AGAP006573	273	maleMalpighianMean	femaleMalpighianMean	0.600124	0.752904
AGAP006576	156	maleMalpighianMean	femaleMalpighianMean	0.88969	0.914411
AGAP005960	50	maleAcpsMean	femaleSalivaryMean	0.584932	0.337148
AGAP004806	356	maleTestisMean	femaleMidgutMean	0.931798	0.911079
AGAP004988	61	maleCarcassMean	femaleCarcassMean	0.923657	0.834367
AGAP005091	1317	maleMalpighianMean	femaleMalpighianMean	0.806688	0.858089
AGAP005100	136	maleMalpighianMean	femaleMalpighianMean	0.669884	0.48783
AGAP005210	66	maleTestisMean	femaleOvaryMean	0.695448	0.751003
AGAP005320	81	maleAcpsMean	femaleOvaryMean	0.804686	0.759056
AGAP005402	130	maleTestisMean	femaleOvaryMean	0.333183	0.895366
AGAP007306	44	maleHeadMean	femaleHeadMean	0.496598	0.370319
AGAP005410	602	maleTestisMean	femaleOvaryMean	0.533532	0.3663
AGAP005423	157	maleTestisMean	femaleOvaryMean	0.586571	0.739609
AGAP005843	157	maleMalpighianMean	femaleMalpighianMean	0.618274	0.463183
AGAP004975	80	maleSalivaryMean	femaleHeadMean	0.277406	0.794726
AGAP006161	222	maleTestisMean	femaleOvaryMean	0.741048	0.564488
AGAP006478	836	maleTestisMean	femaleOvaryMean	0.485462	0.195992
AGAP006609	591	maleAcpsMean	femaleOvaryMean	0.0423915	0.6204
AGAP006904	695	maleMalpighianMean	femaleMalpighianMean	0.68286	0.842949
AGAP007107	403	maleTestisMean	femaleMidgutMean	0.835073	0.319112
AGAP007312	336	maleCarcassMean	femaleCarcassMean	0.731667	0.749101
AGAP007491	237	maleAcpsMean	femaleSalivaryMean	0.80783	0.494787
AGAP007531	92	maleSalivaryMean	femaleHeadMean	0.502874	0.530328
AGAP007571	105	maleAcpsMean	femaleOvaryMean	0.638193	0.346403
AGAP004754	66	maleTestisMean	femaleOvaryMean	0.931536	0.94136
AGAP004795	1690	maleTestisMean	femaleOvaryMean	0.980913	0.96259
AGAP004882	342	maleTestisMean	femaleMalpighianMean	0.830239	0.723805
AGAP005365	92	maleSalivaryMean	femaleOvaryMean	0.323856	0.770153
AGAP005996	104	maleCarcassMean	femaleCarcassMean	0.436827	0.162017
AGAP006254	359	maleTestisMean	femaleHeadMean	0.66678	0.170218
AGAP006789	378	maleMalpighianMean	femaleOvaryMean	0.418881	0.720291
AGAP007020	58	maleMalpighianMean	femaleMalpighianMean	0.654002	0.546335
AGAP004845	195	maleMidgutMean	femaleMidgutMean	0.60348	0.884503
AGAP007026	52	maleTestisMean	femaleOvaryMean	0.730436	0.474433
AGAP007146	221	maleMalpighianMean	femaleMalpighianMean	0.628564	0.663532
AGAP007206	83	maleCarcassMean	femaleOvaryMean	0.512849	0.5738
AGAP007397	435	maleAcpsMean	femaleOvaryMean	0.516318	0.565676
AGAP007541	599	maleAcpsMean	femaleOvaryMean	0.497654	0.715542
AGAP007683	57	maleTestisMean	femaleMalpighianMean	0.45257	0.674204
AGAP007701	117	maleAcpsMean	femaleOvaryMean	0.636783	0.666877
AGAP004703	103	maleTestisMean	femaleOvaryMean	0.693507	0.875833
AGAP005148	100	maleCarcassMean	femaleOvaryMean	0.274986	0.78804
AGAP005203	362	maleMidgutMean	femaleMalpighianMean	0.748808	0.908928
AGAP005153	567	maleCarcassMean	femaleMidgutMean	0.832286	0.711401
AGAP005237	448	maleAcpsMean	femaleSalivaryMean	0.565731	0.636197
AGAP005299	213	maleTestisMean	femaleOvaryMean	0.938919	0.31915
AGAP005393	492	maleAcpsMean	femaleMalpighianMean	0.247394	0.443504
AGAP005456	87	maleHeadMean	femaleHeadMean	0.903722	0.887038
AGAP005501	106	maleMidgutMean	femaleHeadMean	0.975732	0.813569
AGAP005548	167	maleAcpsMean	femaleOvaryMean	0.614582	0.995107
AGAP005547	167	maleAcpsMean	femaleOvaryMean	0.614582	0.995107
AGAP006228	190	maleTestisMean	femaleMalpighianMean	0.815905	0.862225
AGAP006355	333	maleTestisMean	femaleOvaryMean	0.633813	0.552317
AGAP006353	77	maleMalpighianMean	femaleOvaryMean	0.795005	0.711174
AGAP006258	135	maleHeadMean	femaleHeadMean	0.693826	0.800281
AGAP006569	710	maleTestisMean	femaleSalivaryMean	0.714673	0.584712
AGAP006617	294	maleTestisMean	femaleOvaryMean	0.984047	0.729982
AGAP006683	634	maleAcpsMean	femaleMalpighianMean	0.387546	0.350916
AGAP006755	168	maleHeadMean	femaleOvaryMean	0.485549	0.361227
AGAP007053	64	maleMidgutMean	femaleMidgutMean	0.988972	0.987305
AGAP007125	96	maleAcpsMean	femaleOvaryMean	0.565297	0.703899
AGAP007285	14	maleMidgutMean	femaleMidgutMean	0.679373	0.833737
AGAP007386	463	maleMidgutMean	femaleMalpighianMean	0.892052	0.794849
AGAP007523	626	maleTestisMean	femaleOvaryMean	0.862428	0.890803
AGAP007286	31	maleHeadMean	femaleHeadMean	0.980293	0.997443
AGAP005117	129	maleTestisMean	femaleOvaryMean	0.702119	0.786663
AGAP005174	83	maleTestisMean	femaleOvaryMean	0.826394	0.868835
AGAP005430	177	maleTestisMean	femaleMalpighianMean	0.661497	0.328622
AGAP005477	41	maleTestisMean	femaleOvaryMean	0.808876	0.945508
AGAP005728	141	maleTestisMean	femaleMalpighianMean	0.621952	0.653781
AGAP005858	241	maleHeadMean	femaleHeadMean	0.362544	0.401746
AGAP005894	365	maleCarcassMean	femaleCarcassMean	0.670481	0.679013
AGAP005909	120	maleTestisMean	femaleOvaryMean	0.808138	0.746134
AGAP006594	552	maleMalpighianMean	femaleMidgutMean	0.775276	0.810773
AGAP007258	152	maleMalpighianMean	femaleMalpighianMean	0.623529	0.804232
AGAP004986	80	maleSalivaryMean	femaleOvaryMean	0.383116	0.599272
AGAP007392	290	maleTestisMean	femaleOvaryMean	0.678032	0.731693
AGAP007638	143	maleAcpsMean	femaleSalivaryMean	0.462339	0.760304
AGAP004993	249	maleMalpighianMean	femaleMalpighianMean	0.80549	0.668328
AGAP005062	373	maleTestisMean	femaleOvaryMean	0.869126	0.50276
AGAP005294	106	maleCarcassMean	femaleSalivaryMean	0.556493	0.503065
AGAP005327	131	maleAcpsMean	femaleHeadMean	0.807362	0.587781
AGAP005380	236	maleMalpighianMean	femaleMalpighianMean	0.596022	0.607615
AGAP005723	181	maleMalpighianMean	femaleOvaryMean	0.746839	0.673586
AGAP005934	218	maleAcpsMean	femaleMalpighianMean	0.470121	0.396776
AGAP006115	234	maleMidgutMean	femaleMalpighianMean	0.658917	0.824135
AGAP006507	54	maleSalivaryMean	femaleSalivaryMean	0.95293	0.984955
AGAP006160	244	maleMalpighianMean	femaleOvaryMean	0.411898	0.66621
AGAP006241	144	maleTestisMean	femaleOvaryMean	0.956974	0.980596
AGAP006279	409	maleMidgutMean	femaleMidgutMean	0.873836	0.829208
AGAP006615	58	maleTestisMean	femaleMalpighianMean	0.759805	0.688943
AGAP007172	234	maleTestisMean	femaleOvaryMean	0.990794	0.899515
AGAP007714	94	maleTestisMean	femaleOvaryMean	0.76789	0.582361
AGAP004696	340	maleTestisMean	femaleOvaryMean	0.741338	0.981572
AGAP004787	167	maleAcpsMean	femaleCarcassMean	0.958994	0.930498
AGAP004853	121	maleTestisMean	femaleOvaryMean	0.864049	0.80085
AGAP005236	308	maleTestisMean	femaleOvaryMean	0.301901	0.616234
AGAP004977	88	maleCarcassMean	femaleHeadMean	0.808817	0.77479
AGAP005331	192	maleTestisMean	femaleOvaryMean	0.160356	0.265389
AGAP005602	109	maleTestisMean	femaleOvaryMean	0.606433	0.870247
AGAP005603	79	maleTestisMean	femaleOvaryMean	0.606433	0.870247
AGAP005618	270	maleMalpighianMean	femaleMalpighianMean	0.529285	0.415841
AGAP005823	476	maleAcpsMean	femaleOvaryMean	0.83006	0.773337
AGAP005856	85	maleTestisMean	femaleMalpighianMean	0.60711	0.493387
AGAP006082	208	maleSalivaryMean	femaleSalivaryMean	0.888608	0.903762
AGAP006802	121	maleAcpsMean	femaleOvaryMean	0.312464	0.475216
AGAP006878	86	maleTestisMean	femaleOvaryMean	0.742235	0.44919
AGAP006711	76	maleMidgutMean	femaleMidgutMean	0.988687	0.994146
AGAP006267	658	maleSalivaryMean	femaleSalivaryMean	0.126562	0.470175
AGAP007043	252	maleCarcassMean	femaleCarcassMean	0.4668	0.417211
AGAP007398	227	maleTestisMean	femaleOvaryMean	0.763507	0.855566
AGAP007698	556	maleMalpighianMean	femaleOvaryMean	0.619822	0.742357
AGAP004709	75	maleTestisMean	femaleOvaryMean	0.598583	0.927974
AGAP004801	287	maleHeadMean	femaleHeadMean	0.651286	0.558978
AGAP004929	50	maleTestisMean	femaleOvaryMean	0.821564	0.855717
AGAP004940	596	maleTestisMean	femaleMidgutMean	0.985991	0.828757
AGAP004987	17	maleCarcassMean	femaleCarcassMean	0.873739	0.850634
AGAP005029	341	maleTestisMean	femaleMalpighianMean	0.692722	0.268384
AGAP005032	675	maleTestisMean	femaleHeadMean	0.733011	0.716952
AGAP005247	243	maleTestisMean	femaleCarcassMean	0.721309	0.661295
AGAP005250	153	maleMalpighianMean	femaleMalpighianMean	0.616186	0.745272
AGAP005325	190	maleTestisMean	femaleOvaryMean	0.851841	0.815548
AGAP005364	541	maleTestisMean	femaleMalpighianMean	0.849807	0.547161
AGAP005413	204	maleTestisMean	femaleOvaryMean	0.615643	0.307829
AGAP005576	215	maleTestisMean	femaleMalpighianMean	0.676695	0.495764
AGAP005615	60	maleCarcassMean	femaleOvaryMean	0.696558	0.646345
AGAP005684	296	maleAcpsMean	femaleHeadMean	0.620669	0.518227
AGAP005961	594	maleTestisMean	femaleMalpighianMean	0.955421	0.768049
AGAP006038	537	maleTestisMean	femaleCarcassMean	0.281991	0.112705
AGAP006233	98	maleTestisMean	femaleOvaryMean	0.964261	0.98444
AGAP006360	941	maleTestisMean	femaleSalivaryMean	0.890733	0.454694
AGAP006772	322	maleHeadMean	femaleHeadMean	0.835459	0.738187
AGAP006780	299	maleCarcassMean	femaleSalivaryMean	0.151348	0.6141
AGAP006810	96	maleTestisMean	femaleSalivaryMean	0.407651	0.342039
AGAP006885	151	maleHeadMean	femaleOvaryMean	0.288139	0.548951
AGAP007039	47	maleCarcassMean	femaleCarcassMean	0.842527	0.767249
AGAP007042	73	maleSalivaryMean	femaleSalivaryMean	0.48516	0.299598
AGAP007098	94	maleMalpighianMean	femaleOvaryMean	0.561815	0.550558
AGAP007115	43	maleTestisMean	femaleOvaryMean	0.654813	0.600126
AGAP007161	54	maleCarcassMean	femaleSalivaryMean	0.876809	0.830815
AGAP007169	995	maleCarcassMean	femaleOvaryMean	0.0372803	0.563514
AGAP007396	583	maleTestisMean	femaleOvaryMean	0.564689	0.431035
AGAP007507	121	maleCarcassMean	femaleCarcassMean	0.762441	0.577583
AGAP007563	660	maleCarcassMean	femaleCarcassMean	0.833336	0.644575
AGAP007565	64	maleTestisMean	femaleMalpighianMean	0.526638	0.61841
AGAP007572	117	maleHeadMean	femaleHeadMean	0.763725	0.906989
AGAP007579	179	maleAcpsMean	femaleMalpighianMean	0.51257	0.477563
AGAP006909	524	maleCarcassMean	femaleOvaryMean	0.831019	0.661722
AGAP007724	270	maleMalpighianMean	femaleCarcassMean	0.637022	0.422988
AGAP004710	78	maleCarcassMean	femaleCarcassMean	0.783284	0.595045
AGAP004798	86	maleMalpighianMean	femaleMalpighianMean	0.610418	0.774853
AGAP004817	116	maleTestisMean	femaleOvaryMean	0.764942	0.830642
AGAP004859	13	maleCarcassMean	femaleCarcassMean	0.88808	0.768654
AGAP005317	472	maleMalpighianMean	femaleMalpighianMean	0.76239	0.658715
AGAP005381	344	maleMidgutMean	femaleMidgutMean	0.778703	0.599103
AGAP005401	70	maleTestisMean	femaleCarcassMean	0.18433	0.0257779
AGAP005486	81	maleTestisMean	femaleOvaryMean	0.445309	0.672951
AGAP005531	259	maleMalpighianMean	femaleMalpighianMean	0.724542	0.759469
AGAP004810	38	maleTestisMean	femaleMidgutMean	0.915222	0.805082
AGAP005553	470	maleCarcassMean	femaleHeadMean	0.60775	0.472814
AGAP005631	116	maleHeadMean	femaleOvaryMean	0.0457546	0.144801
AGAP005752	23	maleMalpighianMean	femaleMalpighianMean	0.841682	0.795665
AGAP005778	41	maleTestisMean	femaleOvaryMean	0.80873	0.65814
AGAP005845	307	maleTestisMean	femaleMalpighianMean	0.790048	0.858381
AGAP005978	1165	maleTestisMean	femaleOvaryMean	0.77659	0.937296
AGAP006100	133	maleMalpighianMean	femaleMalpighianMean	0.893526	0.765388
AGAP006438	103	maleTestisMean	femaleOvaryMean	0.483584	0.848138
AGAP006660	175	maleMidgutMean	femaleMalpighianMean	0.770302	0.585708
AGAP004976	40	maleHeadMean	femaleHeadMean	0.0700165	0.253706
AGAP006808	92	maleMidgutMean	femaleOvaryMean	0.797404	0.740826
AGAP006927	188	maleAcpsMean	femaleOvaryMean	0.339452	0.850456
AGAP006937	376	maleTestisMean	femaleOvaryMean	0.903898	0.817691
AGAP007122	89	maleTestisMean	femaleOvaryMean	0.095766	0.989553
AGAP007210	377	maleSalivaryMean	femaleHeadMean	0.352071	0.120169
AGAP007299	21	maleTestisMean	femaleOvaryMean	0.849512	0.878027
AGAP007303	105	maleHeadMean	femaleHeadMean	0.967793	0.974143
AGAP007381	106	maleAcpsMean	femaleOvaryMean	0.184205	0.326338
AGAP007670	101	maleTestisMean	femaleOvaryMean	0.467639	0.825851
AGAP005416	113	maleAcpsMean	femaleMalpighianMean	0.123883	0.0114878
AGAP004692	328	maleMalpighianMean	femaleOvaryMean	0.419138	0.822983
AGAP004715	86	maleCarcassMean	femaleMalpighianMean	0.471402	0.485338
AGAP004743	53	maleSalivaryMean	femaleOvaryMean	0.630734	0.655427
AGAP004749	118	maleMalpighianMean	femaleOvaryMean	0.598817	0.629781
AGAP004792	356	maleCarcassMean	femaleOvaryMean	0.130902	0.0893322
AGAP004794	104	maleCarcassMean	femaleCarcassMean	0.80824	0.904308
AGAP004909	10	maleTestisMean	femaleOvaryMean	0.551255	0.662855
AGAP005169	227	maleMidgutMean	femaleMidgutMean	0.918053	0.847521
AGAP005198	110	maleCarcassMean	femaleOvaryMean	0.773724	0.541051
AGAP005399	410	maleCarcassMean	femaleCarcassMean	0.679277	0.290405
AGAP005464	776	maleMalpighianMean	femaleMalpighianMean	0.711508	0.556156
AGAP005509	517	maleAcpsMean	femaleOvaryMean	0.426217	0.104937
AGAP005522	91	maleTestisMean	femaleOvaryMean	0.674109	0.915638
AGAP005577	355	maleTestisMean	femaleMidgutMean	0.542439	0.746558
AGAP005982	596	maleCarcassMean	femaleCarcassMean	0.527029	0.375745
AGAP006281	96	maleTestisMean	femaleOvaryMean	0.705508	0.612119
AGAP006377	365	maleMalpighianMean	femaleMalpighianMean	0.591391	0.564505
AGAP006400	85	maleMidgutMean	femaleMidgutMean	0.907526	0.97118
AGAP006533	143	maleMalpighianMean	femaleMalpighianMean	0.604884	0.591019
AGAP006620	106	maleMalpighianMean	femaleOvaryMean	0.470896	0.622942
AGAP006650	111	maleTestisMean	femaleMalpighianMean	0.715884	0.516628
AGAP006388	340	maleTestisMean	femaleHeadMean	0.389655	0.555334
AGAP006740	496	maleMalpighianMean	femaleMalpighianMean	0.64984	0.793803
AGAP006769	597	maleCarcassMean	femaleCarcassMean	0.875637	0.746236
AGAP006835	257	maleCarcassMean	femaleCarcassMean	0.527623	0.358984
AGAP007117	148	maleTestisMean	femaleOvaryMean	0.675645	0.620059
AGAP007123	134	maleAcpsMean	femaleMalpighianMean	0.0253106	0.0402388
AGAP007324	269	maleHeadMean	femaleOvaryMean	0.418381	0.970596
AGAP007480	99	maleTestisMean	femaleMalpighianMean	0.602866	0.730498
AGAP007485	174	maleMalpighianMean	femaleOvaryMean	0.428222	0.43488
AGAP007522	174	maleTestisMean	femaleOvaryMean	0.704648	0.423945
AGAP007610	139	maleMalpighianMean	femaleMalpighianMean	0.680814	0.711821
AGAP005947	83	maleAcpsMean	femaleOvaryMean	0.451587	0.403585
AGAP007407	65	maleTestisMean	femaleCarcassMean	0.849021	0.918008
AGAP007626	33	maleTestisMean	femaleOvaryMean	0.675149	0.663169
AGAP007721	179	maleMalpighianMean	femaleOvaryMean	0.760015	0.74256
AGAP007727	650	maleTestisMean	femaleOvaryMean	0.677825	0.901941
AGAP004722	169	maleCarcassMean	femaleOvaryMean	0.840425	0.933314
AGAP004861	327	maleSalivaryMean	femaleSalivaryMean	0.850063	0.806862
AGAP005080	140	maleMalpighianMean	femaleOvaryMean	0.582479	0.875238
AGAP005124	645	maleMalpighianMean	femaleMidgutMean	0.394165	0.517399
AGAP005220	64	maleAcpsMean	femaleSalivaryMean	0.544822	0.324827
AGAP005228	27	maleTestisMean	femaleOvaryMean	0.730113	0.513775
AGAP005351	171	maleTestisMean	femaleHeadMean	0.511703	0.344249
AGAP007411	5	maleSalivaryMean	femaleOvaryMean	0.174091	0.726159
AGAP005556	288	maleTestisMean	femaleMalpighianMean	0.97319	0.39346
AGAP005582	73	maleAcpsMean	femaleSalivaryMean	0.797193	0.530741
AGAP005800	74	maleTestisMean	femaleOvaryMean	0.940411	0.978535
AGAP005828	822	maleHeadMean	femaleHeadMean	0.138016	0.149833
AGAP005866	432	maleHeadMean	femaleHeadMean	0.865532	0.855236
AGAP005881	490	maleTestisMean	femaleOvaryMean	0.938854	0.691932
AGAP005916	457	maleTestisMean	femaleOvaryMean	0.863531	0.69136
AGAP005922	272	maleTestisMean	femaleOvaryMean	0.867837	0.770868
AGAP005998	73	maleAcpsMean	femaleHeadMean	0.284347	0.304831
AGAP007692	440	maleCarcassMean	femaleCarcassMean	0.815572	0.785714
AGAP006072	223	maleSalivaryMean	femaleSalivaryMean	0.00918909	0.00776809
AGAP006096	181	maleAcpsMean	femaleCarcassMean	0.124826	0.0981855
AGAP006260	210	maleAcpsMean	femaleCarcassMean	0.849183	0.721514
AGAP006522	124	maleMalpighianMean	femaleSalivaryMean	0.417144	0.35624
AGAP006684	58	maleCarcassMean	femaleOvaryMean	0.353398	0.588814
AGAP007202	47	maleTestisMean	femaleOvaryMean	0.707777	0.896443
AGAP007320	130	maleTestisMean	femaleOvaryMean	0.917295	0.739323
AGAP007325	215	maleTestisMean	femaleOvaryMean	0.426988	0.402918
AGAP004934	2246	maleMalpighianMean	femaleMalpighianMean	0.393498	0.433569
AGAP004752	146	maleMalpighianMean	femaleOvaryMean	0.737884	0.853574
AGAP004774	673	maleTestisMean	femaleOvaryMean	0.984803	0.652955
AGAP004880	193	maleMidgutMean	femaleMidgutMean	0.586571	0.952565
AGAP004992	131	maleCarcassMean	femaleMalpighianMean	0.700641	0.505132
AGAP005014	61	maleTestisMean	femaleSalivaryMean	0.149059	0.00769231
AGAP005064	453	maleMidgutMean	femaleMidgutMean	0.500226	0.265793
AGAP005263	143	maleTestisMean	femaleOvaryMean	0.975861	0.853484
AGAP005336	107	maleTestisMean	femaleOvaryMean	0.759103	0.672638
AGAP005431	159	maleHeadMean	femaleHeadMean	0.751928	0.709971
AGAP005534	135	maleTestisMean	femaleOvaryMean	0.797677	0.944472
AGAP005549	243	maleAcpsMean	femaleSalivaryMean	0.833293	0.68668
AGAP005617	3039	maleMalpighianMean	femaleMalpighianMean	0.511459	0.502412
AGAP005655	1275	maleMidgutMean	femaleMalpighianMean	0.430907	0.64672
AGAP005829	143	maleTestisMean	femaleOvaryMean	0.958848	0.961036
AGAP005873	73	maleAcpsMean	femaleOvaryMean	0.424528	0.864537
AGAP005931	251	maleCarcassMean	femaleMalpighianMean	0.641283	0.660336
AGAP006216	290	maleTestisMean	femaleMidgutMean	0.607515	0.119678
AGAP005987	399	maleCarcassMean	femaleHeadMean	0.503236	0.313048
AGAP006102	124	maleMalpighianMean	femaleSalivaryMean	0.844261	0.666423
AGAP006229	171	maleMalpighianMean	femaleOvaryMean	0.472823	0.263183
AGAP006364	3	maleMalpighianMean	femaleMalpighianMean	0.524858	0.705176
AGAP013401	370	maleAcpsMean	femaleOvaryMean	0.452411	0.0860696
AGAP006372	165	maleAcpsMean	femaleOvaryMean	0.564251	0.771942
AGAP006462	440	maleTestisMean	femaleSalivaryMean	0.212533	0.761715
AGAP006467	190	maleHeadMean	femaleHeadMean	0.92009	0.970911
AGAP006509	224	maleMalpighianMean	femaleMalpighianMean	0.44894	0.38882
AGAP006761	150	maleTestisMean	femaleCarcassMean	0.833489	0.785867
AGAP006511	279	maleTestisMean	femaleCarcassMean	0.107059	0.0627939
AGAP006548	431	maleCarcassMean	femaleCarcassMean	0.775749	0.835938
AGAP006610	434	maleTestisMean	femaleMalpighianMean	0.687527	0.732855
AGAP006767	519	maleMalpighianMean	femaleMalpighianMean	0.81176	0.931701
AGAP006771	277	maleAcpsMean	femaleHeadMean	0.357843	0.0653368
AGAP006773	49	maleMidgutMean	femaleMidgutMean	0.978542	0.974186
AGAP006830	111	maleHeadMean	femaleHeadMean	0.65932	0.0355815
AGAP006952	118	maleTestisMean	femaleOvaryMean	0.607223	0.596641
AGAP007024	163	maleTestisMean	femaleOvaryMean	0.687626	0.870239
AGAP007314	554	maleCarcassMean	femaleCarcassMean	0.804812	0.682222
AGAP004920	52	maleMidgutMean	femaleMidgutMean	0.936325	0.98404
AGAP007363	110	maleTestisMean	femaleOvaryMean	0.627837	0.414244
AGAP013291	174	maleAcpsMean	femaleOvaryMean	0.460801	0.551063
AGAP007512	2076	maleTestisMean	femaleHeadMean	0.845588	0.421872
AGAP007543	310	maleTestisMean	femaleOvaryMean	0.505262	0.486249
AGAP007586	82	maleMalpighianMean	femaleMalpighianMean	0.542783	0.431044
AGAP007595	33	maleAcpsMean	femaleOvaryMean	0.549841	0.88652
AGAP007644	67	maleTestisMean	femaleOvaryMean	0.31115	0.83272
AGAP004848	520	maleMalpighianMean	femaleOvaryMean	0.552004	0.641695
AGAP004959	81	maleMalpighianMean	femaleOvaryMean	0.741927	0.819784
AGAP004851	125	maleMidgutMean	femaleMidgutMean	0.866639	0.198613
AGAP004903	90	maleTestisMean	femaleOvaryMean	0.831128	0.81763
AGAP004954	90	maleCarcassMean	femaleCarcassMean	0.808945	0.75838
AGAP004964	85	maleMidgutMean	femaleOvaryMean	0.360367	0.416665
AGAP005007	70	maleTestisMean	femaleOvaryMean	0.732507	0.642553
AGAP005109	150	maleCarcassMean	femaleOvaryMean	0.653128	0.466403
AGAP005127	274	maleCarcassMean	femaleOvaryMean	0.350606	0.446101
AGAP005162	649	maleTestisMean	femaleOvaryMean	0.717284	0.43882
AGAP005195	35	maleTestisMean	femaleCarcassMean	0.401108	0.993642
AGAP005716	464	maleSalivaryMean	femaleCarcassMean	0.795237	0.627035
AGAP005316	155	maleMalpighianMean	femaleMalpighianMean	0.643987	0.361906
AGAP005378	273	maleMalpighianMean	femaleMalpighianMean	0.853658	0.860805
AGAP005388	40	maleCarcassMean	femaleSalivaryMean	0.809368	0.896048
AGAP005474	82	maleTestisMean	femaleOvaryMean	0.706257	0.43536
AGAP005504	380	maleAcpsMean	femaleMidgutMean	0.872202	0.671506
AGAP005769	93	maleTestisMean	femaleOvaryMean	0.529885	0.865501
AGAP005782	66	maleMalpighianMean	femaleMalpighianMean	0.617166	0.515066
AGAP005797	96	maleTestisMean	femaleOvaryMean	0.484297	0.437529
AGAP006459	364	maleTestisMean	femaleOvaryMean	0.699073	0.397317
AGAP006419	22	maleSalivaryMean	femaleSalivaryMean	0.998709	0.993948
AGAP005890	93	maleCarcassMean	femaleCarcassMean	0.880059	0.841738
AGAP006119	300	maleTestisMean	femaleSalivaryMean	0.655578	0.499987
AGAP006162	54	maleMalpighianMean	femaleOvaryMean	0.639638	0.782575
AGAP006173	340	maleHeadMean	femaleOvaryMean	0.247159	0.391739
AGAP006193	26	maleMalpighianMean	femaleMalpighianMean	0.950607	0.957623
AGAP006344	13	maleSalivaryMean	femaleSalivaryMean	0.559584	0.622473
AGAP006427	511	maleMidgutMean	femaleOvaryMean	0.396891	0.89418
AGAP006638	525	maleMalpighianMean	femaleMalpighianMean	0.992663	0.998202
AGAP006671	91	maleSalivaryMean	femaleOvaryMean	0.00318934	0.225125
AGAP007628	328	maleTestisMean	femaleSalivaryMean	0.859172	0.0105402
AGAP006718	140	maleMidgutMean	femaleMalpighianMean	0.663369	0.892066
AGAP006784	435	maleAcpsMean	femaleHeadMean	0.407111	0.241419
AGAP006809	731	maleTestisMean	femaleOvaryMean	0.945087	0.905467
AGAP007130	1383	maleTestisMean	femaleOvaryMean	0.560807	0.461362
AGAP007238	168	maleCarcassMean	femaleCarcassMean	0.693373	0.368771
AGAP007250	220	maleCarcassMean	femaleMalpighianMean	0.580449	0.457253
AGAP004850	230	maleTestisMean	femaleHeadMean	0.828915	0.0473118
AGAP007418	124	maleTestisMean	femaleMalpighianMean	0.941357	0.413347
AGAP007650	394	maleMalpighianMean	femaleMidgutMean	0.716615	0.776486
AGAP007678	142	maleTestisMean	femaleMalpighianMean	0.993874	0.368305
AGAP007684	433	maleTestisMean	femaleMalpighianMean	0.850557	0.502429
AGAP004689	290	maleCarcassMean	femaleOvaryMean	0.631348	0.730162
AGAP004746	83	maleTestisMean	femaleOvaryMean	0.889345	0.867966
AGAP004769	1883	maleTestisMean	femaleOvaryMean	0.848671	0.951423
AGAP004805	693	maleCarcassMean	femaleOvaryMean	0.202697	0.536306
AGAP004842	103	maleCarcassMean	femaleOvaryMean	0.771736	0.778616
AGAP004921	37	maleMidgutMean	femaleMidgutMean	0.895445	0.978097
AGAP004881	844	maleSalivaryMean	femaleSalivaryMean	0.444485	0.658933
AGAP004904	144	maleMidgutMean	femaleMalpighianMean	0.833559	0.78191
AGAP004984	67	maleMalpighianMean	femaleOvaryMean	0.476999	0.740298
AGAP005038	240	maleCarcassMean	femaleCarcassMean	0.715677	0.681866
AGAP005081	47	maleTestisMean	femaleOvaryMean	0.55304	0.608299
AGAP005128	112	maleTestisMean	femaleOvaryMean	0.344786	0.524231
AGAP005130	107	maleTestisMean	femaleOvaryMean	0.685058	0.737098
AGAP005191	229	maleAcpsMean	femaleOvaryMean	0.446473	0.667251
AGAP005221	68	maleSalivaryMean	femaleMidgutMean	0.166995	0.0881929
AGAP005222	382	maleHeadMean	femaleMalpighianMean	0.5227	0.788015
AGAP005240	77	maleTestisMean	femaleMalpighianMean	0.591072	0.357221
AGAP005323	327	maleMalpighianMean	femaleMalpighianMean	0.836623	0.626142
AGAP005374	141	maleTestisMean	femaleOvaryMean	0.99192	0.871884
AGAP005467	219	maleTestisMean	femaleSalivaryMean	0.697562	0.267318
AGAP005551	470	maleTestisMean	femaleHeadMean	0.924453	0.374997
AGAP005569	157	maleTestisMean	femaleOvaryMean	0.174371	0.0691034
AGAP005585	705	maleMidgutMean	femaleMidgutMean	0.801113	0.684089
AGAP004981	73	maleHeadMean	femaleHeadMean	0.717589	0.810309
AGAP005620	94	maleCarcassMean	femaleCarcassMean	0.808388	0.808318
AGAP005640	95	maleMidgutMean	femaleMidgutMean	0.61138	0.624743
AGAP005753	36	maleMidgutMean	femaleCarcassMean	0.63617	0.480767
AGAP005777	342	maleMalpighianMean	femaleMalpighianMean	0.850963	0.927061
AGAP005891	493	maleAcpsMean	femaleCarcassMean	0.536128	0.366233
AGAP005918	516	maleTestisMean	femaleMalpighianMean	0.897806	0.312202
AGAP005979	83	maleMidgutMean	femaleOvaryMean	0.700711	0.859498
AGAP005984	230	maleCarcassMean	femaleCarcassMean	0.89163	0.76042
AGAP005986	135	maleCarcassMean	femaleCarcassMean	0.891512	0.855007
AGAP006104	323	maleMidgutMean	femaleOvaryMean	0.242502	0.22357
AGAP006191	94	maleCarcassMean	femaleCarcassMean	0.302309	0.65705
AGAP006234	53	maleAcpsMean	femaleOvaryMean	0.452051	0.941518
AGAP006244	124	maleTestisMean	femaleMalpighianMean	0.715462	0.437643
AGAP006264	83	maleMalpighianMean	femaleMalpighianMean	0.800904	0.908751
AGAP006452	31	maleCarcassMean	femaleCarcassMean	0.952734	0.868967
AGAP006474	1308	maleTestisMean	femaleMalpighianMean	0.528028	0.752572
AGAP006574	101	maleTestisMean	femaleSalivaryMean	0.946678	0.413287
AGAP006603	67	maleCarcassMean	femaleCarcassMean	0.794677	0.780295
AGAP006626	233	maleTestisMean	femaleOvaryMean	0.913335	0.436006
AGAP005725	1385	maleCarcassMean	femaleCarcassMean	0.258262	0.289144
AGAP006630	66	maleCarcassMean	femaleCarcassMean	0.710821	0.63619
AGAP006643	282	maleMidgutMean	femaleMidgutMean	0.767148	0.733681
AGAP006676	18	maleTestisMean	femaleMidgutMean	0.921637	0.394554
AGAP006677	6	maleTestisMean	femaleCarcassMean	0.383766	0.043325
AGAP006688	61	maleAcpsMean	femaleOvaryMean	0.878715	0.73638
AGAP006745	456	maleCarcassMean	femaleCarcassMean	0.829667	0.554063
AGAP006775	18	maleMidgutMean	femaleMidgutMean	0.968105	0.932019
AGAP006804	31	maleAcpsMean	femaleOvaryMean	0.4419	0.71178
AGAP006907	66	maleMalpighianMean	femaleMalpighianMean	0.800632	0.718238
AGAP006915	292	maleMalpighianMean	femaleMalpighianMean	0.683684	0.53925
AGAP006034	1198	maleSalivaryMean	femaleSalivaryMean	0.0773628	0.0994554
AGAP006942	316	maleTestisMean	femaleOvaryMean	0.988876	0.758645
AGAP007029	78	maleMidgutMean	femaleSalivaryMean	0.714978	0.422757
AGAP007113	998	maleCarcassMean	femaleOvaryMean	0.17305	0.302365
AGAP007140	47	maleMidgutMean	femaleMidgutMean	0.945976	0.976249
AGAP007315	48	maleHeadMean	femaleHeadMean	0.544353	0.4274
AGAP007371	44	maleTestisMean	femaleHeadMean	0.97644	0.178817
AGAP007500	732	maleCarcassMean	femaleOvaryMean	0.282878	0.302438
AGAP007511	36	maleAcpsMean	femaleOvaryMean	0.691565	0.746867
AGAP007545	589	maleTestisMean	femaleSalivaryMean	0.598282	0.364626
AGAP006371	6	maleSalivaryMean	femaleSalivaryMean	0.998518	0.999451
AGAP007601	158	maleMalpighianMean	femaleMalpighianMean	0.994335	0.996044
AGAP007611	1153	maleTestisMean	femaleCarcassMean	0.666466	0.480131
AGAP007641	114	maleTestisMean	femaleOvaryMean	0.496079	0.974921
AGAP007654	1168	maleMalpighianMean	femaleMalpighianMean	0.892237	0.95012
AGAP007718	351	maleMidgutMean	femaleOvaryMean	0.933032	0.845546
AGAP004745	113	maleTestisMean	femaleOvaryMean	0.66881	0.427509
AGAP004747	125	maleMalpighianMean	femaleOvaryMean	0.681752	0.719937
AGAP004753	128	maleTestisMean	femaleOvaryMean	0.959702	0.96981
AGAP004884	220	maleCarcassMean	femaleOvaryMean	0.464118	0.731662
AGAP004891	50	maleTestisMean	femaleOvaryMean	0.831772	0.811422
AGAP004887	92	maleHeadMean	femaleOvaryMean	0.695117	0.607423
AGAP004893	32	maleCarcassMean	femaleCarcassMean	0.108697	0.962054
AGAP004937	4694	maleTestisMean	femaleOvaryMean	0.969575	0.921561
AGAP004946	317	maleMalpighianMean	femaleMalpighianMean	0.389419	0.572377
AGAP005063	1547	maleTestisMean	femaleOvaryMean	0.73254	0.462499
AGAP005102	241	maleTestisMean	femaleOvaryMean	0.77146	0.702617
AGAP005190	58	maleAcpsMean	femaleOvaryMean	0.631674	0.671979
AGAP005196	39	maleCarcassMean	femaleCarcassMean	0.0509583	0.976768
AGAP005218	180	maleTestisMean	femaleOvaryMean	0.18607	0.261032
AGAP005422	56	maleTestisMean	femaleOvaryMean	0.40148	0.667623
AGAP005542	57	maleTestisMean	femaleOvaryMean	0.658618	0.476825
AGAP005584	83	maleMalpighianMean	femaleMalpighianMean	0.340621	0.385639
AGAP005639	691	maleTestisMean	femaleMidgutMean	0.962283	0.712867
AGAP005656	386	maleMidgutMean	femaleMidgutMean	0.716074	0.733225
AGAP005742	601	maleAcpsMean	femaleOvaryMean	0.32408	0.143107
AGAP005863	54	maleTestisMean	femaleMalpighianMean	0.805719	0.523969
AGAP005949	535	maleTestisMean	femaleOvaryMean	0.913937	0.884883
AGAP006009	168	maleHeadMean	femaleHeadMean	0.667889	0.731062
AGAP006032	283	maleHeadMean	femaleHeadMean	0.962471	0.976497
AGAP004727	18	maleMidgutMean	femaleMidgutMean	0.922084	0.821367
AGAP006097	620	maleMalpighianMean	femaleMalpighianMean	0.313163	0.299476
AGAP006175	45	maleTestisMean	femaleOvaryMean	0.317523	0.646833
AGAP006196	65	maleMalpighianMean	femaleMalpighianMean	0.849224	0.981761
AGAP006359	117	maleTestisMean	femaleOvaryMean	0.987979	0.851172
AGAP006602	57	maleCarcassMean	femaleCarcassMean	0.941577	0.921633
AGAP006625	103	maleTestisMean	femaleOvaryMean	0.545589	0.507549
AGAP006635	696	maleHeadMean	femaleHeadMean	0.981335	0.981945
AGAP006702	404	maleMidgutMean	femaleMidgutMean	0.0467894	0.0434374
AGAP006814	252	maleTestisMean	femaleMalpighianMean	0.661212	0.16201
AGAP004807	112	maleMidgutMean	femaleMidgutMean	0.979914	0.992301
AGAP006817	346	maleTestisMean	femaleOvaryMean	0.845581	0.769649
AGAP006827	40	maleTestisMean	femaleOvaryMean	0.461359	0.974714
AGAP006949	364	maleTestisMean	femaleMalpighianMean	0.696341	0.647963
AGAP007000	78	maleSalivaryMean	femaleOvaryMean	0.242872	0.721712
AGAP007027	639	maleMidgutMean	femaleMidgutMean	0.928138	0.741163
AGAP007112	169	maleAcpsMean	femaleOvaryMean	0.629196	0.301856
AGAP007135	584	maleCarcassMean	femaleCarcassMean	0.813922	0.78808
AGAP007219	32	maleTestisMean	femaleOvaryMean	0.533183	0.76902
AGAP007264	121	maleCarcassMean	femaleCarcassMean	0.825264	0.915472
AGAP007379	419	maleTestisMean	femaleOvaryMean	0.228569	0.029235
AGAP004971	33	maleSalivaryMean	femaleHeadMean	0.00947328	0.0067437
AGAP007474	1248	maleHeadMean	femaleHeadMean	0.229742	0.208582
AGAP007517	480	maleTestisMean	femaleSalivaryMean	0.831735	0.0292996
AGAP013228	145	maleTestisMean	femaleOvaryMean	0.830846	0.696273
AGAP007534	116	maleCarcassMean	femaleHeadMean	0.828519	0.634263
AGAP007588	27	maleMidgutMean	femaleMalpighianMean	0.730371	0.289651
AGAP007591	59	maleTestisMean	femaleOvaryMean	0.473868	0.909481
AGAP007661	54	maleTestisMean	femaleCarcassMean	0.648031	0.43789
AGAP004695	181	maleMalpighianMean	femaleOvaryMean	0.541573	0.979356
AGAP004699	441	maleTestisMean	femaleOvaryMean	0.842731	0.930613
AGAP004974	15	maleHeadMean	femaleMidgutMean	0.012987	0.0108026
AGAP004776	96	maleHeadMean	femaleMalpighianMean	0.35386	0.289354
AGAP004785	50	maleMalpighianMean	femaleMidgutMean	0.657786	0.767651
AGAP004804	112	maleTestisMean	femaleOvaryMean	0.668251	0.820675
AGAP004820	49	maleTestisMean	femaleOvaryMean	0.876656	0.687557
AGAP004839	54	maleCarcassMean	femaleOvaryMean	0.645788	0.931407
AGAP004892	19	maleHeadMean	femaleHeadMean	0.376212	0.178882
AGAP005075	219	maleTestisMean	femaleOvaryMean	0.936045	0.921232
AGAP005188	418	maleAcpsMean	femaleCarcassMean	0.685629	0.534845
AGAP005282	329	maleMalpighianMean	femaleOvaryMean	0.660324	0.54502
AGAP005307	173	maleMalpighianMean	femaleOvaryMean	0.652004	0.936273
AGAP005350	659	maleCarcassMean	femaleSalivaryMean	0.665534	0.651404
AGAP005360	328	maleCarcassMean	femaleHeadMean	0.834707	0.64131
AGAP005459	122	maleCarcassMean	femaleHeadMean	0.79297	0.879732
AGAP005460	44	maleTestisMean	femaleMalpighianMean	0.738253	0.395136
AGAP005507	492	maleHeadMean	femaleHeadMean	0.898335	0.916315
AGAP005583	4829	maleHeadMean	femaleSalivaryMean	0.00562082	0.00492611
AGAP005611	142	maleCarcassMean	femaleCarcassMean	0.745048	0.748973
AGAP005622	867	maleTestisMean	femaleMidgutMean	0.272364	0.188123
AGAP005624	454	maleMidgutMean	femaleMidgutMean	0.547873	0.366193
AGAP005675	176	maleSalivaryMean	femaleSalivaryMean	0.369747	0.36872
AGAP005700	424	maleTestisMean	femaleMidgutMean	0.464646	0.14206
AGAP005743	104	maleTestisMean	femaleOvaryMean	0.858022	0.825931
AGAP005772	161	maleAcpsMean	femaleSalivaryMean	0.0360128	0.0371444
AGAP005791	37	maleAcpsMean	femaleSalivaryMean	0.999457	0.436811
AGAP005818	84	maleTestisMean	femaleOvaryMean	0.882837	0.822773
AGAP005853	66	maleTestisMean	femaleOvaryMean	0.573578	0.475586
AGAP005857	88	maleSalivaryMean	femaleOvaryMean	0.00937855	0.0166168
AGAP005904	1587	maleTestisMean	femaleOvaryMean	0.74228	0.761118
AGAP005208	329	maleHeadMean	femaleHeadMean	0.985893	0.995331
AGAP005988	291	maleMidgutMean	femaleMidgutMean	0.890448	0.980704
AGAP005989	135	maleMalpighianMean	femaleMalpighianMean	0.826503	0.95708
AGAP006031	146	maleHeadMean	femaleHeadMean	0.915606	0.98009
AGAP006046	97	maleTestisMean	femaleMidgutMean	0.758794	0.254205
AGAP006116	181	maleAcpsMean	femaleSalivaryMean	0.11085	0.0735917
AGAP006138	95	maleAcpsMean	femaleOvaryMean	0.533833	0.704032
AGAP006209	19	maleMidgutMean	femaleMidgutMean	0.956631	0.982988
AGAP006225	274	maleMidgutMean	femaleMidgutMean	0.914657	0.752935
AGAP006220	228	maleMalpighianMean	femaleMalpighianMean	0.024581	0.0522523
AGAP004919	46	maleAcpsMean	femaleCarcassMean	0.751578	0.405735
AGAP005465	1077	maleAcpsMean	femaleHeadMean	0.172128	0.103571
AGAP006248	72	maleCarcassMean	femaleOvaryMean	0.342539	0.849526
AGAP006349	300	maleMalpighianMean	femaleMalpighianMean	0.971953	0.988674
AGAP006370	36	maleCarcassMean	femaleCarcassMean	0.549648	0.635922
AGAP006376	709	maleHeadMean	femaleHeadMean	0.288989	0.271219
AGAP006473	831	maleTestisMean	femaleOvaryMean	0.977707	0.546393
AGAP006541	250	maleMalpighianMean	femaleMalpighianMean	0.910063	0.825751
AGAP006601	406	maleTestisMean	femaleSalivaryMean	0.738718	0.390933
AGAP006646	49	maleMalpighianMean	femaleMalpighianMean	0.705443	0.658312
AGAP006749	109	maleTestisMean	femaleOvaryMean	0.806831	0.553195
AGAP006757	545	maleHeadMean	femaleHeadMean	0.645668	0.796537
AGAP006758	791	maleHeadMean	femaleCarcassMean	0.126974	0.115943
AGAP006785	70	maleTestisMean	femaleOvaryMean	0.87637	0.628293
AGAP006806	328	maleAcpsMean	femaleMalpighianMean	0.637583	0.519482
AGAP006819	516	maleMalpighianMean	femaleMalpighianMean	0.718573	0.661768
AGAP006829	66	maleHeadMean	femaleOvaryMean	0.0134855	0.112012
AGAP006890	954	maleSalivaryMean	femaleSalivaryMean	0.418353	0.276826
AGAP006895	115	maleSalivaryMean	femaleOvaryMean	0.730724	0.739868
AGAP009948	119	maleSalivaryMean	femaleOvaryMean	0.730724	0.739868
AGAP006933	628	maleTestisMean	femaleOvaryMean	0.511875	0.130287
AGAP006951	28	maleMalpighianMean	femaleMalpighianMean	0.485109	0.479049
AGAP007145	66	maleAcpsMean	femaleOvaryMean	0.783185	0.880278
AGAP007247	490	maleCarcassMean	femaleOvaryMean	0.434361	0.781234
AGAP006075	25	maleCarcassMean	femaleCarcassMean	0.282309	0.837875
AGAP007356	136	maleCarcassMean	femaleCarcassMean	0.852074	0.721975
AGAP007493	183	maleMalpighianMean	femaleSalivaryMean	0.326219	0.444061
AGAP007538	182	maleTestisMean	femaleHeadMean	0.883883	0.0605511
AGAP007603	133	maleMalpighianMean	femaleMalpighianMean	0.831101	0.750778
AGAP007624	232	maleTestisMean	femaleOvaryMean	0.793627	0.328409
AGAP007632	164	maleTestisMean	femaleOvaryMean	0.190599	0.709353
AGAP007667	711	maleCarcassMean	femaleSalivaryMean	0.821332	0.910649
AGAP007696	394	maleHeadMean	femaleHeadMean	0.9139	0.878243
AGAP007730	189	maleTestisMean	femaleHeadMean	0.855437	0.75592
AGAP004691	613	maleTestisMean	femaleOvaryMean	0.857942	0.925357
AGAP004704	80	maleTestisMean	femaleOvaryMean	0.925587	0.92502
AGAP004738	132	maleMalpighianMean	femaleOvaryMean	0.213291	0.765436
AGAP004748	128	maleMalpighianMean	femaleOvaryMean	0.258798	0.90324
AGAP004756	52	maleTestisMean	femaleOvaryMean	0.967731	0.953795
AGAP004834	587	maleCarcassMean	femaleCarcassMean	0.778615	0.716154
AGAP004933	76	maleTestisMean	femaleOvaryMean	0.747073	0.740842
AGAP006077	30	maleCarcassMean	femaleCarcassMean	0.74256	0.674399
AGAP004942	670	maleTestisMean	femaleHeadMean	0.863805	0.835777
AGAP004944	107	maleCarcassMean	femaleCarcassMean	0.986135	0.913779
AGAP004956	90	maleTestisMean	femaleOvaryMean	0.945698	0.985402
AGAP005003	89	maleTestisMean	femaleSalivaryMean	0.494206	0.630267
AGAP005049	112	maleMalpighianMean	femaleOvaryMean	0.565402	0.782168
[truncated: 6,736 more rows]
