# Supplementary material for: Decoding cis-regulatory elements in the germline of the human malaria vector Anopheles gambiae
Source: Commun Biol. 2026 May 2;9:917. doi: 10.1038/s42003-026-10117-y (PMC13342555; doi:10.1038/s42003-026-10117-y)
Supplement: Supplementary file 4 — Supplementary Data 2 [file 42003_2026_10117_MOESM4_ESM.xlsx]

## Sheet: Categories
	motif
Testis_Activator	CAATGCGTWCTGCG
Testis_Activator	CGGAATAC
Testis_Activator	ATCRAAGCARSC
Testis_Activator	AGGTCTCYT
Testis_Activator	RAAGGTGKHTSCWC
Testis_Activator	CAGTTCAGTC
Testis_Activator	AAGTGWAT
Testis_Activator	CGAAAGAA
Testis_Activator	CGAGCAG
Testis_Activator	ACTGCTTGGG
Testis_Activator	CATAGCAA
Testis_Activator	ACTGCTGAA
Testis_Activator	CCTGCTCGMR
Testis_Activator	AACTTTGC
Testis_Activator	CAGTAAAAMGYTGTA
Testis_Activator	AGAAGTGTGC
Testis_Activator	GAGTACAA
Testis_Activator	AAGGAAGAA
Testis_Activator	ATGGAGAGC
Testis_Activator	AAASGAMAACRT
Testis_Activator	ACGAAAAGC
Testis_Activator	GGCTGGAAATCACR
Testis_Activator	AAACGTGTGGA
Testis_Activator	CCCAGATCCV
Testis_Activator	GGACTGAAC
Testis_Activator	AWATGCG
Testis_Activator	YACGGCCGTR
Testis_Activator	AATCAATCGCA
Testis_Activator	ATCGAGCAK
Testis_Activator	ATTAGAAAA
Testis_Activator	GATWTCTA
Testis_Activator	ATTTATGCA
Testis_Activator	ATGGTATTTDA
Testis_Activator	ACTTTGCACCT
Testis_Activator	AACCAAATCTA
Testis_Activator	ATTCAAACGYC
Testis_Activator	CAGGAAAA
Testis_Activator	ACAGYACT
Testis_Activator	ARGCATGC
Testis_Activator	ACTTACG
Testis_Activator	ATAMGTTGAARAAGN
Testis_Activator	AAYMATCMAAC
Testis_Activator	GAAACAAARNGATCS
Testis_Activator	CSACCACGGTGM
Testis_Activator	AACTCCCAAA
Testis_Activator	GCAAAACGGA
Testis_Activator	AAAAAAGGMAAAC
Testis_Activator	AMTKTCAAA
Testis_Activator	GGTACGAMA
Testis_Activator	ACATTAAAAATAKAA
Testis_Activator	ATGGCAAAA
Testis_Activator	AAGGATGCATAT
Testis_Activator	CTGCCCAGVTGCC
Testis_Activator	AAATGAGAWAGA
Testis_Activator	GGTAAGGA
Testis_Activator	AAATCAAWA
Testis_Activator	CCGTAACC
Testis_Activator	CAACCAGTWTT
Testis_Activator	AGCAAAT
Testis_Repressor	GAGGGCRCG
Ovary_Activator	ATTTTTCAWY
Ovary_Activator	ACBTCATTT
Ovary_Activator	ACCGAAAAAT
Ovary_Activator	AAAATGACAGDTSG
Ovary_Activator	ATGACAGY
Ovary_Activator	ATTTTAACAGC
Ovary_Activator	AAATTTMCWACATA
Ovary_Activator	AAATTTATA
Ovary_Activator	AATACATTTT
Ovary_Activator	CATGACAG
Ovary_Activator	AGACGAAT
Ovary_Activator	AATTTAAGWTAA
Ovary_Activator	AAAATGTTAATWAA
Ovary_Activator	ATTGAAATGDACA
Ovary_Activator	CTAATGA
Ovary_Activator	ATSGATGW
Ovary_Activator	AAAGTKGTHRAA
Ovary_Activator	AATATTATTTTAT
Ovary_Activator	ATAGCTAGGAG
Ovary_Activator	CTTGCAGGTG
Ovary_Activator	GATTTTATCGG
Ovary_Activator	ATAWTTTGGASW
Ovary_Activator	CAGGCGGTCCCCG
Ovary_Activator	CGGAAGC
Ovary_Activator	CCAAAATAWDAACMR
Ovary_Activator	ATATKTTTTTA
Ovary_Activator	TGACAGCA
Ovary_Activator	CCATTTTC
Ovary_Activator	GATCAGAATATATKT
Ovary_Activator	ATCTGTC
Ovary_Activator	GACAGCAAY
Ovary_Activator	AARAAATAAAA
Ovary_Activator	ACATACGV
Ovary_Activator	AATTTAGA
Ovary_Activator	CGAAAATTAGT
Ovary_Activator	YAAATTGTACWG
Ovary_Activator	GCAACCAAAW
Ovary_Activator	ACAAATGAAGHT
Ovary_Activator	AAAATAMRTWTAAWT
Ovary_Activator	GTTGATTKA
Ovary_Activator	CCGCGTATC
Ovary_Activator	GCAAAATAA
Ovary_Activator	AATCTGTTCGA
Ovary_Activator	GTAARCACA
Ovary_Activator	AAAWGCTTR
Ovary_Activator	AACGCTCCAG
Ovary_Activator	AMATTTAAAATG
Ovary_Activator	AAAATCACAAAWYMA
Ovary_Activator	AACTGTCA
Ovary_Activator	AAAATATCA
Ovary_Activator	AACCGTATTT
Ovary_Activator	AAGWCGART
Ovary_Activator	AATGTCADTT
Ovary_Activator	AACCAGTTTTTTGTG
Ovary_Activator	TACAAGAATT
Ovary_Activator	ATAAATAAANNA
Ovary_Activator	CCGGAAAAT
Ovary_Activator	AAAAACGATTGA
Ovary_Activator	AGCGTTGAAAWAA
Ovary_Activator	GTTGTAAAA
Ovary_Activator	GTCAACTAAAAYS
Ovary_Activator	AMAAAATMCAWC
Ovary_Activator	ACATTWTTTCAG
Ovary_Activator	AAAATCTTCT
Ovary_Activator	AATGGAAAAT
Ovary_Activator	TCTTTAAGC
Ovary_Activator	TAAAAAAAAAAY
Ovary_Activator	ATGTCAAAA
Ovary_Activator	AAAAACGATKRA
Ovary_Activator	TAAAATAATNAAD
Ovary_Activator	ACAGAGCGA
Ovary_Activator	TGCGGAAAWT
Ovary_Activator	AWTAGCG
Ovary_Activator	AAAAAAGGT
Ovary_Activator	AAAACCATTTWAG
Ovary_Repressor	GTTCGTYCTBKCT
Ovary_Repressor	CMCGCATAMAAAC
Ovary_Repressor	CTCVCTCTCHC
Ovary_Repressor	CCCCCCCCCCCCCCC
Ovary_Repressor	GCTCGCACAG
Ovary_Repressor	GCGAGCAS
Ovary_Repressor	CGGCTTACWC
Ovary_Repressor	GATCAGCTG
Ovary_Repressor	GYACACAGCAC
Ovary_Repressor	AGCAGTGCAG
Ovary_Repressor	CCGACCGA
Ovary_Repressor	AGCGTATGTGT
Ovary_Repressor	TCCGGACG
Ovary_Repressor	CGAGCGCGC
Ovary_Repressor	CGGSACG
Ovary_Repressor	ACCACCWACA
Ovary_Repressor	MYACGATCGGHR
Ovary_Repressor	AACACCATCGCAC
Ovary_Repressor	CGCTTGCC
Ovary_Repressor	GGGCAGAGC
Germline_Activator	GAACTCTCCGG
Germline_Activator	TAAAATAAAWTA
Germline_Activator	AKTWGAAA
Germline_Activator	AACCVTGTATYHC
Germline_Activator	AAAAATCTGTGATTT
Germline_Activator	CAWTCWGAWG
Germline_Activator	ATTTCACGAM
Germline_Activator	ACCRMCAAAATA
Germline_Activator	ATATTTTGAG
Germline_Activator	CATGAAWWACC
Germline_Activator	ACACGGTTA
Germline_Activator	AAAAATGAAA
Germline_Activator	ACATAAT
Germline_Activator	ATTTCGAAAC
Germline_Activator	GAGAATA
Germline_Activator	AATTCGTAC
Germline_Activator	ACTGTCAAA
Germline_Activator	ATCTGTGATTTTCGG
Germline_Activator	CAAAYAGAASWGAHT
Germline_Activator	ATTACTGTAT
Germline_Activator	CAAGGTGT
Germline_Activator	ATAATATTTT
Germline_Activator	CACTGTA
Germline_Activator	AGAAATGAAATG
Germline_Activator	AATMTAC
Germline_Activator	TCGCATCATC
Germline_Activator	ACAAAATACATC
Germline_Activator	AAAAGTAATGA
Germline_Activator	AWTTTGG
Germline_Activator	ATGCGCATG
Germline_Activator	ATTTCGAA
Germline_Activator	ATGCCAAATTGA
Germline_Activator	AAAACAACAACA
Germline_Activator	AGATCARAVTA
Germline_Activator	CCTCAATG
Germline_Activator	CTACACADY
Germline_Activator	AATTATAAAACWG
Germline_Activator	CGTTTGAA
Germline_Activator	AAAGCAG
Germline_Activator	ACAGTCTGAACTC
Germline_Activator	CGTTTTGTAGGC
Germline_Activator	TTGGAAA
Germline_Activator	CATAAAAYACWT
Germline_Activator	CGCCTGTAAT
Germline_Repressor	GCACACACACA
Germline_Repressor	AACTCAAACWCA
Germline_Repressor	AGAGAGCBT
Germline_Repressor	CGCACACAM
Germline_Repressor	AAGTGTGTGTK
Germline_Repressor	CACACACACGC
Germline_Repressor	NCCACCAVCACCAN
Germline_Repressor	ACGCGAGCA

## Sheet: Testis activators
motif origin	motif	testes_regression_coef	testes_regression_p_value	ovaries_regression_coef	ovaries_regression_p_value
TC enriched	45-CAATGCGTWCTGCG	347.672	2.05503e-09	62.5354	0.503354
TC specific	65-CGGAATAC	1138.74	1.59712e-07	-151.674	0.664684
TC enriched	1-ATCRAAGCARSC	198.128	1.06575e-05	-73.6647	0.309227
TC specific	14-AGGTCTCYT	420.473	7.90876e-05	308.652	0.07188
TC enriched	7-RAAGGTGKHTSCWC	223.948	0.000130554	-12.5224	0.894298
TC specific	21-CAGTTCAGTC	197.273	0.000158518	-74.4809	0.375679
TC enriched	33-AAGTGWAT	245.208	0.000201319	-92.6179	0.383101
TC enriched	40-CGAAAGAA	186.206	0.000427008	-26.7053	0.753636
TC enriched	80-CGAGCAG	168.823	0.000442905	-74.5262	0.335346
TC enriched	21-ACTGCTTGGG	163.957	0.000550705	90.5743	0.235768
TC specific	1-CATAGCAA	233.865	0.000928962	-82.5938	0.467548
TP specific	46-ACTGCTGAA	133.848	0.000953087	69.8039	0.284413
TC enriched	28-CCTGCTCGMR	132.68	0.00109218	-101.195	0.121766
TC specific	24-AACTTTGC	169.988	0.00118061	35.5633	0.673349
TC specific	6-CAGTAAAAMGYTGTA	164.069	0.00128339	54.6048	0.505608
TC enriched	39-AGAAGTGTGC	182.254	0.00222383	2.94715	0.975488
TP enriched	58-GAGTACAA	146.751	0.00339074	90.6634	0.260761
TP enriched	28-AAGGAAGAA	80.4185	0.00373044	13.4109	0.763822
TP enriched	20-ATGGAGAGC	109.315	0.00438351	54.0577	0.381378
TP specific	42-AAASGAMAACRT	70.4934	0.00520521	50.4945	0.213695
TC specific	49-ACGAAAAGC	117.242	0.00540106	51.1926	0.450414
OP enriched	81-GGCTGGAAATCACR	84.0267	0.0058267	57.8402	0.23829
TP specific	43-AAACGTGTGGA	77.4513	0.00613618	74.0751	0.103424
TP specific	91-CCCAGATCCV	124.057	0.00628507	-72.2333	0.322903
TC enriched	25-GGACTGAAC	163.106	0.00719576	9.80358	0.920055
TP specific	12-AWATGCG	99.5472	0.00801993	38.3685	0.525506
TP specific	11-YACGGCCGTR	126.629	0.0085152	-14.5027	0.851498
TC specific	9-AATCAATCGCA	142.274	0.00854358	-54.5783	0.5308
TC specific	30-ATCGAGCAK	147.984	0.00926283	-44.9706	0.623207
TP specific	24-ATTAGAAAA	61.928	0.0121282	67.6751	0.0885226
TC enriched	27-GATWTCTA	226.654	0.0123378	152.517	0.295467
TP enriched	2-ATTTATGCA	75.1145	0.0140819	87.1224	0.0768224
TC enriched	63-ATGGTATTTDA	186.671	0.0166557	-83.5194	0.505688
TC enriched	44-ACTTTGCACCT	132.037	0.0170097	1.90528	0.98293
OP specific	47-AACCAAATCTA	70.993	0.0171699	63.6086	0.184615
OC specific	37-ATTCAAACGYC	126.703	0.01963	71.2189	0.415123
OC specific	73-CAGGAAAA	243.07	0.0206316	204.599	0.226058
TC enriched	50-ACAGYACT	187.756	0.0207821	-12.5548	0.923479
TC enriched	34-ARGCATGC	177.844	0.0215192	20.7476	0.867666
OP enriched	17-ACTTACG	118.595	0.0227334	153.826	0.066367
TC enriched	8-ATAMGTTGAARAAGN	133.567	0.0231415	-6.46132	0.945578
TC specific	5-AAYMATCMAAC	79.9386	0.0259011	36.496	0.527432
TC enriched	24-GAAACAAARNGATCS	78.6771	0.0271032	55.6561	0.331352
OP specific	59-CSACCACGGTGM	69.0881	0.0283708	13.5693	0.789075
TP enriched	44-AACTCCCAAA	78.5369	0.0289755	28.7928	0.618869
TP enriched	12-GCAAAACGGA	53.9869	0.0321408	52.9846	0.191331
TP specific	84-AAAAAAGGMAAAC	43.6988	0.0324118	54.549	0.0970385
TP specific	7-AMTKTCAAA	55.0115	0.035843	73.528	0.0813206
TP enriched	59-GGTACGAMA	75.8178	0.03652	54.0918	0.353936
TP enriched	94-ACATTAAAAATAKAA	48.6406	0.0369333	43.4165	0.247179
TP enriched	27-ATGGCAAAA	58.4367	0.0392404	88.8377	0.0514606
OP enriched	85-AAGGATGCATAT	67.2712	0.0398672	87.4913	0.0967382
TP enriched	57-CTGCCCAGVTGCC	70.1659	0.040709	43.2263	0.433409
TP enriched	38-AAATGAGAWAGA	62.2324	0.04155	35.354	0.471902
TP specific	92-GGTAAGGA	91.192	0.0425265	82.233	0.255741
TP enriched	11-AAATCAAWA	48.5512	0.0429237	41.06	0.287407
TC specific	80-CCGTAACC	129.779	0.0473509	-9.54278	0.927805
TP specific	39-CAACCAGTWTT	54.7353	0.0480842	68.2688	0.125538
OP specific	9-AGCAAAT	55.0302	0.0493723	75.5796	0.0934802

## Sheet: Testis repressors
motif origin	motif	testes_regression_coef	testes_regression_p_value	ovaries_regression_coef	ovaries_regression_p_value
OP enriched	18-GAGGGCRCG	-81.1973	0.0480869	-119.54	0.070563

## Sheet: Ovary activators
motif origin	motif	testes_regression_coef	testes_regression_p_value	ovaries_regression_coef	ovaries_regression_p_value
OP specific	10-ATTTTTCAWY	25.9649	0.258653	186.391	4.59698e-07
OC specific	46-ACBTCATTT	128.176	0.0540554	522.298	1.05671e-06
OP specific	6-ACCGAAAAAT	42.2891	0.115985	208.603	1.42784e-06
OC specific	32-AAAATGACAGDTSG	42.1659	0.275993	294.255	2.27933e-06
OC enriched	2-ATGACAGY	40.0148	0.279723	254.98	1.84914e-05
OP enriched	52-ATTTTAACAGC	32.744	0.191908	167.186	3.43911e-05
OP specific	11-AAATTTMCWACATA	14.6578	0.514486	141.559	9.08629e-05
TP specific	17-AAATTTATA	15.3521	0.520137	146.132	0.000141397
OP specific	13-AATACATTTT	-7.86038	0.727258	135.18	0.000192404
OC specific	23-CATGACAG	69.3905	0.133289	266.586	0.000336902
OP enriched	8-AGACGAAT	39.0279	0.348465	228.803	0.000633852
TP specific	36-AATTTAAGWTAA	35.5482	0.140992	130.056	0.000814828
TP specific	96-AAAATGTTAATWAA	-11.7911	0.567971	110.586	0.000871133
OP enriched	67-ATTGAAATGDACA	39.0064	0.136371	135.511	0.00129888
TC specific	32-CTAATGA	82.3609	0.410696	516.159	0.00135198
OC specific	60-ATSGATGW	73.7751	0.315646	377.94	0.00139715
OC enriched	5-AAAGTKGTHRAA	110.582	0.0542859	287.201	0.00189244
TP enriched	45-AATATTATTTTAT	18.9284	0.386423	108.914	0.00195023
OC enriched	100-ATAGCTAGGAG	-10.6323	0.912192	472.544	0.00231612
OC enriched	8-CTTGCAGGTG	67.5685	0.168346	236.486	0.00272974
OP specific	26-GATTTTATCGG	13.3631	0.667866	148.058	0.00312724
TP specific	33-ATAWTTTGGASW	36.0812	0.179895	126.545	0.00346255
OP enriched	38-CAGGCGGTCCCCG	11.4209	0.722516	150.699	0.00358699
OC enriched	20-CGGAAGC	79.688	0.267077	332.249	0.00402717
TP enriched	7-CCAAAATAWDAACMR	40.1089	0.074224	103.637	0.00414514
OP enriched	32-ATATKTTTTTA	25.8372	0.261987	106.222	0.00415352
TC enriched	35-TGACAGCA	51.1765	0.0873018	136.98	0.00445059
OC specific	61-CCATTTTC	158.565	0.0784523	410.311	0.0046539
TP enriched	65-GATCAGAATATATKT	39.5876	0.154253	124.609	0.0053176
OC enriched	33-ATCTGTC	36.356	0.493225	237.038	0.00549186
OC enriched	4-GACAGCAAY	36.6203	0.320656	163.642	0.00581094
OP specific	38-AARAAATAAAA	29.1995	0.130925	85.0594	0.00624451
OC specific	12-ACATACGV	74.8209	0.276154	301.382	0.00640392
OP specific	2-AATTTAGA	27.5993	0.45559	161.581	0.0066273
OP specific	5-CGAAAATTAGT	7.06511	0.806886	125.077	0.0071507
OP enriched	20-YAAATTGTACWG	14.6555	0.612712	124.172	0.00768204
OC enriched	35-GCAACCAAAW	88.9496	0.0865116	221.451	0.00799763
OP enriched	55-ACAAATGAAGHT	46.6402	0.125026	129.464	0.00813496
TP enriched	3-AAAATAMRTWTAAWT	32.9568	0.147929	96.5362	0.00843772
OC specific	4-GTTGATTKA	3.21756	0.956949	250.982	0.0088654
OP specific	31-CCGCGTATC	35.5788	0.386951	173.08	0.00890135
OP enriched	43-GCAAAATAA	33.8143	0.199984	107.743	0.0111506
OP specific	25-AATCTGTTCGA	59.1922	0.0767883	136.588	0.0111557
OC specific	67-GTAARCACA	-7.50443	0.914873	286.499	0.0111993
OC specific	33-AAAWGCTTR	41.5422	0.50084	249.929	0.0118314
OC enriched	47-AACGCTCCAG	25.9615	0.583957	188.742	0.0133464
TP enriched	8-AMATTTAAAATG	37.4976	0.113483	93.6455	0.0140298
OP specific	18-AAAATCACAAAWYMA	26.9961	0.194347	81.9786	0.0143114
TC enriched	5-AACTGTCA	12.6528	0.582721	90.0753	0.0150609
OC enriched	32-AAAATATCA	76.6019	0.122787	187.734	0.0187531
OP specific	45-AACCGTATTT	60.0711	0.0955979	136.091	0.018955
OP specific	1-AAGWCGART	44.8975	0.24814	146.155	0.0194663
OC enriched	30-AATGTCADTT	35.0458	0.318145	131.527	0.0198885
OP enriched	24-AACCAGTTTTTTGTG	19.8317	0.46357	101.207	0.0200835
OC enriched	25-TACAAGAATT	0.479282	0.99569	327.045	0.0219703
OP enriched	77-ATAAATAAANNA	23.0263	0.267211	75.8446	0.0231328
TC enriched	94-CCGGAAAAT	35.4238	0.621776	262.259	0.0232092
TP specific	52-AAAAACGATTGA	29.7108	0.212168	86.782	0.0235259
TP specific	66-AGCGTTGAAAWAA	22.169	0.360635	88.1394	0.0238954
OP enriched	15-GTTGTAAAA	3.81042	0.887925	98.1055	0.0241261
OC specific	36-GTCAACTAAAAYS	88.5857	0.0565647	167.337	0.0252077
OP specific	95-AMAAAATMCAWC	18.364	0.429005	83.5903	0.0252602
OP enriched	25-ACATTWTTTCAG	18.1053	0.508414	97.7518	0.0264857
OP specific	43-AAAATCTTCT	11.3966	0.680355	97.5373	0.0284272
OP enriched	5-AATGGAAAAT	33.9938	0.183517	90.049	0.0285582
OP specific	73-TCTTTAAGC	10.9631	0.816143	164.944	0.0296964
OP specific	32-TAAAAAAAAAAY	27.8407	0.155566	68.3792	0.0301848
TC specific	8-ATGTCAAAA	48.3615	0.207579	131.613	0.0330515
TP enriched	33-AAAAACGATKRA	37.0821	0.126506	82.8304	0.0339118
OP specific	4-TAAAATAATNAAD	-5.04014	0.811354	72.0148	0.0340489
OC specific	45-ACAGAGCGA	17.1158	0.699032	149.616	0.0356912
OP specific	33-TGCGGAAAWT	7.22587	0.797778	93.8735	0.0385699
TC enriched	9-AWTAGCG	120.147	0.227077	329.359	0.0396043
TC specific	69-AAAAAAGGT	80.5763	0.127516	173.539	0.0413777
TP specific	30-AAAACCATTTWAG	28.9987	0.255577	81.9295	0.0459131

## Sheet: Ovary repressors
motif origin	motif	testes_regression_coef	testes_regression_p_value	ovaries_regression_coef	ovaries_regression_p_value
TP specific	31-GTTCGTYCTBKCT	-10.6078	0.696863	-159.169	0.000279355
TP specific	60-CMCGCATAMAAAC	-36.8091	0.0954533	-107.087	0.00257147
TP enriched	9-CTCVCTCTCHC	-6.46505	0.800669	-115.296	0.00513147
OC enriched	92-CCCCCCCCCCCCCCC	-83.1446	0.0778148	-199.885	0.0084179
TP specific	22-GCTCGCACAG	27.6174	0.380426	-132.896	0.00870916
TC specific	33-GCGAGCAS	-70.2646	0.0586558	-138.349	0.020692
TP specific	29-CGGCTTACWC	50.4871	0.25861	-163.658	0.0228547
TP enriched	22-GATCAGCTG	15.6177	0.640384	-120.147	0.0255097
TP enriched	69-GYACACAGCAC	-35.542	0.218981	-102.96	0.0268953
OC specific	87-AGCAGTGCAG	-13.025	0.749548	-143.625	0.0286851
TP enriched	31-CCGACCGA	23.2099	0.485384	-116.089	0.030105
TP specific	65-AGCGTATGTGT	-21.0366	0.490925	-104.909	0.0327662
TP enriched	67-TCCGGACG	2.86091	0.943554	-138.125	0.0336274
TC enriched	19-CGAGCGCGC	7.97201	0.840093	-133.538	0.0356768
TP enriched	76-CGGSACG	-32.5532	0.376968	-123.872	0.0366763
TC specific	22-ACCACCWACA	-20.9572	0.587894	-126.239	0.0424974
OC specific	78-MYACGATCGGHR	-23.4941	0.617817	-153.021	0.0434197
TP enriched	13-AACACCATCGCAC	-7.34321	0.785936	-87.7122	0.0437844
OP enriched	45-CGCTTGCC	-36.5235	0.21587	-94.4514	0.0467074
TP specific	57-GGGCAGAGC	5.59278	0.869769	-108.4	0.0482781

## Sheet: Germline activators
motif origin	motif	testes_regression_coef	testes_regression_p_value	ovaries_regression_coef	ovaries_regression_p_value
OC specific	5-GAACTCTCCGG	230.403	0.000616285	762.512	1.78907e-12
OP enriched	21-TAAAATAAAWTA	40.3018	0.0424811	164.701	2.52996e-07
OP specific	12-AKTWGAAA	87.0993	0.000852415	211.734	4.64823e-07
OP specific	35-AACCVTGTATYHC	140.811	0.000101191	288.635	7.29104e-07
TP specific	83-AAAAATCTGTGATTT	60.0895	0.00688171	169.068	2.27677e-06
OP specific	83-CAWTCWGAWG	166.289	3.76646e-05	298.368	4.31074e-06
TC specific	31-ATTTCACGAM	279.421	2.21527e-06	435.44	4.5848e-06
OC enriched	15-ACCRMCAAAATA	169.976	0.000213606	335.567	5.54734e-06
OP specific	42-ATATTTTGAG	111.531	0.000522558	234.729	5.68257e-06
TP enriched	14-CATGAAWWACC	98.1703	0.00706874	243.673	3.24018e-05
OP enriched	40-ACACGGTTA	122.041	0.00251851	269.842	3.29631e-05
OP enriched	23-AAAAATGAAA	76.462	0.000359261	138.349	6.00695e-05
OP specific	27-ACATAAT	90.7087	0.012352	228.775	8.77484e-05
TP enriched	34-ATTTCGAAAC	101.68	0.000476285	181.097	0.00011015
OP specific	70-GAGAATA	164.21	0.000225283	268.952	0.00017369
TC specific	10-AATTCGTAC	147.755	0.0158713	347.032	0.000430211
TP enriched	5-ACTGTCAAA	50.7807	0.0335829	133.931	0.000494722
TP enriched	95-ATCTGTGATTTTCGG	93.0827	0.00256489	163.723	0.000979946
OP enriched	44-CAAAYAGAASWGAHT	58.3033	0.0271584	134.671	0.0015164
OP specific	54-ATTACTGTAT	111.753	0.00174468	179.733	0.00175548
OC enriched	36-CAAGGTGT	103.699	0.0227114	228.401	0.00181685
TC enriched	49-ATAATATTTT	197.748	0.00181343	302.816	0.00299632
OC enriched	54-CACTGTA	136.342	0.0302609	292.222	0.00390143
TP enriched	71-AGAAATGAAATG	52.7457	0.0425342	120.007	0.00413112
TC specific	16-AATMTAC	359.836	0.000801131	487.349	0.00478455
TC enriched	31-TCGCATCATC	172.395	0.00243208	250.73	0.0061471
OC specific	100-ACAAAATACATC	127.342	0.00690757	203.12	0.00741745
TP enriched	61-AAAAGTAATGA	60.1591	0.0238683	114.213	0.00768663
OC specific	21-AWTTTGG	146.328	0.0457912	308.556	0.00885998
TC specific	13-ATGCGCATG	188.764	0.00139301	232.792	0.0143232
TP specific	21-ATTTCGAA	75.4825	0.0306027	137.257	0.0145525
OP specific	96-ATGCCAAATTGA	61.6331	0.0411631	113.277	0.0196934
TP specific	94-AAAACAACAACA	53.6581	0.0154811	81.0364	0.0230894
TP specific	89-AGATCARAVTA	68.5124	0.0468396	123.693	0.0257383
TP specific	34-CCTCAATG	239.959	3.93369e-07	166.047	0.0292761
OC specific	7-CTACACADY	171.885	0.0106421	235.607	0.0295874
OP specific	30-AATTATAAAACWG	71.2698	0.00795516	93.0426	0.0313267
OC enriched	31-CGTTTGAA	148.618	0.00792319	186.127	0.0387957
TC specific	2-AAAGCAG	127.331	0.0197027	180.598	0.0398533
OP specific	93-ACAGTCTGAACTC	144.383	0.00251823	155.456	0.0432724
TC enriched	53-CGTTTTGTAGGC	135.906	0.00319355	148.811	0.0448632
TC enriched	14-TTGGAAA	292.74	4.92917e-08	172.131	0.0464453
TP specific	82-CATAAAAYACWT	93.4219	0.00192613	96.0846	0.0474948
OP specific	46-CGCCTGTAAT	83.4704	0.025267	118.151	0.0490829

## Sheet: Germline repressors
motif origin	motif	testes_regression_coef	testes_regression_p_value	ovaries_regression_coef	ovaries_regression_p_value
TP enriched	32-GCACACACACA	-62.9031	0.003465	-151.864	1.15042e-05
TP specific	97-AACTCAAACWCA	-57.366	0.0155	-99.838	0.00885005
OP enriched	56-AGAGAGCBT	-76.2568	0.018774	-118.937	0.0227491
OP enriched	63-CGCACACAM	-50.7462	0.020297	-137.05	9.77962e-05
TP specific	59-AAGTGTGTGTK	-51.9332	0.024376	-121.522	0.00106076
TC specific	94-CACACACACGC	-57.4745	0.02879	-88.8495	0.0357048
TC enriched	54-NCCACCAVCACCAN	-66.6242	0.033485	-145.697	0.00385584
TP enriched	84-ACGCGAGCA	-68.8911	0.039431	-150.825	0.00507213
