# Supplementary material for: Decoding cis-regulatory elements in the germline of the human malaria vector Anopheles gambiae
Source: Commun Biol. 2026 May 2;9:917. doi: 10.1038/s42003-026-10117-y (PMC13342555; doi:10.1038/s42003-026-10117-y)
Supplement: Supplementary file 6 — Supplementary Data 4 [file 42003_2026_10117_MOESM6_ESM.xlsx]

## Sheet: FIMO b2-tubulin
motif_alt_id	motif_id	motif_alt_id	sequence_name	start	stop	midpoint	distance_atg	strand	score	p-value	q-value	matched_sequence	category	origin	testis coef	ovary coef	origin2
ATTTCGAA	19	ATTTCGAA	AGAP008622-RA	1994	2001	1997.5	-2.5	-	9.44242	0.000367	0.248	TTTTCGAA	Germline activator	TP	75.4825	137.257	TPC
ATTTCGAAAC	30	ATTTCGAAAC	AGAP008622-RA	1992	2001	1996.5	-3.5	-	13.2485	2.63e-05	0.101	TTTTCGAAAC	Germline activator	TP	101.68	181.097	TPNC
ATTTCGAAAC	30	ATTTCGAAAC	AGAP008622-RA	1992	2001	1996.5	-3.5	+	7.74545	0.000495	0.299	GTTTCGAAAA	Germline activator	TP	101.68	181.097	TPNC
ATTTCGAA	19	ATTTCGAA	AGAP008622-RA	1992	1999	1995.5	-4.5	+	9.44242	0.000367	0.248	GTTTCGAA	Germline activator	TP	75.4825	137.257	TPC
AACTGTCA	84	AACTGTCA	AGAP008622-RA	1987	1994	1990.5	-9.5	-	9.44242	0.000438	0.579	AACTGTGA	Ovary activator	TC	12.6528	90.0753	TCNC
ACTGTCAAA	17	ACTGTCAAA	AGAP008622-RA	1985	1993	1989	-11	-	11.2061	0.000133	0.419	ACTGTGAAA	Germline activator	TP	50.7807	133.931	TPNC
AMTKTCAAA	199	AMTKTCAAA	AGAP008622-RA	1985	1993	1989	-11	-	9.26667	0.000357	0.339	ACTGTGAAA	Testis activator	TP	55.0115	73.528	TPC
AAATGAGAWAGA	189	AAATGAGAWAGA	AGAP008622-RA	1983	1994	1988.5	-11.5	-	5.3697	0.000388	0.48	AACTGTGAAAGC	Testis activator	TP	62.2324	35.354	TPNC
GCTCGCACAG	64	GCTCGCACAG	AGAP008622-RA	1983	1992	1987.5	-12.5	+	8.58182	0.000302	0.495	GCTTTCACAG	Ovary repressor	TP	27.6174	-132.896	TPC
CGGCTTACWC	71	CGGCTTACWC	AGAP008622-RA	1981	1990	1985.5	-14.5	+	13.1273	1.45e-05	0.0579	CGGCTTTCAC	Ovary repressor	TP	50.4871	-163.658	TPC
AAAGCAG	29	AAAGCAG	AGAP008622-RA	1981	1987	1984	-16	-	7.95758	0.000753	0.599	AAAGCCG	Germline activator	TC	127.331	180.598	TCC
AATTATAAAACWG	10	AATTATAAAACWG	AGAP008622-RA	1971	1983	1977	-23	+	2.58788	0.000509	0.31	AAATATCAGACGG	Germline activator	OP	71.2698	93.0426	OPC
AAAATGACAGDTSG	138	AAAATGACAGDTSG	AGAP008622-RA	1970	1983	1976.5	-23.5	+	2.4303	0.000955	0.743	TAAATATCAGACGG	Ovary activator	OC	42.1659	294.255	OCC
AAAATATCA	124	AAAATATCA	AGAP008622-RA	1970	1978	1974	-26	+	10.9273	0.000161	0.227	TAAATATCA	Ovary activator	OC	76.6019	187.734	OCNC
GATWTCTA	171	GATWTCTA	AGAP008622-RA	1970	1977	1973.5	-26.5	-	8.20606	0.000954	0.872	GATATTTA	Testis activator	TC	226.654	152.517	TCNC
ATATTTTGAG	37	ATATTTTGAG	AGAP008622-RA	1967	1976	1971.5	-28.5	-	7.74545	0.000368	0.465	ATATTTAGCG	Germline activator	OP	111.531	234.729	OPC
AAATTTMCWACATA	110	AAATTTMCWACATA	AGAP008622-RA	1962	1975	1968.5	-31.5	+	3.11515	0.000497	0.157	AAATCCGCTAAATA	Ovary activator	OP	14.6578	141.559	OPC
AAAATCTTCT	88	AAAATCTTCT	AGAP008622-RA	1961	1970	1965.5	-34.5	+	7.74545	0.000368	0.341	AAAATCCGCT	Ovary activator	OP	11.3966	97.5373	OPC
CCCAGATCCV	205	CCCAGATCCV	AGAP008622-RA	1959	1968	1963.5	-36.5	+	7.06061	0.000661	0.79	CCAAAATCCG	Testis activator	TP	124.057	-72.2333	TPC
AWTTTGG	47	AWTTTGG	AGAP008622-RA	1959	1965	1962	-38	-	11.9455	0.000159	0.559	ATTTTGG	Germline activator	OC	146.328	308.556	OCC
ATTTCGAAAC	30	ATTTCGAAAC	AGAP008622-RA	1956	1965	1960.5	-39.5	-	7.74545	0.000495	0.299	ATTTTGGAAC	Germline activator	TP	101.68	181.097	TPNC
AACGCTCCAG	125	AACGCTCCAG	AGAP008622-RA	1949	1958	1953.5	-46.5	-	8.58182	0.000218	0.868	AACGCACGAG	Ovary activator	OC	25.9615	188.742	OCNC
GACAGCAAY	117	GACAGCAAY	AGAP008622-RA	1939	1947	1943	-57	+	10.7939	0.000138	0.256	GAGAGCAAC	Ovary activator	OC	36.6203	163.642	OCNC
AGAGAGCBT	3	AGAGAGCBT	AGAP008622-RA	1938	1946	1942	-58	+	6.53939	0.000316	1	AGAGAGCAA	Germline repressor	OP	-76.2568	-118.937	OPNC
ATGGAGAGC	195	ATGGAGAGC	AGAP008622-RA	1936	1944	1940	-60	+	6.53939	0.000835	1	TTAGAGAGC	Testis activator	TP	109.315	54.0577	TPNC
TCTTTAAGC	118	TCTTTAAGC	AGAP008622-RA	1934	1942	1938	-62	-	11.4848	8.27e-05	0.326	TCTCTAAGC	Ovary activator	OP	10.9631	164.944	OPC
AGCGTTGAAAWAA	82	AGCGTTGAAAWAA	AGAP008622-RA	1924	1936	1930	-70	-	2.18788	0.000654	0.839	AGCGCTGGGAATA	Ovary activator	TP	22.169	88.1394	TPC
CGGAATAC	184	CGGAATAC	AGAP008622-RA	1923	1930	1926.5	-73.5	-	9.72121	0.000372	0.37	GGGAATAC	Testis activator	TC	1138.74	-151.674	TCC
ACTTACG	153	ACTTACG	AGAP008622-RA	1918	1924	1921	-79	-	13.1818	6.51e-05	0.26	ACTTACG	Testis activator	OP	118.595	153.826	OPNC
ACATACGV	139	ACATACGV	AGAP008622-RA	1917	1924	1920.5	-79.5	-	8.47879	0.000375	0.498	ACTTACGG	Ovary activator	OC	74.8209	301.382	OCC
AAGGAAGAA	194	AAGGAAGAA	AGAP008622-RA	1912	1920	1916	-84	-	6.26061	0.000647	0.627	ACGGAAGGA	Testis activator	TP	80.4185	13.4109	TPNC
MYACGATCGGHR	69	MYACGATCGGHR	AGAP008622-RA	1900	1911	1905.5	-94.5	-	3.98182	0.000688	0.878	CCTCTATCGGCC	Ovary repressor	OC	-23.4941	-153.021	OCC
CGGAATAC	184	CGGAATAC	AGAP008622-RA	1894	1901	1897.5	-102.5	-	9.72121	0.000372	0.37	CCGAATAC	Testis activator	TC	1138.74	-151.674	TCC
AATTCGTAC	49	AATTCGTAC	AGAP008622-RA	1890	1898	1894	-106	-	6.26061	0.000647	0.419	AATACGTGC	Germline activator	TC	147.755	347.032	TCC
AATCTGTTCGA	108	AATCTGTTCGA	AGAP008622-RA	1888	1898	1893	-107	-	4.56364	0.000962	0.612	AATACGTGCGA	Ovary activator	OP	59.1922	136.588	OPC
AATCAATCGCA	177	AATCAATCGCA	AGAP008622-RA	1882	1892	1887	-113	+	4.56364	0.000962	0.752	TAGGAATCGCA	Testis activator	TC	142.274	-54.5783	TCC
GATWTCTA	171	GATWTCTA	AGAP008622-RA	1882	1889	1885.5	-114.5	-	8.48485	0.000654	0.872	GATTCCTA	Testis activator	TC	226.654	152.517	TCNC
CGGAATAC	184	CGGAATAC	AGAP008622-RA	1874	1881	1877.5	-122.5	-	4.77576	0.000986	0.492	CGGGCTAC	Testis activator	TC	1138.74	-151.674	TCC
CGGCTTACWC	71	CGGCTTACWC	AGAP008622-RA	1872	1881	1876.5	-123.5	-	7.62424	0.000355	0.472	CGGGCTACAC	Ovary repressor	TP	50.4871	-163.658	TPC
CTACACADY	38	CTACACADY	AGAP008622-RA	1869	1877	1873	-127	-	9.97576	5.78e-05	0.115	CTACACAAA	Germline activator	OC	171.885	235.607	OCC
TACAAGAATT	140	TACAAGAATT	AGAP008622-RA	1867	1876	1871.5	-128.5	-	7.46667	0.000607	0.454	TACACAAATT	Ovary activator	OC	0.479282	327.045	OCNC
AAGTGTGTGTK	4	AAGTGTGTGTK	AGAP008622-RA	1866	1876	1871	-129	+	4.28485	0.000469	1	AAATTTGTGTA	Germline repressor	TP	-51.9332	-121.522	TPC
AACCAGTTTTTTGTG	91	AACCAGTTTTTTGTG	AGAP008622-RA	1860	1874	1867	-133	+	6.67273	8.55e-05	0.146	AACTAGAAATTTGTG	Ovary activator	OP	19.8317	101.207	OPNC
AAATTTATA	111	AAATTTATA	AGAP008622-RA	1863	1871	1867	-133	-	10.6936	0.00022	0.788	AAATTTCTA	Ovary activator	TP	15.3521	146.132	TPC
GATWTCTA	171	GATWTCTA	AGAP008622-RA	1863	1870	1866.5	-133.5	-	8.20606	0.000954	0.872	AATTTCTA	Testis activator	TC	226.654	152.517	TCNC
AKTWGAAA	33	AKTWGAAA	AGAP008622-RA	1861	1868	1864.5	-135.5	+	8.20606	0.000272	1	ACTAGAAA	Germline activator	OP	87.0993	211.734	OPC
ACAGTCTGAACTC	22	ACAGTCTGAACTC	AGAP008622-RA	1852	1864	1858	-142	+	2.86667	0.000995	1	ACGGTTTAAACTA	Germline activator	OP	144.383	155.456	OPC
CGGCTTACWC	71	CGGCTTACWC	AGAP008622-RA	1853	1862	1857.5	-142.5	+	7.34545	0.00062	0.617	CGGTTTAAAC	Ovary repressor	TP	50.4871	-163.658	TPC
AAAACCATTTWAG	76	AAAACCATTTWAG	AGAP008622-RA	1849	1861	1855	-145	+	6.57576	0.000335	0.255	AAAACGGTTTAAA	Ovary activator	TP	28.9987	81.9295	TPC
AAAATAMRTWTAAWT	87	AAAATAMRTWTAAWT	AGAP008622-RA	1848	1862	1855	-145	+	3.00578	0.000672	0.183	AAAAACGGTTTAAAC	Ovary activator	TP	32.9568	96.5362	TPNC
AAAAACGATKRA	78	AAAAACGATKRA	AGAP008622-RA	1848	1859	1853.5	-146.5	+	10.3152	3.05e-05	0.114	AAAAACGGTTTA	Ovary activator	TP	37.0821	82.8304	TPNC
AAAAACGATTGA	81	AAAAACGATTGA	AGAP008622-RA	1848	1859	1853.5	-146.5	+	11.2727	5.4e-05	0.191	AAAAACGGTTTA	Ovary activator	TP	29.7108	86.782	TPC
AACCGTATTT	107	AACCGTATTT	AGAP008622-RA	1848	1857	1852.5	-147.5	-	13.2485	2.63e-05	0.102	AACCGTTTTT	Ovary activator	OP	60.0711	136.091	OPC
AAAAAAGGT	122	AAAAAAGGT	AGAP008622-RA	1848	1856	1852	-148	+	11.2061	0.000117	0.221	AAAAACGGT	Ovary activator	TC	80.5763	173.539	TCC
AACCAGTTTTTTGTG	91	AACCAGTTTTTTGTG	AGAP008622-RA	1844	1858	1851	-149	-	6.11515	0.000153	0.146	AAACCGTTTTTTTTC	Ovary activator	OP	19.8317	101.207	OPNC
GAAACAAARNGATCS	157	GAAACAAARNGATCS	AGAP008622-RA	1844	1858	1851	-149	+	3.52727	0.000371	0.364	GAAAAAAAACGGTTT	Testis activator	TC	78.6771	55.6561	TCNC
AGAAATGAAATG	15	AGAAATGAAATG	AGAP008622-RA	1843	1854	1848.5	-151.5	+	6.04848	0.000478	0.528	AGAAAAAAAACG	Germline activator	TP	52.7457	120.007	TPNC
TAAAAAAAAAAY	73	TAAAAAAAAAAY	AGAP008622-RA	1842	1853	1847.5	-152.5	+	10.0809	7.79e-05	0.0672	AAGAAAAAAAAC	Ovary activator	OP	27.8407	68.3792	OPC
AARAAATAAAA	80	AARAAATAAAA	AGAP008622-RA	1842	1852	1847	-153	+	13.5376	1.69e-05	0.031	AAGAAAAAAAA	Ovary activator	OP	29.1995	85.0594	OPC
AAAAAAGGMAAAC	197	AAAAAAGGMAAAC	AGAP008622-RA	1841	1853	1847	-153	+	6.57576	0.000311	0.296	AAAGAAAAAAAAC	Testis activator	TP	43.6988	54.549	TPC
TAAAAAAAAAAY	73	TAAAAAAAAAAY	AGAP008622-RA	1841	1852	1846.5	-153.5	+	5.54913	0.000277	0.0672	AAAGAAAAAAAA	Ovary activator	OP	27.8407	68.3792	OPC
AARAAATAAAA	80	AARAAATAAAA	AGAP008622-RA	1841	1851	1846	-154	+	8.04046	0.000449	0.126	AAAGAAAAAAA	Ovary activator	OP	29.1995	85.0594	OPC
TAAAAAAAAAAY	73	TAAAAAAAAAAY	AGAP008622-RA	1840	1851	1845.5	-154.5	+	5.54913	0.000277	0.0672	AAAAGAAAAAAA	Ovary activator	OP	27.8407	68.3792	OPC
AAAACAACAACA	9	AAAACAACAACA	AGAP008622-RA	1840	1851	1845.5	-154.5	+	5.49091	0.000568	0.353	AAAAGAAAAAAA	Germline activator	TP	53.6581	81.0364	TPC
AAATGAGAWAGA	189	AAATGAGAWAGA	AGAP008622-RA	1840	1851	1845.5	-154.5	+	4.81212	0.000949	0.504	AAAAGAAAAAAA	Testis activator	TP	62.2324	35.354	TPNC
CCAAAATAWDAACMR	92	CCAAAATAWDAACMR	AGAP008622-RA	1838	1852	1845	-155	+	6.67879	0.000232	0.291	ACAAAAGAAAAAAAA	Ovary activator	TP	40.1089	103.637	TPNC
AARAAATAAAA	80	AARAAATAAAA	AGAP008622-RA	1840	1850	1845	-155	+	8.04046	0.000449	0.126	AAAAGAAAAAA	Ovary activator	OP	29.1995	85.0594	OPC
ACATTAAAAATAKAA	186	ACATTAAAAATAKAA	AGAP008622-RA	1838	1852	1845	-155	+	0.612121	0.000588	0.42	ACAAAAGAAAAAAAA	Testis activator	TP	48.6406	43.4165	TPNC
TAAAAAAAAAAY	73	TAAAAAAAAAAY	AGAP008622-RA	1839	1850	1844.5	-155.5	+	5.54913	0.000277	0.0672	CAAAAGAAAAAA	Ovary activator	OP	27.8407	68.3792	OPC
AAAAAAGGMAAAC	197	AAAAAAGGMAAAC	AGAP008622-RA	1838	1850	1844	-156	+	6.57576	0.000311	0.296	ACAAAAGAAAAAA	Testis activator	TP	43.6988	54.549	TPC
AARAAATAAAA	80	AARAAATAAAA	AGAP008622-RA	1838	1848	1843	-157	+	8.04046	0.000449	0.126	ACAAAAGAAAA	Ovary activator	OP	29.1995	85.0594	OPC
CGAAAGAA	166	CGAAAGAA	AGAP008622-RA	1839	1846	1842.5	-157.5	+	9.44242	0.000438	0.57	CAAAAGAA	Testis activator	TC	186.206	-26.7053	TCNC
AAAAATGAAA	20	AAAAATGAAA	AGAP008622-RA	1838	1847	1842.5	-157.5	+	7.46667	0.000559	0.343	ACAAAAGAAA	Germline activator	OP	76.462	138.349	OPNC
AATGGAAAAT	83	AATGGAAAAT	AGAP008622-RA	1824	1833	1828.5	-171.5	-	7.74545	0.000368	0.295	AATGGAACAA	Ovary activator	OP	33.9938	90.049	OPNC
AAAGTKGTHRAA	137	AAAGTKGTHRAA	AGAP008622-RA	1820	1831	1825.5	-174.5	+	8.80606	8.84e-05	0.11	AAAGTTGTTCCA	Ovary activator	OC	110.582	287.201	OCNC
AACTTTGC	180	AACTTTGC	AGAP008622-RA	1818	1825	1821.5	-178.5	-	9.44242	0.000438	0.284	AACTTTGT	Testis activator	TC	169.988	35.5633	TCC
AAAAATCTGTGATTT	26	AAAAATCTGTGATTT	AGAP008622-RA	1813	1827	1820	-180	-	0.890909	0.000936	0.874	ACAACTTTGTGAATG	Germline activator	TP	60.0895	169.068	TPC
GTTCGTYCTBKCT	70	GTTCGTYCTBKCT	AGAP008622-RA	1806	1818	1812	-188	+	5.21212	0.000495	1	GTTAGTCCATTCA	Ovary repressor	TP	-10.6078	-159.169	TPC
ACCACCWACA	63	ACCACCWACA	AGAP008622-RA	1802	1811	1806.5	-193.5	-	7.06667	0.000716	0.567	ACTAACTACA	Ovary repressor	TC	-20.9572	-126.239	TCC
CTACACADY	38	CTACACADY	AGAP008622-RA	1798	1806	1802	-198	-	14.5091	1.54e-05	0.0612	CTACACAGT	Germline activator	OC	171.885	235.607	OCC
CAWTCWGAWG	45	CAWTCWGAWG	AGAP008622-RA	1782	1791	1786.5	-213.5	-	6.38788	0.000413	0.769	CAATCTGTCG	Germline activator	OP	166.289	298.368	OPC
ATCTGTC	130	ATCTGTC	AGAP008622-RA	1783	1789	1786	-214	-	13.1818	6.51e-05	0.13	ATCTGTC	Ovary activator	OC	36.356	237.038	OCNC
CATGAAWWACC	39	CATGAAWWACC	AGAP008622-RA	1756	1766	1761	-239	+	3.88485	0.000643	1	CGTGCAGAACC	Germline activator	TP	98.1703	243.673	TPNC
GGGCAGAGC	58	GGGCAGAGC	AGAP008622-RA	1757	1765	1761	-239	+	6.81818	0.00092	0.733	GTGCAGAAC	Ovary repressor	TP	5.59278	-108.4	TPC
CGAGCAG	163	CGAGCAG	AGAP008622-RA	1756	1762	1759	-241	+	8.51515	0.000276	0.183	CGTGCAG	Testis activator	TC	168.823	-74.5262	TCNC
CCTGCTCGMR	159	CCTGCTCGMR	AGAP008622-RA	1754	1763	1758.5	-241.5	-	6.66667	0.000578	0.535	TCTGCACGAA	Testis activator	TC	132.68	-101.195	TCNC
ATCGAGCAK	178	ATCGAGCAK	AGAP008622-RA	1754	1762	1758	-242	+	5.84848	0.00051	0.29	TTCGTGCAG	Testis activator	TC	147.984	-44.9706	TCC
AATTCGTAC	49	AATTCGTAC	AGAP008622-RA	1752	1760	1756	-244	+	6.26061	0.000647	0.419	ATTTCGTGC	Germline activator	TC	147.755	347.032	TCC
GAAACAAARNGATCS	157	GAAACAAARNGATCS	AGAP008622-RA	1747	1761	1754	-246	-	2.86061	0.000759	0.426	TGCACGAAATGATCC	Testis activator	TC	78.6771	55.6561	TCNC
CCGGAAAAT	134	CCGGAAAAT	AGAP008622-RA	1745	1753	1749	-251	+	6.53939	0.000394	0.521	CCGGATCAT	Ovary activator	TC	35.4238	262.259	TCNC
CGGSACG	62	CGGSACG	AGAP008622-RA	1741	1747	1744	-256	-	13.0485	7.21e-05	0.288	CGGCACG	Ovary repressor	TP	-32.5532	-123.872	TPNC
GCTCGCACAG	64	GCTCGCACAG	AGAP008622-RA	1736	1745	1740.5	-259.5	-	3.63636	0.000622	0.495	GCACGTACGG	Ovary repressor	TP	27.6174	-132.896	TPC
ACTTACG	153	ACTTACG	AGAP008622-RA	1737	1743	1740	-260	-	7.95758	0.000753	0.751	ACGTACG	Testis activator	OP	118.595	153.826	OPNC
ACATACGV	139	ACATACGV	AGAP008622-RA	1736	1743	1739.5	-260.5	-	8.47879	0.000375	0.498	ACGTACGG	Ovary activator	OC	74.8209	301.382	OCC
AAAGTKGTHRAA	137	AAAGTKGTHRAA	AGAP008622-RA	1720	1731	1725.5	-274.5	+	3.84848	0.00078	0.292	ATAGTAGTCATA	Ovary activator	OC	110.582	287.201	OCNC
ATCRAAGCARSC	169	ATCRAAGCARSC	AGAP008622-RA	1717	1728	1722.5	-277.5	+	4.67879	0.000581	0.578	ATCATAGTAGTC	Testis activator	TC	198.128	-73.6647	TCNC
AGATCARAVTA	16	AGATCARAVTA	AGAP008622-RA	1715	1725	1720	-280	+	8.26667	0.000107	0.405	TGATCATAGTA	Germline activator	TP	68.5124	123.693	TPC
CCAAAATAWDAACMR	92	CCAAAATAWDAACMR	AGAP008622-RA	1707	1721	1714	-286	+	2.95758	0.000604	0.568	GCAAAAGATGATCAT	Ovary activator	TP	40.1089	103.637	TPNC
ATAATATTTT	46	ATAATATTTT	AGAP008622-RA	1709	1718	1713.5	-286.5	-	7.23699	0.000831	0.303	ATCATCTTTT	Germline activator	TC	197.748	302.816	TCNC
ACAAATGAAGHT	101	ACAAATGAAGHT	AGAP008622-RA	1707	1718	1712.5	-287.5	+	4.81818	0.000474	0.485	GCAAAAGATGAT	Ovary activator	OP	46.6402	129.464	OPNC
ACCRMCAAAATA	48	ACCRMCAAAATA	AGAP008622-RA	1703	1714	1708.5	-291.5	+	10.5939	2.35e-05	0.0911	ACCAGCAAAAGA	Germline activator	OC	169.976	335.567	OCNC
CAGGAAAA	150	CAGGAAAA	AGAP008622-RA	1705	1712	1708.5	-291.5	+	9.44242	0.000438	0.854	CAGCAAAA	Testis activator	OC	243.07	204.599	OCC
ACCACCWACA	63	ACCACCWACA	AGAP008622-RA	1703	1712	1707.5	-292.5	+	7.06667	0.000716	0.567	ACCAGCAAAA	Ovary repressor	TC	-20.9572	-126.239	TCC
AAYMATCMAAC	174	AAYMATCMAAC	AGAP008622-RA	1702	1712	1707	-293	+	6.89091	0.000631	0.608	AACCAGCAAAA	Testis activator	TC	79.9386	36.496	TCC
CATAGCAA	182	CATAGCAA	AGAP008622-RA	1687	1694	1690.5	-309.5	+	9.72121	0.000254	0.872	CATCGCAA	Testis activator	TC	233.865	-82.5938	TCC
ACATTWTTTCAG	89	ACATTWTTTCAG	AGAP008622-RA	1674	1685	1679.5	-320.5	+	4.81212	0.000949	0.397	AATTTATTTGAG	Ovary activator	OP	18.1053	97.7518	OPNC
GTCAACTAAAAYS	120	GTCAACTAAAAYS	AGAP008622-RA	1673	1685	1679	-321	-	5.88485	0.000449	0.821	CTCAAATAAATTC	Ovary activator	OC	88.5857	167.337	OCC
TAAAATAAAWTA	24	TAAAATAAAWTA	AGAP008622-RA	1673	1684	1678.5	-321.5	-	9.80925	0.000161	0.0928	TCAAATAAATTC	Germline activator	OP	40.3018	164.701	OPNC
GATCAGAATATATKT	98	GATCAGAATATATKT	AGAP008622-RA	1668	1682	1675	-325	+	4.87879	0.000301	0.713	CATACGAATTTATTT	Ovary activator	TP	39.5876	124.609	TPNC
AATTCGTAC	49	AATTCGTAC	AGAP008622-RA	1669	1677	1673	-327	-	11.2061	0.000133	0.259	AATTCGTAT	Germline activator	TC	147.755	347.032	TCC
AGACGAAT	128	AGACGAAT	AGAP008622-RA	1669	1676	1672.5	-327.5	+	9.44242	0.000438	0.576	ATACGAAT	Ovary activator	OP	39.0279	228.803	OPNC
ACATACGV	139	ACATACGV	AGAP008622-RA	1667	1674	1670.5	-329.5	+	13.4364	4.72e-05	0.188	ACATACGA	Ovary activator	OC	74.8209	301.382	OCC
ACTTACG	153	ACTTACG	AGAP008622-RA	1667	1673	1670	-330	+	7.95758	0.000753	0.751	ACATACG	Testis activator	OP	118.595	153.826	OPNC
ATCRAAGCARSC	169	ATCRAAGCARSC	AGAP008622-RA	1657	1668	1662.5	-337.5	+	5.63636	0.000236	0.444	ATCCAAGAAGAC	Testis activator	TC	198.128	-73.6647	TCNC
TCGCATCATC	40	TCGCATCATC	AGAP008622-RA	1645	1654	1649.5	-350.5	+	8.30303	0.000298	1	ATGCATCATC	Germline activator	TC	172.395	250.73	TCNC
RAAGGTGKHTSCWC	170	RAAGGTGKHTSCWC	AGAP008622-RA	1641	1654	1647.5	-352.5	-	6.28485	0.00022	0.435	GATGATGCATCCAC	Testis activator	TC	223.948	-12.5224	TCNC
AAGGATGCATAT	152	AAGGATGCATAT	AGAP008622-RA	1641	1652	1646.5	-353.5	+	1.38182	0.000783	0.741	GTGGATGCATCA	Testis activator	OP	67.2712	87.4913	OPNC
RAAGGTGKHTSCWC	170	RAAGGTGKHTSCWC	AGAP008622-RA	1637	1650	1643.5	-356.5	+	10.5394	6.13e-05	0.242	GAAAGTGGATGCAT	Testis activator	TC	223.948	-12.5224	TCNC
AAAGTKGTHRAA	137	AAAGTKGTHRAA	AGAP008622-RA	1638	1649	1643.5	-356.5	+	8.38182	0.000161	0.151	AAAGTGGATGCA	Ovary activator	OC	110.582	287.201	OCNC
AAGTGWAT	172	AAGTGWAT	AGAP008622-RA	1639	1646	1642.5	-357.5	+	9.44242	7.93e-05	0.147	AAGTGGAT	Testis activator	TC	245.208	-92.6179	TCNC
CCATTTTC	144	CCATTTTC	AGAP008622-RA	1637	1644	1640.5	-359.5	-	9.72121	0.000254	0.432	CCACTTTC	Ovary activator	OC	158.565	410.311	OCC
ACTTTGCACCT	158	ACTTTGCACCT	AGAP008622-RA	1632	1642	1637	-363	-	4.84242	0.000673	0.891	ACTTTCCTCCA	Testis activator	TC	132.037	1.90528	TCNC
AAATTTMCWACATA	110	AAATTTMCWACATA	AGAP008622-RA	1630	1643	1636.5	-363.5	-	7.92727	8.68e-05	0.157	CACTTTCCTCCATA	Ovary activator	OP	14.6578	141.559	OPC
AAGGAAGAA	194	AAGGAAGAA	AGAP008622-RA	1631	1639	1635	-365	+	6.26061	0.000647	0.627	ATGGAGGAA	Testis activator	TP	80.4185	13.4109	TPNC
ATSGATGW	143	ATSGATGW	AGAP008622-RA	1631	1638	1634.5	-365.5	+	7.79394	0.000973	0.743	ATGGAGGA	Ovary activator	OC	73.7751	377.94	OCC
ATAWTTTGGASW	100	ATAWTTTGGASW	AGAP008622-RA	1626	1637	1631.5	-368.5	+	9.62424	5.06e-05	0.0944	ATAATATGGAGG	Ovary activator	TP	36.0812	126.545	TPC
ACATAAT	35	ACATAAT	AGAP008622-RA	1624	1630	1627	-373	+	12.6242	9.66e-05	0.183	ACATAAT	Germline activator	OP	90.7087	228.775	OPC
ATAWTTTGGASW	100	ATAWTTTGGASW	AGAP008622-RA	1621	1632	1626.5	-373.5	-	4.12121	0.000883	0.824	ATATTATGTAGC	Ovary activator	TP	36.0812	126.545	TPC
CTACACADY	38	CTACACADY	AGAP008622-RA	1622	1630	1626	-374	+	8.73939	0.000584	0.581	CTACATAAT	Germline activator	OC	171.885	235.607	OCC
AAATTTMCWACATA	110	AAATTTMCWACATA	AGAP008622-RA	1615	1628	1621.5	-378.5	+	3.39394	0.000363	0.157	ACTTATGCTACATA	Ovary activator	OP	14.6578	141.559	OPC
AAAATAMRTWTAAWT	87	AAAATAMRTWTAAWT	AGAP008622-RA	1605	1619	1612	-388	-	3.00578	0.000672	0.183	TAAGTACTTACAATT	Ovary activator	TP	32.9568	96.5362	TPNC
AMATTTAAAATG	85	AMATTTAAAATG	AGAP008622-RA	1599	1610	1604.5	-395.5	-	5.07879	0.000513	0.464	ACAATTACTATG	Ovary activator	TP	37.4976	93.6455	TPNC
CATAGCAA	182	CATAGCAA	AGAP008622-RA	1599	1606	1602.5	-397.5	+	9.44242	0.000438	0.872	CATAGTAA	Testis activator	TC	233.865	-82.5938	TCC
ATTACTGTAT	28	ATTACTGTAT	AGAP008622-RA	1598	1607	1602.5	-397.5	-	7.46667	0.000607	0.769	ATTACTATGT	Germline activator	OP	111.753	179.733	OPC
CMCGCATAMAAAC	57	CMCGCATAMAAAC	AGAP008622-RA	1595	1607	1601	-399	+	1.90909	0.000922	1	CACACATAGTAAT	Ovary repressor	TP	-36.8091	-107.087	TPC
CATAAAAYACWT	11	CATAAAAYACWT	AGAP008622-RA	1590	1601	1595.5	-404.5	+	4.4	0.000706	0.437	CTTTACACACAT	Germline activator	TP	93.4219	96.0846	TPC
AACTTTGC	180	AACTTTGC	AGAP008622-RA	1588	1595	1591.5	-408.5	+	9.44242	0.000438	0.284	AACTTTAC	Testis activator	TC	169.988	35.5633	TCC
AACACCATCGCAC	53	AACACCATCGCAC	AGAP008622-RA	1585	1597	1591	-409	+	3.14545	0.00085	1	AACAACTTTACAC	Ovary repressor	TP	-7.34321	-87.7122	TPNC
AAAGTKGTHRAA	137	AAAGTKGTHRAA	AGAP008622-RA	1582	1593	1587.5	-412.5	-	18.297	1.16e-06	0.00433	AAAGTTGTTAAA	Ovary activator	OC	110.582	287.201	OCNC
AAATTTMCWACATA	110	AAATTTMCWACATA	AGAP008622-RA	1580	1593	1586.5	-413.5	+	2.43636	0.000863	0.225	AATTTAACAACTTT	Ovary activator	OP	14.6578	141.559	OPC
GTTGTAAAA	90	GTTGTAAAA	AGAP008622-RA	1582	1590	1586	-414	-	11.2061	0.000117	0.297	GTTGTTAAA	Ovary activator	OP	3.81042	98.1055	OPNC
ATTTCACGAM	50	ATTTCACGAM	AGAP008622-RA	1581	1590	1585.5	-414.5	+	6.77576	0.00083	0.421	ATTTAACAAC	Germline activator	TC	279.421	435.44	TCC
ATTTTTCAWY	123	ATTTTTCAWY	AGAP008622-RA	1581	1590	1585.5	-414.5	+	5.81818	0.000958	0.255	ATTTAACAAC	Ovary activator	OP	25.9649	186.391	OPC
ATTTTAACAGC	119	ATTTTAACAGC	AGAP008622-RA	1580	1590	1585	-415	+	9.50909	0.000165	0.617	AATTTAACAAC	Ovary activator	OP	32.744	167.186	OPNC
AATTCGTAC	49	AATTCGTAC	AGAP008622-RA	1575	1583	1579	-421	-	11.2061	0.000133	0.259	AATTCGTAA	Germline activator	TC	147.755	347.032	TCC
AAAATCACAAAWYMA	77	AAAATCACAAAWYMA	AGAP008622-RA	1571	1585	1578	-422	+	3.92121	0.00035	0.434	ATAATTACGAATTTA	Ovary activator	OP	26.9961	81.9786	OPC
ATTTCGAA	19	ATTTCGAA	AGAP008622-RA	1574	1581	1577.5	-422.5	+	9.44242	0.000367	0.248	ATTACGAA	Germline activator	TP	75.4825	137.257	TPC
AATTTAAGWTAA	102	AATTTAAGWTAA	AGAP008622-RA	1565	1576	1570.5	-429.5	-	4.81212	0.000906	0.351	AATTATGGATAA	Ovary activator	TP	35.5482	130.056	TPC
ATAAATAAANNA	75	ATAAATAAANNA	AGAP008622-RA	1561	1572	1566.5	-433.5	-	6.99422	0.000831	0.505	ATGGATAAAAAA	Ovary activator	OP	23.0263	75.8446	OPNC
AARAAATAAAA	80	AARAAATAAAA	AGAP008622-RA	1559	1569	1564	-436	-	3.78035	0.000831	0.169	GATAAAAAAAA	Ovary activator	OP	29.1995	85.0594	OPC
TAAAAAAAAAAY	73	TAAAAAAAAAAY	AGAP008622-RA	1558	1569	1563.5	-436.5	-	9.80925	0.000148	0.0672	GATAAAAAAAAT	Ovary activator	OP	27.8407	68.3792	OPC
CATAAAAYACWT	11	CATAAAAYACWT	AGAP008622-RA	1558	1569	1563.5	-436.5	-	4.53333	0.000496	0.437	GATAAAAAAAAT	Germline activator	TP	93.4219	96.0846	TPC
ATAAATAAANNA	75	ATAAATAAANNA	AGAP008622-RA	1557	1568	1562.5	-437.5	-	6.99422	0.000831	0.505	ATAAAAAAAATT	Ovary activator	OP	23.0263	75.8446	OPNC
ATATKTTTTTA	93	ATATKTTTTTA	AGAP008622-RA	1557	1567	1562	-438	+	8.04046	0.000449	0.148	AATTTTTTTTA	Ovary activator	OP	25.8372	106.222	OPNC
TAAAATAAAWTA	24	TAAAATAAAWTA	AGAP008622-RA	1556	1567	1561.5	-438.5	-	9.80925	0.000161	0.0928	TAAAAAAAATTG	Germline activator	OP	40.3018	164.701	OPNC
TAAAAAAAAAAY	73	TAAAAAAAAAAY	AGAP008622-RA	1556	1567	1561.5	-438.5	-	5.54913	0.000277	0.0672	TAAAAAAAATTG	Ovary activator	OP	27.8407	68.3792	OPC
AAAAACGATTGA	81	AAAAACGATTGA	AGAP008622-RA	1555	1566	1560.5	-439.5	-	5.7697	0.000564	0.191	AAAAAAAATTGG	Ovary activator	TP	29.7108	86.782	TPC
AATGTCADTT	103	AATGTCADTT	AGAP008622-RA	1551	1560	1555.5	-444.5	+	6.23636	0.000836	0.642	AGTGCCAATT	Ovary activator	OC	35.0458	131.527	OCNC
ACAGAGCGA	114	ACAGAGCGA	AGAP008622-RA	1549	1557	1553	-447	+	6.53939	0.000835	0.832	ACAGTGCCA	Ovary activator	OC	17.1158	149.616	OCC
CACTGTA	44	CACTGTA	AGAP008622-RA	1548	1554	1551	-449	-	7.95758	0.000753	1	CACTGTC	Germline activator	OC	136.342	292.222	OCNC
AACTGTCA	84	AACTGTCA	AGAP008622-RA	1547	1554	1550.5	-449.5	-	9.72121	0.000254	0.579	CACTGTCA	Ovary activator	TC	12.6528	90.0753	TCNC
ATGACAGY	133	ATGACAGY	AGAP008622-RA	1546	1553	1549.5	-450.5	+	13.9879	3.26e-05	0.13	ATGACAGT	Ovary activator	OC	40.0148	254.98	OCNC
AAAATGACAGDTSG	138	AAAATGACAGDTSG	AGAP008622-RA	1543	1556	1549.5	-450.5	+	2.4303	0.000955	0.743	GACATGACAGTGCC	Ovary activator	OC	42.1659	294.255	OCC
ACTGTCAAA	17	ACTGTCAAA	AGAP008622-RA	1545	1553	1549	-451	-	6.26061	0.000647	0.419	ACTGTCATG	Germline activator	TP	50.7807	133.931	TPNC
CATGACAG	135	CATGACAG	AGAP008622-RA	1545	1552	1548.5	-451.5	+	15.2242	1.47e-05	0.0585	CATGACAG	Ovary activator	OC	69.3905	266.586	OCC
AATGTCADTT	103	AATGTCADTT	AGAP008622-RA	1544	1553	1548.5	-451.5	-	6.23636	0.000836	0.642	ACTGTCATGT	Ovary activator	OC	35.0458	131.527	OCNC
AAAAGTAATGA	13	AAAAGTAATGA	AGAP008622-RA	1539	1549	1544	-456	+	4.28485	0.000905	0.691	AAATGACATGA	Germline activator	TP	60.1591	114.213	TPNC
AATGTCADTT	103	AATGTCADTT	AGAP008622-RA	1539	1548	1543.5	-456.5	-	11.4606	9.16e-05	0.352	CATGTCATTT	Ovary activator	OC	35.0458	131.527	OCNC
ACBTCATTT	147	ACBTCATTT	AGAP008622-RA	1539	1547	1543	-457	-	9.68485	0.00034	0.607	ATGTCATTT	Ovary activator	OC	128.176	522.298	OCC
AGAAATGAAATG	15	AGAAATGAAATG	AGAP008622-RA	1537	1548	1542.5	-457.5	+	6.04848	0.000478	0.528	GTAAATGACATG	Germline activator	TP	52.7457	120.007	TPNC
AAATTTMCWACATA	110	AAATTTMCWACATA	AGAP008622-RA	1530	1543	1536.5	-463.5	+	2.83636	0.000516	0.157	AAATTTTGTAAATG	Ovary activator	OP	14.6578	141.559	OPC
TACAAGAATT	140	TACAAGAATT	AGAP008622-RA	1530	1539	1534.5	-465.5	-	7.46667	0.000607	0.454	TACAAAATTT	Ovary activator	OC	0.479282	327.045	OCNC
AAAATCTTCT	88	AAAATCTTCT	AGAP008622-RA	1529	1538	1533.5	-466.5	+	7.18788	0.000626	0.341	AAAATTTTGT	Ovary activator	OP	11.3966	97.5373	OPC
ATAATATTTT	46	ATAATATTTT	AGAP008622-RA	1529	1538	1533.5	-466.5	-	7.23699	0.000831	0.303	ACAAAATTTT	Germline activator	TC	197.748	302.816	TCNC
ATAATATTTT	46	ATAATATTTT	AGAP008622-RA	1527	1536	1531.5	-468.5	+	12.4624	6.67e-05	0.0812	ATAAAATTTT	Germline activator	TC	197.748	302.816	TCNC
AAAATCTTCT	88	AAAATCTTCT	AGAP008622-RA	1527	1536	1531.5	-468.5	-	7.18788	0.000626	0.341	AAAATTTTAT	Ovary activator	OP	11.3966	97.5373	OPC
CCAAAATAWDAACMR	92	CCAAAATAWDAACMR	AGAP008622-RA	1524	1538	1531	-469	-	6.95758	0.000213	0.291	ACAAAATTTTATCAA	Ovary activator	TP	40.1089	103.637	TPNC
ACATTWTTTCAG	89	ACATTWTTTCAG	AGAP008622-RA	1524	1535	1529.5	-470.5	-	4.81212	0.000949	0.397	AAATTTTATCAA	Ovary activator	OP	18.1053	97.7518	OPNC
AARAAATAAAA	80	AARAAATAAAA	AGAP008622-RA	1522	1532	1527	-473	+	3.78035	0.000831	0.169	AATTGATAAAA	Ovary activator	OP	29.1995	85.0594	OPC
AAAATAMRTWTAAWT	87	AAAATAMRTWTAAWT	AGAP008622-RA	1520	1534	1527	-473	+	2.7341	0.000916	0.216	ATAATTGATAAAATT	Ovary activator	TP	32.9568	96.5362	TPNC
GATCAGAATATATKT	98	GATCAGAATATATKT	AGAP008622-RA	1516	1530	1523	-477	+	0.890909	0.000488	0.713	GATCATAATTGATAA	Ovary activator	TP	39.5876	124.609	TPNC
ATTCAAACGYC	149	ATTCAAACGYC	AGAP008622-RA	1508	1518	1513	-487	+	4.56364	0.00043	0.839	ATTCAAGCGAT	Testis activator	OC	126.703	71.2189	OCC
CGTTTGAA	31	CGTTTGAA	AGAP008622-RA	1509	1516	1512.5	-487.5	-	9.72121	0.000254	0.852	CGCTTGAA	Germline activator	OC	148.618	186.127	OCNC
AATTATAAAACWG	10	AATTATAAAACWG	AGAP008622-RA	1504	1516	1510	-490	+	2.30909	0.000629	0.329	AATTATTCAAGCG	Germline activator	OP	71.2698	93.0426	OPC
ATTTTTCAWY	123	ATTTTTCAWY	AGAP008622-RA	1505	1514	1509.5	-490.5	+	6.50909	0.000431	0.164	ATTATTCAAG	Ovary activator	OP	25.9649	186.391	OPC
ACATTWTTTCAG	89	ACATTWTTTCAG	AGAP008622-RA	1503	1514	1508.5	-491.5	+	4.81212	0.000949	0.397	AAATTATTCAAG	Ovary activator	OP	18.1053	97.7518	OPNC
AAAACCATTTWAG	76	AAAACCATTTWAG	AGAP008622-RA	1502	1514	1508	-492	+	6.57576	0.000335	0.255	AAAATTATTCAAG	Ovary activator	TP	28.9987	81.9295	TPC
TAAAATAATNAAD	74	TAAAATAATNAAD	AGAP008622-RA	1502	1514	1508	-492	+	4.43931	0.000483	0.222	AAAATTATTCAAG	Ovary activator	OP	-5.04014	72.0148	OPC
AAAATGTTAATWAA	96	AAAATGTTAATWAA	AGAP008622-RA	1500	1513	1506.5	-493.5	+	3.79394	0.000258	0.116	AAAAAATTATTCAA	Ovary activator	TP	-11.7911	110.586	TPC
AAAAACGATKRA	78	AAAAACGATKRA	AGAP008622-RA	1501	1512	1506.5	-493.5	+	4.53333	0.000568	0.236	AAAAATTATTCA	Ovary activator	TP	37.0821	82.8304	TPNC
AAAAACGATTGA	81	AAAAACGATTGA	AGAP008622-RA	1501	1512	1506.5	-493.5	+	5.49091	0.000568	0.191	AAAAATTATTCA	Ovary activator	TP	29.7108	86.782	TPC
AATACATTTT	105	AATACATTTT	AGAP008622-RA	1501	1510	1505.5	-494.5	-	7.18788	0.000722	0.379	AATAATTTTT	Ovary activator	OP	-7.86038	135.18	OPC
ATAATATTTT	46	ATAATATTTT	AGAP008622-RA	1500	1509	1504.5	-495.5	-	12.4624	6.67e-05	0.0812	ATAATTTTTT	Germline activator	TC	197.748	302.816	TCNC
GAAACAAARNGATCS	157	GAAACAAARNGATCS	AGAP008622-RA	1497	1511	1504	-496	+	7.52727	0.000138	0.27	GAAAAAAAATTATTC	Testis activator	TC	78.6771	55.6561	TCNC
AATATTATTTTAT	95	AATATTATTTTAT	AGAP008622-RA	1498	1510	1504	-496	-	7.31792	0.000295	0.146	AATAATTTTTTTT	Ovary activator	TP	18.9284	108.914	TPNC
ATATKTTTTTA	93	ATATKTTTTTA	AGAP008622-RA	1499	1509	1504	-496	-	8.04046	0.000449	0.148	ATAATTTTTTT	Ovary activator	OP	25.8372	106.222	OPNC
TAAAATAAAWTA	24	TAAAATAAAWTA	AGAP008622-RA	1497	1508	1502.5	-497.5	+	9.80925	0.000161	0.0928	GAAAAAAAATTA	Germline activator	OP	40.3018	164.701	OPNC
TAAAAAAAAAAY	73	TAAAAAAAAAAY	AGAP008622-RA	1496	1507	1501.5	-498.5	+	9.80925	0.000148	0.0672	TGAAAAAAAATT	Ovary activator	OP	27.8407	68.3792	OPC
AATATTATTTTAT	95	AATATTATTTTAT	AGAP008622-RA	1495	1507	1501	-499	-	7.31792	0.000295	0.146	AATTTTTTTTCAT	Ovary activator	TP	18.9284	108.914	TPNC
ATATKTTTTTA	93	ATATKTTTTTA	AGAP008622-RA	1496	1506	1501	-499	-	8.04046	0.000449	0.148	ATTTTTTTTCA	Ovary activator	OP	25.8372	106.222	OPNC
AAATTTMCWACATA	110	AAATTTMCWACATA	AGAP008622-RA	1494	1507	1500.5	-499.5	-	3.11515	0.000497	0.157	AATTTTTTTTCATA	Ovary activator	OP	14.6578	141.559	OPC
ACATTWTTTCAG	89	ACATTWTTTCAG	AGAP008622-RA	1495	1506	1500.5	-499.5	-	4.81212	0.000949	0.397	ATTTTTTTTCAT	Ovary activator	OP	18.1053	97.7518	OPNC
AARAAATAAAA	80	AARAAATAAAA	AGAP008622-RA	1495	1505	1500	-500	+	8.31214	0.000239	0.125	ATGAAAAAAAA	Ovary activator	OP	29.1995	85.0594	OPC
TAAAAAAAAAAY	73	TAAAAAAAAAAY	AGAP008622-RA	1494	1505	1499.5	-500.5	+	5.54913	0.000277	0.0672	TATGAAAAAAAA	Ovary activator	OP	27.8407	68.3792	OPC
ATTTTTCAWY	123	ATTTTTCAWY	AGAP008622-RA	1494	1503	1498.5	-501.5	-	6.50909	0.000431	0.164	TTTTTTCATA	Ovary activator	OP	25.9649	186.391	OPC
AAAATGTTAATWAA	96	AAAATGTTAATWAA	AGAP008622-RA	1487	1500	1493.5	-506.5	+	3.11515	0.000806	0.222	AAATGGTTATGAAA	Ovary activator	TP	-11.7911	110.586	TPC
AAAAGTAATGA	13	AAAAGTAATGA	AGAP008622-RA	1488	1498	1493	-507	+	4.28485	0.000905	0.691	AATGGTTATGA	Germline activator	TP	60.1591	114.213	TPNC
AAAATGTTAATWAA	96	AAAATGTTAATWAA	AGAP008622-RA	1486	1499	1492.5	-507.5	+	9.29697	2.3e-05	0.0449	AAAATGGTTATGAA	Ovary activator	TP	-11.7911	110.586	TPC
AAAWGCTTR	131	AAAWGCTTR	AGAP008622-RA	1487	1495	1491	-509	+	9.01212	0.000499	0.382	AAATGGTTA	Ovary activator	OC	41.5422	249.929	OCC
CAACCAGTWTT	198	CAACCAGTWTT	AGAP008622-RA	1485	1495	1490	-510	-	8.55152	0.000273	1	TAACCATTTTT	Testis activator	TP	54.7353	68.2688	TPC
AAAACCATTTWAG	76	AAAACCATTTWAG	AGAP008622-RA	1484	1496	1490	-510	-	6.85455	0.000288	0.255	ATAACCATTTTTT	Ovary activator	TP	28.9987	81.9295	TPC
AACCGTATTT	107	AACCGTATTT	AGAP008622-RA	1485	1494	1489.5	-510.5	-	7.74545	0.000495	0.385	AACCATTTTT	Ovary activator	OP	60.0711	136.091	OPC
AAAAAAGGT	122	AAAAAAGGT	AGAP008622-RA	1485	1493	1489	-511	+	11.2061	0.000117	0.221	AAAAATGGT	Ovary activator	TC	80.5763	173.539	TCC
CCATTTTC	144	CCATTTTC	AGAP008622-RA	1485	1492	1488.5	-511.5	-	9.44242	0.000438	0.432	CCATTTTT	Ovary activator	OC	158.565	410.311	OCC
AACCAGTTTTTTGTG	91	AACCAGTTTTTTGTG	AGAP008622-RA	1480	1494	1487	-513	-	6.11515	0.000153	0.146	AACCATTTTTTTAAT	Ovary activator	OP	19.8317	101.207	OPNC
ATATKTTTTTA	93	ATATKTTTTTA	AGAP008622-RA	1482	1492	1487	-513	-	8.04046	0.000449	0.148	CCATTTTTTTA	Ovary activator	OP	25.8372	106.222	OPNC
ACATTWTTTCAG	89	ACATTWTTTCAG	AGAP008622-RA	1481	1492	1486.5	-513.5	-	4.81212	0.000949	0.397	CCATTTTTTTAA	Ovary activator	OP	18.1053	97.7518	OPNC
AATTATAAAACWG	10	AATTATAAAACWG	AGAP008622-RA	1479	1491	1485	-515	+	6.57576	0.000364	0.266	GATTAAAAAAATG	Germline activator	OP	71.2698	93.0426	OPC
ATTAGAAAA	200	ATTAGAAAA	AGAP008622-RA	1480	1488	1484	-516	+	10.6485	0.000186	0.696	ATTAAAAAA	Testis activator	TP	61.928	67.6751	TPC
AAAATGTTAATWAA	96	AAAATGTTAATWAA	AGAP008622-RA	1474	1487	1480.5	-519.5	+	3.11515	0.000806	0.222	AAATTGATTAAAAA	Ovary activator	TP	-11.7911	110.586	TPC
GTTGATTKA	132	GTTGATTKA	AGAP008622-RA	1476	1484	1480	-520	+	5.70303	0.000516	0.973	ATTGATTAA	Ovary activator	OC	3.21756	250.982	OCC
AAAATAMRTWTAAWT	87	AAAATAMRTWTAAWT	AGAP008622-RA	1473	1487	1480	-520	+	2.7341	0.000916	0.216	AAAATTGATTAAAAA	Ovary activator	TP	32.9568	96.5362	TPNC
AAAGTKGTHRAA	137	AAAGTKGTHRAA	AGAP008622-RA	1474	1485	1479.5	-520.5	+	7.55758	0.00043	0.201	AAATTGATTAAA	Ovary activator	OC	110.582	287.201	OCNC
AAAAACGATKRA	78	AAAAACGATKRA	AGAP008622-RA	1473	1484	1478.5	-521.5	+	9.07879	0.000177	0.22	AAAATTGATTAA	Ovary activator	TP	37.0821	82.8304	TPNC
AAAAACGATTGA	81	AAAAACGATTGA	AGAP008622-RA	1473	1484	1478.5	-521.5	+	5.7697	0.000564	0.191	AAAATTGATTAA	Ovary activator	TP	29.7108	86.782	TPC
TAAAATAAAWTA	24	TAAAATAAAWTA	AGAP008622-RA	1472	1483	1477.5	-522.5	+	9.80925	0.000161	0.0928	TAAAATTGATTA	Germline activator	OP	40.3018	164.701	OPNC
AATACATTTT	105	AATACATTTT	AGAP008622-RA	1473	1482	1477.5	-522.5	-	7.18788	0.000722	0.379	AATCAATTTT	Ovary activator	OP	-7.86038	135.18	OPC
AAAATAMRTWTAAWT	87	AAAATAMRTWTAAWT	AGAP008622-RA	1468	1482	1475	-525	+	12.2197	2.66e-05	0.047	AAAATAAAATTGATT	Ovary activator	TP	32.9568	96.5362	TPNC
CAAAYAGAASWGAHT	18	CAAAYAGAASWGAHT	AGAP008622-RA	1468	1482	1475	-525	+	7.63636	0.00011	0.271	AAAATAAAATTGATT	Germline activator	OP	58.3033	134.671	OPNC
AAAAACGATTGA	81	AAAAACGATTGA	AGAP008622-RA	1469	1480	1474.5	-525.5	+	5.7697	0.000564	0.191	AAATAAAATTGA	Ovary activator	TP	29.7108	86.782	TPC
AAATGAGAWAGA	189	AAATGAGAWAGA	AGAP008622-RA	1469	1480	1474.5	-525.5	+	4.81212	0.000949	0.504	AAATAAAATTGA	Testis activator	TP	62.2324	35.354	TPNC
AMATTTAAAATG	85	AMATTTAAAATG	AGAP008622-RA	1468	1479	1473.5	-526.5	+	4.81212	0.000846	0.591	AAAATAAAATTG	Ovary activator	TP	37.4976	93.6455	TPNC
AATTATAAAACWG	10	AATTATAAAACWG	AGAP008622-RA	1467	1479	1473	-527	+	6.57576	0.000364	0.266	AAAAATAAAATTG	Germline activator	OP	71.2698	93.0426	OPC
TAAAATAAAWTA	24	TAAAATAAAWTA	AGAP008622-RA	1467	1478	1472.5	-527.5	+	9.80925	0.000161	0.0928	AAAAATAAAATT	Germline activator	OP	40.3018	164.701	OPNC
AGAAATGAAATG	15	AGAAATGAAATG	AGAP008622-RA	1467	1478	1472.5	-527.5	+	5.49091	0.000568	0.528	AAAAATAAAATT	Germline activator	TP	52.7457	120.007	TPNC
ATAAATAAANNA	75	ATAAATAAANNA	AGAP008622-RA	1467	1478	1472.5	-527.5	+	6.99422	0.000831	0.505	AAAAATAAAATT	Ovary activator	OP	23.0263	75.8446	OPNC
ATAATATTTT	46	ATAATATTTT	AGAP008622-RA	1468	1477	1472.5	-527.5	-	7.23699	0.000831	0.303	ATTTTATTTT	Germline activator	TC	197.748	302.816	TCNC
AATATTATTTTAT	95	AATATTATTTTAT	AGAP008622-RA	1466	1478	1472	-528	-	12.5434	2.92e-05	0.101	AATTTTATTTTTT	Ovary activator	TP	18.9284	108.914	TPNC
AAAAATGAAA	20	AAAAATGAAA	AGAP008622-RA	1467	1476	1471.5	-528.5	+	12.4121	5.64e-05	0.107	AAAAATAAAA	Germline activator	OP	76.462	138.349	OPNC
TAAAAAAAAAAY	73	TAAAAAAAAAAY	AGAP008622-RA	1466	1477	1471.5	-528.5	+	9.80925	0.000148	0.0672	AAAAAATAAAAT	Ovary activator	OP	27.8407	68.3792	OPC
AMAAAATMCAWC	79	AMAAAATMCAWC	AGAP008622-RA	1466	1477	1471.5	-528.5	+	7.84242	0.000319	0.403	AAAAAATAAAAT	Ovary activator	OP	18.364	83.5903	OPC
AARAAATAAAA	80	AARAAATAAAA	AGAP008622-RA	1466	1476	1471	-529	+	18.4913	1.22e-06	0.00445	AAAAAATAAAA	Ovary activator	OP	29.1995	85.0594	OPC
AAAATAMRTWTAAWT	87	AAAATAMRTWTAAWT	AGAP008622-RA	1464	1478	1471	-529	+	6.99422	0.000258	0.114	GAAAAAAATAAAATT	Ovary activator	TP	32.9568	96.5362	TPNC
AAAAAAGGMAAAC	197	AAAAAAGGMAAAC	AGAP008622-RA	1465	1477	1471	-529	+	6.29697	0.000313	0.296	AAAAAAATAAAAT	Testis activator	TP	43.6988	54.549	TPC
TAAAAAAAAAAY	73	TAAAAAAAAAAY	AGAP008622-RA	1465	1476	1470.5	-529.5	+	5.54913	0.000277	0.0672	AAAAAAATAAAA	Ovary activator	OP	27.8407	68.3792	OPC
AAAACAACAACA	9	AAAACAACAACA	AGAP008622-RA	1465	1476	1470.5	-529.5	+	5.49091	0.000568	0.353	AAAAAAATAAAA	Germline activator	TP	53.6581	81.0364	TPC
AAAAATGAAA	20	AAAAATGAAA	AGAP008622-RA	1466	1475	1470.5	-529.5	+	7.18788	0.000722	0.343	AAAAAATAAA	Germline activator	OP	76.462	138.349	OPNC
TAAAATAATNAAD	74	TAAAATAATNAAD	AGAP008622-RA	1464	1476	1470	-530	+	9.13873	0.000219	0.198	GAAAAAAATAAAA	Ovary activator	OP	-5.04014	72.0148	OPC
AARAAATAAAA	80	AARAAATAAAA	AGAP008622-RA	1465	1475	1470	-530	+	8.04046	0.000449	0.126	AAAAAAATAAA	Ovary activator	OP	29.1995	85.0594	OPC
TAAAAAAAAAAY	73	TAAAAAAAAAAY	AGAP008622-RA	1464	1475	1469.5	-530.5	+	5.54913	0.000277	0.0672	GAAAAAAATAAA	Ovary activator	OP	27.8407	68.3792	OPC
ATATKTTTTTA	93	ATATKTTTTTA	AGAP008622-RA	1464	1474	1469	-531	-	8.04046	0.000449	0.148	TTATTTTTTTC	Ovary activator	OP	25.8372	106.222	OPNC
ATAAATAAANNA	75	ATAAATAAANNA	AGAP008622-RA	1463	1474	1468.5	-531.5	+	6.99422	0.000831	0.505	AGAAAAAAATAA	Ovary activator	OP	23.0263	75.8446	OPNC
AGATCARAVTA	16	AGATCARAVTA	AGAP008622-RA	1463	1473	1468	-532	+	6.76364	0.000737	0.851	AGAAAAAAATA	Germline activator	TP	68.5124	123.693	TPC
TAAAAAAAAAAY	73	TAAAAAAAAAAY	AGAP008622-RA	1461	1472	1466.5	-533.5	+	9.80925	0.000148	0.0672	TGAGAAAAAAAT	Ovary activator	OP	27.8407	68.3792	OPC
ACATTAAAAATAKAA	186	ACATTAAAAATAKAA	AGAP008622-RA	1457	1471	1464	-536	+	0.612121	0.000588	0.42	ACGTTGAGAAAAAAA	Testis activator	TP	48.6406	43.4165	TPNC
ATTTTTCAWY	123	ATTTTTCAWY	AGAP008622-RA	1459	1468	1463.5	-536.5	-	5.81818	0.000958	0.255	TTTTCTCAAC	Ovary activator	OP	25.9649	186.391	OPC
ATAMGTTGAARAAGN	160	ATAMGTTGAARAAGN	AGAP008622-RA	1455	1469	1462	-538	+	7.80606	0.000131	0.27	CTACGTTGAGAAAAA	Testis activator	TC	133.567	-6.46132	TCNC
AGCGTTGAAAWAA	82	AGCGTTGAAAWAA	AGAP008622-RA	1456	1468	1462	-538	+	7.13333	0.00022	0.839	TACGTTGAGAAAA	Ovary activator	TP	22.169	88.1394	TPC
CSACCACGGTGM	154	CSACCACGGTGM	AGAP008622-RA	1452	1463	1457.5	-542.5	+	4.95758	0.000764	0.76	GGACTACGTTGA	Testis activator	OP	69.0881	13.5693	OPC
CGTTTTGTAGGC	21	CGTTTTGTAGGC	AGAP008622-RA	1444	1455	1449.5	-550.5	+	6.60606	0.000336	0.669	TGTTTTGTGGAC	Germline activator	TC	135.906	148.811	TCNC
ACAAAATACATC	32	ACAAAATACATC	AGAP008622-RA	1442	1453	1447.5	-552.5	-	6.32727	0.000215	0.401	CCACAAAACATC	Germline activator	OC	127.342	203.12	OCC
ATATTTTGAG	37	ATATTTTGAG	AGAP008622-RA	1443	1452	1447.5	-552.5	+	7.74545	0.000368	0.465	ATGTTTTGTG	Germline activator	OP	111.531	234.729	OPC
AAAATATCA	124	AAAATATCA	AGAP008622-RA	1441	1449	1445	-555	-	10.9273	0.000161	0.227	AAAACATCA	Ovary activator	OC	76.6019	187.734	OCNC
AARAAATAAAA	80	AARAAATAAAA	AGAP008622-RA	1439	1449	1444	-556	-	8.04046	0.000449	0.126	AAAACATCAAA	Ovary activator	OP	29.1995	85.0594	OPC
AAAACAACAACA	9	AAAACAACAACA	AGAP008622-RA	1438	1449	1443.5	-556.5	-	6.04848	0.000478	0.353	AAAACATCAAAG	Germline activator	TP	53.6581	81.0364	TPC
AAAAATGAAA	20	AAAAATGAAA	AGAP008622-RA	1439	1448	1443.5	-556.5	-	7.18788	0.000722	0.343	AAACATCAAA	Germline activator	OP	76.462	138.349	OPNC
AAYMATCMAAC	174	AAYMATCMAAC	AGAP008622-RA	1438	1448	1443	-557	-	7.58182	0.000249	0.481	AAACATCAAAG	Testis activator	TC	79.9386	36.496	TCC
ATCTGTGATTTTCGG	23	ATCTGTGATTTTCGG	AGAP008622-RA	1436	1450	1443	-557	+	1.1697	0.000859	1	CTCTTTGATGTTTTG	Germline activator	TP	93.0827	163.723	TPNC
CATAAAAYACWT	11	CATAAAAYACWT	AGAP008622-RA	1431	1442	1436.5	-563.5	-	4.4	0.000706	0.437	CAAAGAGCACAT	Germline activator	TP	93.4219	96.0846	TPC
ATSGATGW	143	ATSGATGW	AGAP008622-RA	1427	1434	1430.5	-569.5	+	7.79394	0.000973	0.743	TTCGATGT	Ovary activator	OC	73.7751	377.94	OCC
ATCGAGCAK	178	ATCGAGCAK	AGAP008622-RA	1424	1432	1428	-572	-	6.26061	0.000372	0.29	ATCGAACAA	Testis activator	TC	147.984	-44.9706	TCC
ACCGAAAAAT	126	ACCGAAAAAT	AGAP008622-RA	1423	1432	1427.5	-572.5	-	7.74545	0.000495	0.524	ATCGAACAAT	Ovary activator	OP	42.2891	208.603	OPC
AATCTGTTCGA	108	AATCTGTTCGA	AGAP008622-RA	1421	1431	1426	-574	+	9.78788	0.000132	0.168	AAATTGTTCGA	Ovary activator	OP	59.1922	136.588	OPC
ATTTCACGAM	50	ATTTCACGAM	AGAP008622-RA	1415	1424	1419.5	-580.5	-	7.74545	0.000133	0.17	ATTTCATGAG	Germline activator	TC	279.421	435.44	TCC
AAAATGTTAATWAA	96	AAAATGTTAATWAA	AGAP008622-RA	1409	1422	1415.5	-584.5	+	3.79394	0.000258	0.116	AAAATTCTCATGAA	Ovary activator	TP	-11.7911	110.586	TPC
ATTTTTCAWY	123	ATTTTTCAWY	AGAP008622-RA	1405	1414	1409.5	-590.5	-	5.81818	0.000958	0.255	AATTTTCCAC	Ovary activator	OP	25.9649	186.391	OPC
TGCGGAAAWT	86	TGCGGAAAWT	AGAP008622-RA	1404	1413	1408.5	-591.5	+	12.2909	6.37e-05	0.113	TGTGGAAAAT	Ovary activator	OP	7.22587	93.8735	OPC
AAATTTMCWACATA	110	AAATTTMCWACATA	AGAP008622-RA	1402	1415	1408.5	-591.5	-	4.35152	0.000221	0.157	GAATTTTCCACATT	Ovary activator	OP	14.6578	141.559	OPC
AATGGAAAAT	83	AATGGAAAAT	AGAP008622-RA	1404	1413	1408.5	-591.5	+	7.74545	0.000368	0.295	TGTGGAAAAT	Ovary activator	OP	33.9938	90.049	OPNC
ATAWTTTGGASW	100	ATAWTTTGGASW	AGAP008622-RA	1400	1411	1405.5	-594.5	+	4.13333	0.000713	0.824	AGAATGTGGAAA	Ovary activator	TP	36.0812	126.545	TPC
AAAAATCTGTGATTT	26	AAAAATCTGTGATTT	AGAP008622-RA	1384	1398	1391	-609	-	0.890909	0.000936	0.874	GAAAAACTGCACTTT	Germline activator	TP	60.0895	169.068	TPC
ACAGYACT	168	ACAGYACT	AGAP008622-RA	1386	1393	1389.5	-610.5	-	9.0303	0.00022	0.293	ACTGCACT	Testis activator	TC	187.756	-12.5548	TCNC
AGCAGTGCAG	68	AGCAGTGCAG	AGAP008622-RA	1383	1392	1387.5	-612.5	+	8.30303	0.00035	0.465	AAAAGTGCAG	Ovary repressor	OC	-13.025	-143.625	OCC
TAAAATAATNAAD	74	TAAAATAATNAAD	AGAP008622-RA	1380	1392	1386	-614	+	4.43931	0.000483	0.222	TAAAAAAGTGCAG	Ovary activator	OP	-5.04014	72.0148	OPC
CAGTAAAAMGYTGTA	179	CAGTAAAAMGYTGTA	AGAP008622-RA	1377	1391	1384	-616	+	-0.0666667	0.000991	0.631	CTTTAAAAAAGTGCA	Testis activator	TC	164.069	54.6048	TCC
ACATTWTTTCAG	89	ACATTWTTTCAG	AGAP008622-RA	1377	1388	1382.5	-617.5	-	5.09091	0.000797	0.397	ACTTTTTTAAAG	Ovary activator	OP	18.1053	97.7518	OPNC
AMATTTAAAATG	85	AMATTTAAAATG	AGAP008622-RA	1376	1387	1381.5	-618.5	+	5.07879	0.000513	0.464	ACTTTAAAAAAG	Ovary activator	TP	37.4976	93.6455	TPNC
AATTATAAAACWG	10	AATTATAAAACWG	AGAP008622-RA	1375	1387	1381	-619	+	6.57576	0.000364	0.266	AACTTTAAAAAAG	Germline activator	OP	71.2698	93.0426	OPC
AMTKTCAAA	199	AMTKTCAAA	AGAP008622-RA	1376	1384	1380	-620	+	9	0.000513	0.339	ACTTTAAAA	Testis activator	TP	55.0115	73.528	TPC
AAAGTKGTHRAA	137	AAAGTKGTHRAA	AGAP008622-RA	1369	1380	1374.5	-625.5	-	13.0727	2.8e-05	0.0523	AAAGTTGTTAAC	Ovary activator	OC	110.582	287.201	OCNC
AAAATGTTAATWAA	96	AAAATGTTAATWAA	AGAP008622-RA	1366	1379	1372.5	-627.5	-	8.33939	0.000117	0.105	AAGTTGTTAACTAA	Ovary activator	TP	-11.7911	110.586	TPC
AAAATCACAAAWYMA	77	AAAATCACAAAWYMA	AGAP008622-RA	1362	1376	1369	-631	+	2.95152	0.00084	0.782	AAAATTAGTTAACAA	Ovary activator	OP	26.9961	81.9786	OPC
AATTTAAGWTAA	102	AATTTAAGWTAA	AGAP008622-RA	1362	1373	1367.5	-632.5	+	4.81212	0.000906	0.351	AAAATTAGTTAA	Ovary activator	TP	35.5482	130.056	TPC
CGAAAATTAGT	99	CGAAAATTAGT	AGAP008622-RA	1360	1370	1365	-635	+	20.2364	3.7e-07	0.0014	CGAAAATTAGT	Ovary activator	OP	7.06511	125.077	OPC
ACCGAAAAAT	126	ACCGAAAAAT	AGAP008622-RA	1358	1367	1362.5	-637.5	+	7.74545	0.000495	0.524	AACGAAAATT	Ovary activator	OP	42.2891	208.603	OPC
AAASGAMAACRT	201	AAASGAMAACRT	AGAP008622-RA	1357	1368	1362.5	-637.5	+	4.12121	0.000891	0.76	AAACGAAAATTA	Testis activator	TP	70.4934	50.4945	TPC
AATGGAAAAT	83	AATGGAAAAT	AGAP008622-RA	1357	1366	1361.5	-638.5	+	7.46667	0.000607	0.295	AAACGAAAAT	Ovary activator	OP	33.9938	90.049	OPNC
AATTTAAGWTAA	102	AATTTAAGWTAA	AGAP008622-RA	1356	1367	1361.5	-638.5	-	4.81212	0.000906	0.351	AATTTTCGTTTA	Ovary activator	TP	35.5482	130.056	TPC
AAAATAMRTWTAAWT	87	AAAATAMRTWTAAWT	AGAP008622-RA	1353	1367	1360	-640	-	7.53757	0.000136	0.0959	AATTTTCGTTTAATT	Ovary activator	TP	32.9568	96.5362	TPNC
ATTTCACGAM	50	ATTTCACGAM	AGAP008622-RA	1354	1363	1358.5	-641.5	+	6.78788	0.000791	0.421	ATTAAACGAA	Germline activator	TC	279.421	435.44	TCC
ATAAATAAANNA	75	ATAAATAAANNA	AGAP008622-RA	1351	1362	1356.5	-643.5	+	7.51445	0.000222	0.505	GTAATTAAACGA	Ovary activator	OP	23.0263	75.8446	OPNC
ATTTCGAA	19	ATTTCGAA	AGAP008622-RA	1348	1355	1351.5	-648.5	-	9.44242	0.000367	0.248	ATTACGAA	Germline activator	TP	75.4825	137.257	TPC
AATCTGTTCGA	108	AATCTGTTCGA	AGAP008622-RA	1342	1352	1347	-653	+	9.78788	0.000132	0.168	AATTTGTTCGT	Ovary activator	OP	59.1922	136.588	OPC
AARAAATAAAA	80	AARAAATAAAA	AGAP008622-RA	1339	1349	1344	-656	-	3.78035	0.000831	0.169	AACAAATTCAA	Ovary activator	OP	29.1995	85.0594	OPC
AMTKTCAAA	199	AMTKTCAAA	AGAP008622-RA	1338	1346	1342	-658	-	9.01212	0.000472	0.339	AAATTCAAA	Testis activator	TP	55.0115	73.528	TPC
AAATCAAWA	185	AAATCAAWA	AGAP008622-RA	1337	1345	1341	-659	-	9.9697	0.000296	0.542	AATTCAAAA	Testis activator	TP	48.5512	41.06	TPNC
AMATTTAAAATG	85	AMATTTAAAATG	AGAP008622-RA	1335	1346	1340.5	-659.5	-	15.2606	7.8e-06	0.0282	AAATTCAAAATG	Ovary activator	TP	37.4976	93.6455	TPNC
AATGGAAAAT	83	AATGGAAAAT	AGAP008622-RA	1336	1345	1340.5	-659.5	-	7.18788	0.000626	0.295	AATTCAAAAT	Ovary activator	OP	33.9938	90.049	OPNC
ATTTCGAA	19	ATTTCGAA	AGAP008622-RA	1336	1343	1339.5	-660.5	+	9.16364	0.000516	0.248	ATTTTGAA	Germline activator	TP	75.4825	137.257	TPC
AACTCAAACWCA	2	AACTCAAACWCA	AGAP008622-RA	1334	1345	1339.5	-660.5	-	4.81212	0.000843	1	AATTCAAAATGA	Germline repressor	TP	-57.366	-99.838	TPC
YAAATTGTACWG	97	YAAATTGTACWG	AGAP008622-RA	1330	1341	1335.5	-664.5	-	4.67879	0.000537	0.414	CAAAATGAGCAG	Ovary activator	OP	14.6555	124.172	OPNC
ATTTTTCAWY	123	ATTTTTCAWY	AGAP008622-RA	1322	1331	1326.5	-673.5	+	6.50909	0.000431	0.164	ATTTATCACT	Ovary activator	OP	25.9649	186.391	OPC
ATAAATAAANNA	75	ATAAATAAANNA	AGAP008622-RA	1316	1327	1321.5	-678.5	-	6.99422	0.000831	0.505	ATAAATAATTTG	Ovary activator	OP	23.0263	75.8446	OPNC
ATATTTTGAG	37	ATATTTTGAG	AGAP008622-RA	1314	1323	1318.5	-681.5	-	7.74545	0.000368	0.465	ATAATTTGTG	Germline activator	OP	111.531	234.729	OPC
AAAAATCTGTGATTT	26	AAAAATCTGTGATTT	AGAP008622-RA	1310	1324	1317	-683	-	0.890909	0.000936	0.874	AATAATTTGTGAAAG	Germline activator	TP	60.0895	169.068	TPC
AAAGTKGTHRAA	137	AAAGTKGTHRAA	AGAP008622-RA	1311	1322	1316.5	-683.5	-	3.85455	0.000617	0.256	TAATTTGTGAAA	Ovary activator	OC	110.582	287.201	OCNC
ATAMGTTGAARAAGN	160	ATAMGTTGAARAAGN	AGAP008622-RA	1309	1323	1316	-684	-	7.79394	0.000143	0.27	ATAATTTGTGAAAGC	Testis activator	TC	133.567	-6.46132	TCNC
ATTTCACGAM	50	ATTTCACGAM	AGAP008622-RA	1310	1319	1314.5	-685.5	+	6.78788	0.000791	0.421	CTTTCACAAA	Germline activator	TC	279.421	435.44	TCC
TGACAGCA	109	TGACAGCA	AGAP008622-RA	1308	1315	1311.5	-688.5	-	9.72121	0.000372	0.491	TGAAAGCA	Ovary activator	TC	51.1765	136.98	TCNC
GACAGCAAY	117	GACAGCAAY	AGAP008622-RA	1306	1314	1310	-690	-	6.26061	0.000372	0.296	GAAAGCAAA	Ovary activator	OC	36.6203	163.642	OCNC
GCAACCAAAW	127	GCAACCAAAW	AGAP008622-RA	1305	1314	1309.5	-690.5	-	6.78788	0.000826	0.465	GAAAGCAAAA	Ovary activator	OC	88.9496	221.451	OCNC
AAATCAAWA	185	AAATCAAWA	AGAP008622-RA	1305	1313	1309	-691	-	9.9697	0.000296	0.542	AAAGCAAAA	Testis activator	TP	48.5512	41.06	TPNC
AAAACAACAACA	9	AAAACAACAACA	AGAP008622-RA	1302	1313	1307.5	-692.5	-	5.7697	0.000564	0.353	AAAGCAAAAAAA	Germline activator	TP	53.6581	81.0364	TPC
AARAAATAAAA	80	AARAAATAAAA	AGAP008622-RA	1302	1312	1307	-693	-	8.31214	0.000239	0.125	AAGCAAAAAAA	Ovary activator	OP	29.1995	85.0594	OPC
AAAATCACAAAWYMA	77	AAAATCACAAAWYMA	AGAP008622-RA	1300	1314	1307	-693	-	3.92121	0.00035	0.434	GAAAGCAAAAAAAAA	Ovary activator	OP	26.9961	81.9786	OPC
GCAAAATAA	94	GCAAAATAA	AGAP008622-RA	1302	1310	1306	-694	-	11.2061	0.000117	0.448	GCAAAAAAA	Ovary activator	OP	33.8143	107.743	OPNC
AARAAATAAAA	80	AARAAATAAAA	AGAP008622-RA	1301	1311	1306	-694	-	3.78035	0.000831	0.169	AGCAAAAAAAA	Ovary activator	OP	29.1995	85.0594	OPC
GCAACCAAAW	127	GCAACCAAAW	AGAP008622-RA	1301	1310	1305.5	-694.5	-	6.78788	0.000826	0.465	GCAAAAAAAA	Ovary activator	OC	88.9496	221.451	OCNC
GTTCGTYCTBKCT	70	GTTCGTYCTBKCT	AGAP008622-RA	1299	1311	1305	-695	+	4.65455	0.000802	1	GTTTTTTTTTGCT	Ovary repressor	TP	-10.6078	-159.169	TPC
TAAAAAAAAAAY	73	TAAAAAAAAAAY	AGAP008622-RA	1299	1310	1304.5	-695.5	-	10.0809	7.79e-05	0.0672	GCAAAAAAAAAC	Ovary activator	OP	27.8407	68.3792	OPC
TAAAAAAAAAAY	73	TAAAAAAAAAAY	AGAP008622-RA	1298	1309	1303.5	-696.5	-	5.54913	0.000277	0.0672	CAAAAAAAAACA	Ovary activator	OP	27.8407	68.3792	OPC
AAAACAACAACA	9	AAAACAACAACA	AGAP008622-RA	1298	1309	1303.5	-696.5	-	5.7697	0.000564	0.353	CAAAAAAAAACA	Germline activator	TP	53.6581	81.0364	TPC
AARAAATAAAA	80	AARAAATAAAA	AGAP008622-RA	1298	1308	1303	-697	-	8.04046	0.000449	0.126	AAAAAAAAACA	Ovary activator	OP	29.1995	85.0594	OPC
AAASGAMAACRT	201	AAASGAMAACRT	AGAP008622-RA	1297	1308	1302.5	-697.5	-	9.07879	9.73e-05	0.374	AAAAAAAAACAT	Testis activator	TP	70.4934	50.4945	TPC
TAAAAAAAAAAY	73	TAAAAAAAAAAY	AGAP008622-RA	1297	1308	1302.5	-697.5	-	9.80925	0.000148	0.0672	AAAAAAAAACAT	Ovary activator	OP	27.8407	68.3792	OPC
CATAAAAYACWT	11	CATAAAAYACWT	AGAP008622-RA	1297	1308	1302.5	-697.5	-	4.81212	0.000486	0.437	AAAAAAAAACAT	Germline activator	TP	93.4219	96.0846	TPC
AATATTATTTTAT	95	AATATTATTTTAT	AGAP008622-RA	1296	1308	1302	-698	+	7.31792	0.000295	0.146	AATGTTTTTTTTT	Ovary activator	TP	18.9284	108.914	TPNC
ATATKTTTTTA	93	ATATKTTTTTA	AGAP008622-RA	1297	1307	1302	-698	+	8.04046	0.000449	0.148	ATGTTTTTTTT	Ovary activator	OP	25.8372	106.222	OPNC
AMAAAATMCAWC	79	AMAAAATMCAWC	AGAP008622-RA	1296	1307	1301.5	-698.5	-	8.12121	0.000311	0.403	AAAAAAAACATT	Ovary activator	OP	18.364	83.5903	OPC
ACAAAATACATC	32	ACAAAATACATC	AGAP008622-RA	1296	1307	1301.5	-698.5	-	5.7697	0.000564	0.7	AAAAAAAACATT	Germline activator	OC	127.342	203.12	OCC
ATATKTTTTTA	93	ATATKTTTTTA	AGAP008622-RA	1295	1305	1300	-700	+	8.31214	0.000239	0.148	AAATGTTTTTT	Ovary activator	OP	25.8372	106.222	OPNC
AAAAACGATKRA	78	AAAAACGATKRA	AGAP008622-RA	1294	1305	1299.5	-700.5	-	4.53333	0.000568	0.236	AAAAAACATTTA	Ovary activator	TP	37.0821	82.8304	TPNC
AAAAACGATTGA	81	AAAAACGATTGA	AGAP008622-RA	1294	1305	1299.5	-700.5	-	5.49091	0.000568	0.191	AAAAAACATTTA	Ovary activator	TP	29.7108	86.782	TPC
AAAAACGATKRA	78	AAAAACGATKRA	AGAP008622-RA	1293	1304	1298.5	-701.5	-	9.07879	0.000177	0.22	AAAAACATTTAA	Ovary activator	TP	37.0821	82.8304	TPNC
AATACATTTT	105	AATACATTTT	AGAP008622-RA	1294	1303	1298.5	-701.5	-	7.46667	0.000559	0.379	AAAACATTTA	Ovary activator	OP	-7.86038	135.18	OPC
AAAAACGATTGA	81	AAAAACGATTGA	AGAP008622-RA	1293	1304	1298.5	-701.5	-	5.7697	0.000564	0.191	AAAAACATTTAA	Ovary activator	TP	29.7108	86.782	TPC
AAAACCATTTWAG	76	AAAACCATTTWAG	AGAP008622-RA	1292	1304	1298	-702	-	17.303	2e-06	0.00762	AAAAACATTTAAG	Ovary activator	TP	28.9987	81.9295	TPC
AAAATAMRTWTAAWT	87	AAAATAMRTWTAAWT	AGAP008622-RA	1291	1305	1298	-702	-	13.4566	4.95e-06	0.0175	AAAAAACATTTAAGT	Ovary activator	TP	32.9568	96.5362	TPNC
TAAAATAATNAAD	74	TAAAATAATNAAD	AGAP008622-RA	1292	1304	1298	-702	-	4.17919	0.000735	0.222	AAAAACATTTAAG	Ovary activator	OP	-5.04014	72.0148	OPC
CAGTAAAAMGYTGTA	179	CAGTAAAAMGYTGTA	AGAP008622-RA	1290	1304	1297	-703	+	-0.0666667	0.000991	0.631	CACTTAAATGTTTTT	Testis activator	TC	164.069	54.6048	TCC
AATTTAAGWTAA	102	AATTTAAGWTAA	AGAP008622-RA	1288	1299	1293.5	-706.5	-	10.0364	0.000112	0.13	CATTTAAGTGAA	Ovary activator	TP	35.5482	130.056	TPC
GTCAACTAAAAYS	120	GTCAACTAAAAYS	AGAP008622-RA	1287	1299	1293	-707	+	6.16364	0.000387	0.821	GTTCACTTAAATG	Ovary activator	OC	88.5857	167.337	OCC
ATTGAAATGDACA	106	ATTGAAATGDACA	AGAP008622-RA	1286	1298	1292	-708	-	6.30303	0.000383	0.71	ATTTAAGTGAACG	Ovary activator	OP	39.0064	135.511	OPNC
AAGTGWAT	172	AAGTGWAT	AGAP008622-RA	1287	1294	1290.5	-709.5	-	8.48485	0.000654	0.406	AAGTGAAC	Testis activator	TC	245.208	-92.6179	TCNC
AAAAACGATKRA	78	AAAAACGATKRA	AGAP008622-RA	1281	1292	1286.5	-713.5	-	4.4	0.000777	0.291	GTGAACGATGAA	Ovary activator	TP	37.0821	82.8304	TPNC
ATSGATGW	143	ATSGATGW	AGAP008622-RA	1282	1289	1285.5	-714.5	-	7.79394	0.000973	0.743	AACGATGA	Ovary activator	OC	73.7751	377.94	OCC
AAGGATGCATAT	152	AAGGATGCATAT	AGAP008622-RA	1278	1289	1283.5	-716.5	-	6.04848	0.000485	0.611	AACGATGAAGAT	Testis activator	OP	67.2712	87.4913	OPNC
GAAACAAARNGATCS	157	GAAACAAARNGATCS	AGAP008622-RA	1276	1290	1283	-717	-	2.86061	0.000759	0.426	GAACGATGAAGATCG	Testis activator	TC	78.6771	55.6561	TCNC
AATTCGTAC	49	AATTCGTAC	AGAP008622-RA	1272	1280	1276	-724	+	6.26061	0.000647	0.419	AATTCGATC	Germline activator	TC	147.755	347.032	TCC
AGATCARAVTA	16	AGATCARAVTA	AGAP008622-RA	1271	1281	1276	-724	-	3.32727	0.000897	0.851	AGATCGAATTT	Germline activator	TP	68.5124	123.693	TPC
ATGGTATTTDA	167	ATGGTATTTDA	AGAP008622-RA	1269	1279	1274	-726	-	7.72121	0.000481	0.605	ATCGAATTTAA	Testis activator	TC	186.671	-83.5194	TCNC
AATTTAAGWTAA	102	AATTTAAGWTAA	AGAP008622-RA	1264	1275	1269.5	-730.5	-	15.2606	8.51e-06	0.0148	AATTTAAGAAAA	Ovary activator	TP	35.5482	130.056	TPC
AAASGAMAACRT	201	AAASGAMAACRT	AGAP008622-RA	1261	1272	1266.5	-733.5	-	4.13333	0.000745	0.76	TTAAGAAAACAT	Testis activator	TP	70.4934	50.4945	TPC
ATATKTTTTTA	93	ATATKTTTTTA	AGAP008622-RA	1261	1271	1266	-734	+	8.04046	0.000449	0.148	ATGTTTTCTTA	Ovary activator	OP	25.8372	106.222	OPNC
CAAAYAGAASWGAHT	18	CAAAYAGAASWGAHT	AGAP008622-RA	1252	1266	1259	-741	+	2.69091	0.000689	0.437	GAAATAGGAATGTTT	Germline activator	OP	58.3033	134.671	OPNC
AAAAGTAATGA	13	AAAAGTAATGA	AGAP008622-RA	1254	1264	1259	-741	+	4.28485	0.000905	0.691	AATAGGAATGT	Germline activator	TP	60.1591	114.213	TPNC
AARAAATAAAA	80	AARAAATAAAA	AGAP008622-RA	1250	1260	1255	-745	+	8.31214	0.000239	0.125	AAGAAATAGGA	Ovary activator	OP	29.1995	85.0594	OPC
ATATKTTTTTA	93	ATATKTTTTTA	AGAP008622-RA	1248	1258	1253	-747	-	8.04046	0.000449	0.148	CTATTTCTTTA	Ovary activator	OP	25.8372	106.222	OPNC
AAATTTMCWACATA	110	AAATTTMCWACATA	AGAP008622-RA	1242	1255	1248.5	-751.5	+	2.83636	0.000516	0.157	AAATTTTAAAGAAA	Ovary activator	OP	14.6578	141.559	OPC
AAAATGTTAATWAA	96	AAAATGTTAATWAA	AGAP008622-RA	1241	1254	1247.5	-752.5	+	9.01818	2.51e-05	0.0449	AAAATTTTAAAGAA	Ovary activator	TP	-11.7911	110.586	TPC
AAATGAGAWAGA	189	AAATGAGAWAGA	AGAP008622-RA	1242	1253	1247.5	-752.5	+	4.81212	0.000949	0.504	AAATTTTAAAGA	Testis activator	TP	62.2324	35.354	TPNC
AMTKTCAAA	199	AMTKTCAAA	AGAP008622-RA	1243	1251	1247	-753	+	8.73333	0.000538	0.339	AATTTTAAA	Testis activator	TP	55.0115	73.528	TPC
YAAATTGTACWG	97	YAAATTGTACWG	AGAP008622-RA	1241	1252	1246.5	-753.5	+	4.81212	0.000429	0.414	AAAATTTTAAAG	Ovary activator	OP	14.6555	124.172	OPNC
TAAAATAATNAAD	74	TAAAATAATNAAD	AGAP008622-RA	1240	1252	1246	-754	+	4.17919	0.000735	0.222	GAAAATTTTAAAG	Ovary activator	OP	-5.04014	72.0148	OPC
ATAATATTTT	46	ATAATATTTT	AGAP008622-RA	1241	1250	1245.5	-754.5	-	7.23699	0.000831	0.303	TTAAAATTTT	Germline activator	TC	197.748	302.816	TCNC
AAAATCTTCT	88	AAAATCTTCT	AGAP008622-RA	1239	1248	1243.5	-756.5	-	7.46667	0.000607	0.341	AAAATTTTCA	Ovary activator	OP	11.3966	97.5373	OPC
TAAAATAATNAAD	74	TAAAATAATNAAD	AGAP008622-RA	1237	1249	1243	-757	-	9.39884	0.000141	0.198	TAAAATTTTCAAA	Ovary activator	OP	-5.04014	72.0148	OPC
AAAGTKGTHRAA	137	AAAGTKGTHRAA	AGAP008622-RA	1237	1248	1242.5	-757.5	-	7.55758	0.00043	0.201	AAAATTTTCAAA	Ovary activator	OC	110.582	287.201	OCNC
AAAATGTTAATWAA	96	AAAATGTTAATWAA	AGAP008622-RA	1235	1248	1241.5	-758.5	-	8.06061	0.000153	0.11	AAAATTTTCAAAAA	Ovary activator	TP	-11.7911	110.586	TPC
ATTTTTCAWY	123	ATTTTTCAWY	AGAP008622-RA	1237	1246	1241.5	-758.5	-	6.50909	0.000431	0.164	AATTTTCAAA	Ovary activator	OP	25.9649	186.391	OPC
AMTKTCAAA	199	AMTKTCAAA	AGAP008622-RA	1237	1245	1241	-759	-	9.9697	7.24e-05	0.274	ATTTTCAAA	Testis activator	TP	55.0115	73.528	TPC
AAATTTMCWACATA	110	AAATTTMCWACATA	AGAP008622-RA	1234	1247	1240.5	-759.5	-	8.33939	5.21e-05	0.157	AAATTTTCAAAAAA	Ovary activator	OP	14.6578	141.559	OPC
AAAATCTTCT	88	AAAATCTTCT	AGAP008622-RA	1229	1238	1233.5	-766.5	-	7.46667	0.000607	0.341	AAAAACTTTT	Ovary activator	OP	11.3966	97.5373	OPC
AAAAACGATKRA	78	AAAAACGATKRA	AGAP008622-RA	1227	1238	1232.5	-767.5	-	4.81212	0.000472	0.236	AAAAACTTTTCA	Ovary activator	TP	37.0821	82.8304	TPNC
AAAAACGATTGA	81	AAAAACGATTGA	AGAP008622-RA	1227	1238	1232.5	-767.5	-	5.7697	0.000564	0.191	AAAAACTTTTCA	Ovary activator	TP	29.7108	86.782	TPC
AAAACCATTTWAG	76	AAAACCATTTWAG	AGAP008622-RA	1226	1238	1232	-768	-	2.30909	0.000566	0.308	AAAAACTTTTCAA	Ovary activator	TP	28.9987	81.9295	TPC
AAAATAMRTWTAAWT	87	AAAATAMRTWTAAWT	AGAP008622-RA	1225	1239	1232	-768	-	3.00578	0.000672	0.183	AAAAAACTTTTCAAA	Ovary activator	TP	32.9568	96.5362	TPNC
AACTTTGC	180	AACTTTGC	AGAP008622-RA	1228	1235	1231.5	-768.5	-	9.44242	0.000438	0.284	AACTTTTC	Testis activator	TC	169.988	35.5633	TCC
AAAGTKGTHRAA	137	AAAGTKGTHRAA	AGAP008622-RA	1225	1236	1230.5	-769.5	-	7.55758	0.00043	0.201	AAACTTTTCAAA	Ovary activator	OC	110.582	287.201	OCNC
ATTTTTCAWY	123	ATTTTTCAWY	AGAP008622-RA	1225	1234	1229.5	-770.5	-	6.50909	0.000431	0.164	ACTTTTCAAA	Ovary activator	OP	25.9649	186.391	OPC
AAATTTMCWACATA	110	AAATTTMCWACATA	AGAP008622-RA	1222	1235	1228.5	-771.5	-	3.11515	0.000497	0.157	AACTTTTCAAAATG	Ovary activator	OP	14.6578	141.559	OPC
ATTTCGAAAC	30	ATTTCGAAAC	AGAP008622-RA	1223	1232	1227.5	-772.5	+	7.46667	0.000542	0.299	ATTTTGAAAA	Germline activator	TP	101.68	181.097	TPNC
ATTTCGAA	19	ATTTCGAA	AGAP008622-RA	1223	1230	1226.5	-773.5	+	9.16364	0.000516	0.248	ATTTTGAA	Germline activator	TP	75.4825	137.257	TPC
CCATTTTC	144	CCATTTTC	AGAP008622-RA	1221	1228	1224.5	-775.5	+	9.44242	0.000438	0.432	CCATTTTG	Ovary activator	OC	158.565	410.311	OCC
AAAATGTTAATWAA	96	AAAATGTTAATWAA	AGAP008622-RA	1214	1227	1220.5	-779.5	-	8.33939	0.000117	0.105	AAAATGGTACGTAA	Ovary activator	TP	-11.7911	110.586	TPC
ATGGTATTTDA	167	ATGGTATTTDA	AGAP008622-RA	1214	1224	1219	-781	-	8	0.000296	0.605	ATGGTACGTAA	Testis activator	TC	186.671	-83.5194	TCNC
GGTACGAMA	192	GGTACGAMA	AGAP008622-RA	1214	1222	1218	-782	-	10.8061	9.22e-05	0.367	GGTACGTAA	Testis activator	TP	75.8178	54.0918	TPNC
AATTCGTAC	49	AATTCGTAC	AGAP008622-RA	1213	1221	1217	-783	+	6.26061	0.000647	0.419	ATTACGTAC	Germline activator	TC	147.755	347.032	TCC
AATTTAGA	116	AATTTAGA	AGAP008622-RA	1205	1212	1208.5	-791.5	+	9.16364	0.000517	0.962	AATTCAGA	Ovary activator	OP	27.5993	161.581	OPC
ATTTTTCAWY	123	ATTTTTCAWY	AGAP008622-RA	1199	1208	1203.5	-796.5	-	11.0424	8.12e-05	0.152	AATTTTCATC	Ovary activator	OP	25.9649	186.391	OPC
AAAATGTTAATWAA	96	AAAATGTTAATWAA	AGAP008622-RA	1197	1210	1203.5	-796.5	+	3.11515	0.000806	0.222	AAGATGAAAATTCA	Ovary activator	TP	-11.7911	110.586	TPC
AGATCARAVTA	16	AGATCARAVTA	AGAP008622-RA	1198	1208	1203	-797	+	6.76364	0.000737	0.851	AGATGAAAATT	Germline activator	TP	68.5124	123.693	TPC
AKTWGAAA	33	AKTWGAAA	AGAP008622-RA	1198	1205	1201.5	-798.5	+	7.51515	0.000848	1	AGATGAAA	Germline activator	OP	87.0993	211.734	OPC
AAAAATGAAA	20	AAAAATGAAA	AGAP008622-RA	1196	1205	1200.5	-799.5	+	7.46667	0.000559	0.343	GAAGATGAAA	Germline activator	OP	76.462	138.349	OPNC
ACATTAAAAATAKAA	186	ACATTAAAAATAKAA	AGAP008622-RA	1191	1205	1198	-802	+	0.612121	0.000588	0.42	ACATGGAAGATGAAA	Testis activator	TP	48.6406	43.4165	TPNC
AAGGAAGAA	194	AAGGAAGAA	AGAP008622-RA	1193	1201	1197	-803	+	6.26061	0.000647	0.627	ATGGAAGAT	Testis activator	TP	80.4185	13.4109	TPNC
AATGGAAAAT	83	AATGGAAAAT	AGAP008622-RA	1192	1201	1196.5	-803.5	+	7.74545	0.000368	0.295	CATGGAAGAT	Ovary activator	OP	33.9938	90.049	OPNC
AMATTTAAAATG	85	AMATTTAAAATG	AGAP008622-RA	1191	1202	1196.5	-803.5	+	5.07879	0.000513	0.464	ACATGGAAGATG	Ovary activator	TP	37.4976	93.6455	TPNC
ATSGATGW	143	ATSGATGW	AGAP008622-RA	1193	1200	1196.5	-803.5	+	7.79394	0.000973	0.743	ATGGAAGA	Ovary activator	OC	73.7751	377.94	OCC
ATAMGTTGAARAAGN	160	ATAMGTTGAARAAGN	AGAP008622-RA	1189	1203	1196	-804	+	2.84848	0.000652	0.821	CTACATGGAAGATGA	Testis activator	TC	133.567	-6.46132	TCNC
AACTTTGC	180	AACTTTGC	AGAP008622-RA	1178	1185	1181.5	-818.5	+	9.72121	0.000254	0.284	AACTTCGC	Testis activator	TC	169.988	35.5633	TCC
GCAACCAAAW	127	GCAACCAAAW	AGAP008622-RA	1171	1180	1175.5	-824.5	+	3.07879	0.000953	0.465	GCATCCCAAC	Ovary activator	OC	88.9496	221.451	OCNC
AACACCATCGCAC	53	AACACCATCGCAC	AGAP008622-RA	1167	1179	1173	-827	+	3.14545	0.00085	1	GACAGCATCCCAA	Ovary repressor	TP	-7.34321	-87.7122	TPNC
GACAGCAAY	117	GACAGCAAY	AGAP008622-RA	1167	1175	1171	-829	+	11.0727	4.97e-05	0.198	GACAGCATC	Ovary activator	OC	36.6203	163.642	OCNC
TGACAGCA	109	TGACAGCA	AGAP008622-RA	1166	1173	1169.5	-830.5	+	10	0.00017	0.338	CGACAGCA	Ovary activator	TC	51.1765	136.98	TCNC
ACTGTCAAA	17	ACTGTCAAA	AGAP008622-RA	1164	1172	1168	-832	-	6.26061	0.000647	0.419	GCTGTCGAA	Germline activator	TP	50.7807	133.931	TPNC
CGAAAGAA	166	CGAAAGAA	AGAP008622-RA	1160	1167	1163.5	-836.5	-	9.72121	0.000254	0.57	CGAATGAA	Testis activator	TC	186.206	-26.7053	TCNC
CAGTTCAGTC	181	CAGTTCAGTC	AGAP008622-RA	1157	1166	1161.5	-838.5	+	8.30303	0.000298	1	CTGTTCATTC	Testis activator	TC	197.273	-74.4809	TCC
AAAATGTTAATWAA	96	AAAATGTTAATWAA	AGAP008622-RA	1154	1167	1160.5	-839.5	+	3.11515	0.000806	0.222	AAACTGTTCATTCG	Ovary activator	TP	-11.7911	110.586	TPC
AATCTGTTCGA	108	AATCTGTTCGA	AGAP008622-RA	1154	1164	1159	-841	+	4.56364	0.000962	0.612	AAACTGTTCAT	Ovary activator	OP	59.1922	136.588	OPC
YAAATTGTACWG	97	YAAATTGTACWG	AGAP008622-RA	1153	1164	1158.5	-841.5	+	4.4	0.00092	0.506	CAAACTGTTCAT	Ovary activator	OP	14.6555	124.172	OPNC
ATTTCACGAM	50	ATTTCACGAM	AGAP008622-RA	1146	1155	1150.5	-849.5	+	6.50909	0.000878	0.421	ATTTCAGCAA	Germline activator	TC	279.421	435.44	TCC
TGCGGAAAWT	86	TGCGGAAAWT	AGAP008622-RA	1145	1154	1149.5	-850.5	-	7.06667	0.000669	0.533	TGCTGAAATG	Ovary activator	OP	7.22587	93.8735	OPC
ACATTWTTTCAG	89	ACATTWTTTCAG	AGAP008622-RA	1141	1152	1146.5	-853.5	+	5.09091	0.000797	0.397	GTATCATTTCAG	Ovary activator	OP	18.1053	97.7518	OPNC
AAATTTMCWACATA	110	AAATTTMCWACATA	AGAP008622-RA	1135	1148	1141.5	-858.5	-	3.39394	0.000363	0.157	AATGATACCACATA	Ovary activator	OP	14.6578	141.559	OPC
ACCACCWACA	63	ACCACCWACA	AGAP008622-RA	1133	1142	1137.5	-862.5	-	7.06667	0.000716	0.567	ACCACATAAA	Ovary repressor	TC	-20.9572	-126.239	TCC
ACCRMCAAAATA	48	ACCRMCAAAATA	AGAP008622-RA	1131	1142	1136.5	-863.5	-	4.4	0.00099	0.959	ACCACATAAACA	Germline activator	OC	169.976	335.567	OCNC
CCAAAATAWDAACMR	92	CCAAAATAWDAACMR	AGAP008622-RA	1124	1138	1131	-869	-	7.49091	0.000142	0.291	CATAAACATGAACAG	Ovary activator	TP	40.1089	103.637	TPNC
ATTGAAATGDACA	106	ATTGAAATGDACA	AGAP008622-RA	1125	1137	1131	-869	-	6.30303	0.000383	0.71	ATAAACATGAACA	Ovary activator	OP	39.0064	135.511	OPNC
AAAACAACAACA	9	AAAACAACAACA	AGAP008622-RA	1125	1136	1130.5	-869.5	-	6.04848	0.000478	0.353	TAAACATGAACA	Germline activator	TP	53.6581	81.0364	TPC
AAAAATGAAA	20	AAAAATGAAA	AGAP008622-RA	1126	1135	1130.5	-869.5	-	7.46667	0.000559	0.343	AAACATGAAC	Germline activator	OP	76.462	138.349	OPNC
ACATTAAAAATAKAA	186	ACATTAAAAATAKAA	AGAP008622-RA	1119	1133	1126	-874	-	0.612121	0.000588	0.42	ACATGAACAGTTAAA	Testis activator	TP	48.6406	43.4165	TPNC
ACAAATGAAGHT	101	ACAAATGAAGHT	AGAP008622-RA	1116	1127	1121.5	-878.5	-	4.80606	0.000642	0.485	ACAGTTAAAGCT	Ovary activator	OP	46.6402	129.464	OPNC
AAAATGACAGDTSG	138	AAAATGACAGDTSG	AGAP008622-RA	1104	1117	1110.5	-889.5	+	3.38788	0.000315	0.408	AAAACGACTTGTAG	Ovary activator	OC	42.1659	294.255	OCC
AAGWCGART	112	AAGWCGART	AGAP008622-RA	1105	1113	1109	-891	-	5.30303	0.000782	1	AAGTCGTTT	Ovary activator	OP	44.8975	146.155	OPC
CACTGTA	44	CACTGTA	AGAP008622-RA	1096	1102	1099	-901	+	7.95758	0.000753	1	CACTGGA	Germline activator	OC	136.342	292.222	OCNC
ATTTTTCAWY	123	ATTTTTCAWY	AGAP008622-RA	1090	1099	1094.5	-905.5	+	6.50909	0.000431	0.164	ATATTTCACT	Ovary activator	OP	25.9649	186.391	OPC
ATAATATTTT	46	ATAATATTTT	AGAP008622-RA	1087	1096	1091.5	-908.5	+	7.23699	0.000831	0.303	GTAATATTTC	Germline activator	TC	197.748	302.816	TCNC
AATTTAAGWTAA	102	AATTTAAGWTAA	AGAP008622-RA	1080	1091	1085.5	-914.5	+	4.81212	0.000906	0.351	AATGTAAGTAAT	Ovary activator	TP	35.5482	130.056	TPC
AAAACCATTTWAG	76	AAAACCATTTWAG	AGAP008622-RA	1075	1087	1081	-919	+	6.85455	0.000288	0.255	AAAGCAATGTAAG	Ovary activator	TP	28.9987	81.9295	TPC
AAAAGTAATGA	13	AAAAGTAATGA	AGAP008622-RA	1074	1084	1079	-921	+	4.28485	0.000905	0.691	GAAAGCAATGT	Germline activator	TP	60.1591	114.213	TPNC
GACAGCAAY	117	GACAGCAAY	AGAP008622-RA	1074	1082	1078	-922	+	10.5273	0.000193	0.256	GAAAGCAAT	Ovary activator	OC	36.6203	163.642	OCNC
CAGTAAAAMGYTGTA	179	CAGTAAAAMGYTGTA	AGAP008622-RA	1071	1085	1078	-922	+	0.478788	0.000635	0.631	CCGGAAAGCAATGTA	Testis activator	TC	164.069	54.6048	TCC
CGGAATAC	184	CGGAATAC	AGAP008622-RA	1072	1079	1075.5	-924.5	+	4.77576	0.000986	0.492	CGGAAAGC	Testis activator	TC	1138.74	-151.674	TCC
ACGAAAAGC	175	ACGAAAAGC	AGAP008622-RA	1071	1079	1075	-925	+	6.53939	0.000394	0.517	CCGGAAAGC	Testis activator	TC	117.242	51.1926	TCC
CCGGAAAAT	134	CCGGAAAAT	AGAP008622-RA	1071	1079	1075	-925	+	6.53939	0.000394	0.521	CCGGAAAGC	Ovary activator	TC	35.4238	262.259	TCNC
AAAATCACAAAWYMA	77	AAAATCACAAAWYMA	AGAP008622-RA	1067	1081	1074	-926	+	4.18788	0.0003	0.434	AAAACCGGAAAGCAA	Ovary activator	OP	26.9961	81.9786	OPC
AAAAAAGGMAAAC	197	AAAAAAGGMAAAC	AGAP008622-RA	1067	1079	1073	-927	+	7.13333	0.000136	0.296	AAAACCGGAAAGC	Testis activator	TP	43.6988	54.549	TPC
GCAAAACGGA	187	GCAAAACGGA	AGAP008622-RA	1066	1075	1070.5	-929.5	+	8.30303	0.000298	1	GAAAACCGGA	Testis activator	TP	53.9869	52.9846	TPNC
TTGGAAA	27	TTGGAAA	AGAP008622-RA	1063	1069	1066	-934	+	12.903	7.93e-05	0.308	TTGGAAA	Germline activator	TC	292.74	172.131	TCNC
AAAGCAG	29	AAAGCAG	AGAP008622-RA	1057	1063	1060	-940	-	7.95758	0.000753	0.599	AAGGCAG	Germline activator	TC	127.331	180.598	TCC
ACGCGAGCA	7	ACGCGAGCA	AGAP008622-RA	1046	1054	1050	-950	-	6.81818	0.000581	0.772	GCGCGACCA	Germline repressor	TP	-68.8911	-150.825	TPNC
GCAACCAAAW	127	GCAACCAAAW	AGAP008622-RA	1043	1052	1047.5	-952.5	-	3.07879	0.000953	0.465	GCGACCAACG	Ovary activator	OC	88.9496	221.451	OCNC
AATTATAAAACWG	10	AATTATAAAACWG	AGAP008622-RA	1032	1044	1038	-962	+	7.81212	5.62e-05	0.121	CATTATGAAACCG	Germline activator	OP	71.2698	93.0426	OPC
ATTTCGAAAC	30	ATTTCGAAAC	AGAP008622-RA	1033	1042	1037.5	-962.5	+	7.74545	0.000495	0.299	ATTATGAAAC	Germline activator	TP	101.68	181.097	TPNC
ATGGAGAGC	195	ATGGAGAGC	AGAP008622-RA	1026	1034	1030	-970	-	6.53939	0.000835	1	ATGGTGAAC	Testis activator	TP	109.315	54.0577	TPNC
ATTTTTCAWY	123	ATTTTTCAWY	AGAP008622-RA	1023	1032	1027.5	-972.5	+	6.77576	0.000236	0.164	ATTGTTCACC	Ovary activator	OP	25.9649	186.391	OPC
YAAATTGTACWG	97	YAAATTGTACWG	AGAP008622-RA	1020	1031	1025.5	-974.5	+	5.09091	0.000405	0.414	AAAATTGTTCAC	Ovary activator	OP	14.6555	124.172	OPNC
ACATTWTTTCAG	89	ACATTWTTTCAG	AGAP008622-RA	1016	1027	1021.5	-978.5	-	10.3152	9.6e-05	0.361	ACAATTTTTCAA	Ovary activator	OP	18.1053	97.7518	OPNC
ATTTTTCAWY	123	ATTTTTCAWY	AGAP008622-RA	1015	1024	1019.5	-980.5	-	16	7.28e-06	0.0272	ATTTTTCAAT	Ovary activator	OP	25.9649	186.391	OPC
ACCGAAAAAT	126	ACCGAAAAAT	AGAP008622-RA	1015	1024	1019.5	-980.5	+	7.46667	0.000542	0.524	ATTGAAAAAT	Ovary activator	OP	42.2891	208.603	OPC
AATGGAAAAT	83	AATGGAAAAT	AGAP008622-RA	1015	1024	1019.5	-980.5	+	7.46667	0.000607	0.295	ATTGAAAAAT	Ovary activator	OP	33.9938	90.049	OPNC
AATCAATCGCA	177	AATCAATCGCA	AGAP008622-RA	1011	1021	1016	-984	-	4.56364	0.000962	0.752	TTTCAATCACA	Testis activator	TC	142.274	-54.5783	TCC
AAAGTKGTHRAA	137	AAAGTKGTHRAA	AGAP008622-RA	1009	1020	1014.5	-985.5	+	8.10303	0.000287	0.201	AATGTGATTGAA	Ovary activator	OC	110.582	287.201	OCNC
AAATGAGAWAGA	189	AAATGAGAWAGA	AGAP008622-RA	1008	1019	1013.5	-986.5	+	10.5939	5.17e-05	0.192	AAATGTGATTGA	Testis activator	TP	62.2324	35.354	TPNC
AAAATGTTAATWAA	96	AAAATGTTAATWAA	AGAP008622-RA	1007	1020	1013.5	-986.5	+	4.07273	0.000229	0.116	TAAATGTGATTGAA	Ovary activator	TP	-11.7911	110.586	TPC
AAAAACGATTGA	81	AAAAACGATTGA	AGAP008622-RA	1008	1019	1013.5	-986.5	+	6.04848	0.000478	0.191	AAATGTGATTGA	Ovary activator	TP	29.7108	86.782	TPC
AMATTTAAAATG	85	AMATTTAAAATG	AGAP008622-RA	1002	1013	1007.5	-992.5	-	4.8	0.00098	0.591	ACATTTAAAGCA	Ovary activator	TP	37.4976	93.6455	TPNC
GTTGATTKA	132	GTTGATTKA	AGAP008622-RA	1000	1008	1004	-996	+	10.2485	0.000194	0.732	GTTGCTTTA	Ovary activator	OC	3.21756	250.982	OCC
AGCGTTGAAAWAA	82	AGCGTTGAAAWAA	AGAP008622-RA	997	1009	1003	-997	+	2.18788	0.000654	0.839	GGCGTTGCTTTAA	Ovary activator	TP	22.169	88.1394	TPC
CGCCTGTAAT	14	CGCCTGTAAT	AGAP008622-RA	991	1000	995.5	-1004.5	-	8.30303	0.000298	1	CGCCGTTAAT	Germline activator	OP	83.4704	118.151	OPC
ATTTCACGAM	50	ATTTCACGAM	AGAP008622-RA	983	992	987.5	-1012.5	+	8.02424	0.000108	0.17	TTTTCACGAT	Germline activator	TC	279.421	435.44	TCC
AAATTTMCWACATA	110	AAATTTMCWACATA	AGAP008622-RA	972	985	978.5	-1021.5	-	3.39394	0.000363	0.157	AAACTTGCTCCAGA	Ovary activator	OP	14.6578	141.559	OPC
CCTGCTCGMR	159	CCTGCTCGMR	AGAP008622-RA	973	982	977.5	-1022.5	-	6.65455	0.000795	0.535	CTTGCTCCAG	Testis activator	TC	132.68	-101.195	TCNC
CCAAAATAWDAACMR	92	CCAAAATAWDAACMR	AGAP008622-RA	962	976	969	-1031	-	2.27879	0.000895	0.673	CCAGACTCTGACCAA	Ovary activator	TP	40.1089	103.637	TPNC
GGGCAGAGC	58	GGGCAGAGC	AGAP008622-RA	964	972	968	-1032	+	6.81818	0.00092	0.733	GGTCAGAGT	Ovary repressor	TP	5.59278	-108.4	TPC
ACAAATGAAGHT	101	ACAAATGAAGHT	AGAP008622-RA	955	966	960.5	-1039.5	-	4.80606	0.000642	0.485	ACCAATAACGCT	Ovary activator	OP	46.6402	129.464	OPNC
ACAGAGCGA	114	ACAGAGCGA	AGAP008622-RA	951	959	955	-1045	+	6.81818	0.000234	0.832	TCAGAGCGT	Ovary activator	OC	17.1158	149.616	OCC
CAWTCWGAWG	45	CAWTCWGAWG	AGAP008622-RA	948	957	952.5	-1047.5	+	6.10909	0.000713	0.885	CATTCAGAGC	Germline activator	OP	166.289	298.368	OPC
TAAAATAATNAAD	74	TAAAATAATNAAD	AGAP008622-RA	942	954	948	-1052	+	4.17919	0.000735	0.222	TAATATCATTCAG	Ovary activator	OP	-5.04014	72.0148	OPC
ATCTGTC	130	ATCTGTC	AGAP008622-RA	935	941	938	-1062	+	7.95758	0.000753	0.751	ATCTGAC	Ovary activator	OC	36.356	237.038	OCNC
AAGTGWAT	172	AAGTGWAT	AGAP008622-RA	929	936	932.5	-1067.5	+	8.48485	0.000654	0.406	AAGAGTAT	Testis activator	TC	245.208	-92.6179	TCNC
AAGGAAGAA	194	AAGGAAGAA	AGAP008622-RA	925	933	929	-1071	+	6.26061	0.000647	0.627	GAGGAAGAG	Testis activator	TP	80.4185	13.4109	TPNC
GAGTACAA	196	GAGTACAA	AGAP008622-RA	919	926	922.5	-1077.5	+	9.72121	0.000254	0.983	GAGTACGA	Testis activator	TP	146.751	90.6634	TPNC
AAATGAGAWAGA	189	AAATGAGAWAGA	AGAP008622-RA	915	926	920.5	-1079.5	+	5.3697	0.000388	0.48	ACATGAGTACGA	Testis activator	TP	62.2324	35.354	TPNC
AGCGTATGTGT	56	AGCGTATGTGT	AGAP008622-RA	912	922	917	-1083	+	4.84242	0.000673	1	AGCACATGAGT	Ovary repressor	TP	-21.0366	-104.909	TPC
ACTTTGCACCT	158	ACTTTGCACCT	AGAP008622-RA	908	918	913	-1087	+	4.84242	0.000673	0.891	GCTTAGCACAT	Testis activator	TC	132.037	1.90528	TCNC
AAAWGCTTR	131	AAAWGCTTR	AGAP008622-RA	904	912	908	-1092	+	14.5152	2.18e-05	0.0834	AAATGCTTA	Ovary activator	OC	41.5422	249.929	OCC
AAAAGTAATGA	13	AAAAGTAATGA	AGAP008622-RA	899	909	904	-1096	+	4.28485	0.000905	0.691	CAAAGAAATGC	Germline activator	TP	60.1591	114.213	TPNC
AGAAATGAAATG	15	AGAAATGAAATG	AGAP008622-RA	897	908	902.5	-1097.5	+	6.32727	0.000215	0.528	TGCAAAGAAATG	Germline activator	TP	52.7457	120.007	TPNC
GCAACCAAAW	127	GCAACCAAAW	AGAP008622-RA	898	907	902.5	-1097.5	+	6.78788	0.000826	0.465	GCAAAGAAAT	Ovary activator	OC	88.9496	221.451	OCNC
YAAATTGTACWG	97	YAAATTGTACWG	AGAP008622-RA	892	903	897.5	-1102.5	+	4.4	0.00092	0.506	CAATTTGCAAAG	Ovary activator	OP	14.6555	124.172	OPNC
CAAAYAGAASWGAHT	18	CAAAYAGAASWGAHT	AGAP008622-RA	882	896	889	-1111	+	2.95758	0.000616	0.437	CAATTTGAAGCAATT	Germline activator	OP	58.3033	134.671	OPNC
CAWTCWGAWG	45	CAWTCWGAWG	AGAP008622-RA	882	891	886.5	-1113.5	+	10.3758	0.000222	0.769	CAATTTGAAG	Germline activator	OP	166.289	298.368	OPC
YAAATTGTACWG	97	YAAATTGTACWG	AGAP008622-RA	877	888	882.5	-1117.5	-	9.62424	0.000117	0.414	CAAATTGGACAA	Ovary activator	OP	14.6555	124.172	OPNC
TACAAGAATT	140	TACAAGAATT	AGAP008622-RA	872	881	876.5	-1123.5	-	12.9697	3.63e-05	0.136	GACAAGAATT	Ovary activator	OC	0.479282	327.045	OCNC
AAAATCTTCT	88	AAAATCTTCT	AGAP008622-RA	871	880	875.5	-1124.5	+	7.46667	0.000607	0.341	AAATTCTTGT	Ovary activator	OP	11.3966	97.5373	OPC
AAAWGCTTR	131	AAAWGCTTR	AGAP008622-RA	871	879	875	-1125	+	9.27879	0.000416	0.382	AAATTCTTG	Ovary activator	OC	41.5422	249.929	OCC
TGCGGAAAWT	86	TGCGGAAAWT	AGAP008622-RA	866	875	870.5	-1129.5	+	12.2909	6.37e-05	0.113	TGCAGAAATT	Ovary activator	OP	7.22587	93.8735	OPC
ATTTATGCA	191	ATTTATGCA	AGAP008622-RA	866	874	870	-1130	-	11.2061	0.000117	0.448	ATTTCTGCA	Testis activator	TP	75.1145	87.1224	TPNC
GCAACCAAAW	127	GCAACCAAAW	AGAP008622-RA	859	868	863.5	-1136.5	-	8.30303	8.77e-05	0.342	GCAACCAACG	Ovary activator	OC	88.9496	221.451	OCNC
AAYMATCMAAC	174	AAYMATCMAAC	AGAP008622-RA	856	866	861	-1139	-	8.12727	0.000107	0.413	AACCAACGAAC	Testis activator	TC	79.9386	36.496	TCC
ACCRMCAAAATA	48	ACCRMCAAAATA	AGAP008622-RA	854	865	859.5	-1140.5	-	4.41212	0.000738	0.953	ACCAACGAACAA	Germline activator	OC	169.976	335.567	OCNC
AARAAATAAAA	80	AARAAATAAAA	AGAP008622-RA	852	862	857	-1143	-	3.78035	0.000831	0.169	AACGAACAAAA	Ovary activator	OP	29.1995	85.0594	OPC
ACCRMCAAAATA	48	ACCRMCAAAATA	AGAP008622-RA	850	861	855.5	-1144.5	-	9.35758	0.000146	0.284	ACGAACAAAAAA	Germline activator	OC	169.976	335.567	OCNC
GAAACAAARNGATCS	157	GAAACAAARNGATCS	AGAP008622-RA	845	859	852	-1148	-	2.86061	0.000759	0.426	GAACAAAAAAGTACG	Testis activator	TC	78.6771	55.6561	TCNC
AAAATGTTAATWAA	96	AAAATGTTAATWAA	AGAP008622-RA	841	854	847.5	-1152.5	-	3.11515	0.000806	0.222	AAAAAGTACGTTAA	Ovary activator	TP	-11.7911	110.586	TPC
AATTTAAGWTAA	102	AATTTAAGWTAA	AGAP008622-RA	841	852	846.5	-1153.5	-	4.81212	0.000906	0.351	AAAGTACGTTAA	Ovary activator	TP	35.5482	130.056	TPC
CATAAAAYACWT	11	CATAAAAYACWT	AGAP008622-RA	840	851	845.5	-1154.5	+	4.13333	0.000961	0.446	CTTAACGTACTT	Germline activator	TP	93.4219	96.0846	TPC
AARAAATAAAA	80	AARAAATAAAA	AGAP008622-RA	832	842	837	-1163	-	8.31214	0.000239	0.125	AAGAACTATAA	Ovary activator	OP	29.1995	85.0594	OPC
AAAAACGATKRA	78	AAAAACGATKRA	AGAP008622-RA	831	842	836.5	-1163.5	-	4.81212	0.000472	0.236	AAGAACTATAAA	Ovary activator	TP	37.0821	82.8304	TPNC
AATTATAAAACWG	10	AATTATAAAACWG	AGAP008622-RA	827	839	833	-1167	-	7.53333	6.64e-05	0.121	AACTATAAAAACG	Germline activator	OP	71.2698	93.0426	OPC
ACATTWTTTCAG	89	ACATTWTTTCAG	AGAP008622-RA	826	837	831.5	-1168.5	+	5.09091	0.000797	0.397	ACGTTTTTATAG	Ovary activator	OP	18.1053	97.7518	OPNC
ATAMGTTGAARAAGN	160	ATAMGTTGAARAAGN	AGAP008622-RA	824	838	831	-1169	+	2.58182	0.0009	0.85	ATACGTTTTTATAGT	Testis activator	TC	133.567	-6.46132	TCNC
ATATKTTTTTA	93	ATATKTTTTTA	AGAP008622-RA	824	834	829	-1171	+	13.5376	1.69e-05	0.0615	ATACGTTTTTA	Ovary activator	OP	25.8372	106.222	OPNC
AATATTATTTTAT	95	AATATTATTTTAT	AGAP008622-RA	823	835	829	-1171	+	7.31792	0.000295	0.146	AATACGTTTTTAT	Ovary activator	TP	18.9284	108.914	TPNC
AAAATAMRTWTAAWT	87	AAAATAMRTWTAAWT	AGAP008622-RA	821	835	828	-1172	+	7.53757	0.000136	0.0959	ATAATACGTTTTTAT	Ovary activator	TP	32.9568	96.5362	TPNC
AATACATTTT	105	AATACATTTT	AGAP008622-RA	823	832	827.5	-1172.5	+	12.6909	4.95e-05	0.182	AATACGTTTT	Ovary activator	OP	-7.86038	135.18	OPC
AAAAACGATKRA	78	AAAAACGATKRA	AGAP008622-RA	822	833	827.5	-1172.5	-	5.09091	0.000353	0.236	AAAAACGTATTA	Ovary activator	TP	37.0821	82.8304	TPNC
AAAAACGATTGA	81	AAAAACGATTGA	AGAP008622-RA	822	833	827.5	-1172.5	-	6.04848	0.000478	0.191	AAAAACGTATTA	Ovary activator	TP	29.7108	86.782	TPC
AAAATAMRTWTAAWT	87	AAAATAMRTWTAAWT	AGAP008622-RA	820	834	827	-1173	-	7.53757	0.000136	0.0959	TAAAAACGTATTATT	Ovary activator	TP	32.9568	96.5362	TPNC
AACCGTATTT	107	AACCGTATTT	AGAP008622-RA	822	831	826.5	-1173.5	-	7.74545	0.000495	0.385	AAACGTATTA	Ovary activator	OP	60.0711	136.091	OPC
AAAAATCTGTGATTT	26	AAAAATCTGTGATTT	AGAP008622-RA	819	833	826	-1174	-	5.55758	0.000198	0.742	AAAAACGTATTATTT	Germline activator	TP	60.0895	169.068	TPC
ATAATATTTT	46	ATAATATTTT	AGAP008622-RA	821	830	825.5	-1174.5	+	7.23699	0.000831	0.303	ATAATACGTT	Germline activator	TC	197.748	302.816	TCNC
AATTTAGA	116	AATTTAGA	AGAP008622-RA	816	823	819.5	-1180.5	-	9.16364	0.000517	0.962	TATTTAGA	Ovary activator	OP	27.5993	161.581	OPC
ATTTCGAA	19	ATTTCGAA	AGAP008622-RA	815	822	818.5	-1181.5	-	9.16364	0.000516	0.248	ATTTAGAA	Germline activator	TP	75.4825	137.257	TPC
ATTTCGAAAC	30	ATTTCGAAAC	AGAP008622-RA	813	822	817.5	-1182.5	+	7.46667	0.000542	0.299	ATTTCTAAAT	Germline activator	TP	101.68	181.097	TPNC
ATTTCGAAAC	30	ATTTCGAAAC	AGAP008622-RA	813	822	817.5	-1182.5	-	7.46667	0.000542	0.299	ATTTAGAAAT	Germline activator	TP	101.68	181.097	TPNC
ATTTCGAA	19	ATTTCGAA	AGAP008622-RA	813	820	816.5	-1183.5	+	9.16364	0.000516	0.248	ATTTCTAA	Germline activator	TP	75.4825	137.257	TPC
ACATTAAAAATAKAA	186	ACATTAAAAATAKAA	AGAP008622-RA	809	823	816	-1184	-	4.86667	0.000333	0.42	TATTTAGAAATAGAA	Testis activator	TP	48.6406	43.4165	TPNC
GATWTCTA	171	GATWTCTA	AGAP008622-RA	812	819	815.5	-1184.5	+	8.20606	0.000954	0.872	TATTTCTA	Testis activator	TC	226.654	152.517	TCNC
AARAAATAAAA	80	AARAAATAAAA	AGAP008622-RA	809	819	814	-1186	-	8.31214	0.000239	0.125	TAGAAATAGAA	Ovary activator	OP	29.1995	85.0594	OPC
GAAACAAARNGATCS	157	GAAACAAARNGATCS	AGAP008622-RA	803	817	810	-1190	-	8.06061	0.000126	0.27	GAAATAGAAGCATCC	Testis activator	TC	78.6771	55.6561	TCNC
ATCRAAGCARSC	169	ATCRAAGCARSC	AGAP008622-RA	803	814	808.5	-1191.5	-	10.1697	4e-05	0.159	ATAGAAGCATCC	Testis activator	TC	198.128	-73.6647	TCNC
AAGGATGCATAT	152	AAGGATGCATAT	AGAP008622-RA	801	812	806.5	-1193.5	+	6.60606	0.000136	0.513	TAGGATGCTTCT	Testis activator	OP	67.2712	87.4913	OPNC
ARGCATGC	164	ARGCATGC	AGAP008622-RA	803	810	806.5	-1193.5	-	8.76364	0.000633	0.673	AAGCATCC	Testis activator	TC	177.844	20.7476	TCNC
AAAATGACAGDTSG	138	AAAATGACAGDTSG	AGAP008622-RA	783	796	789.5	-1210.5	+	7.65455	0.000152	0.296	AAAGTGAAGGTTCG	Ovary activator	OC	42.1659	294.255	OCC
AAGTGWAT	172	AAGTGWAT	AGAP008622-RA	784	791	787.5	-1212.5	+	8.48485	0.000654	0.406	AAGTGAAG	Testis activator	TC	245.208	-92.6179	TCNC
AWTTTGG	47	AWTTTGG	AGAP008622-RA	781	787	784	-1216	-	7.67879	0.000289	0.559	ACTTTGG	Germline activator	OC	146.328	308.556	OCC
ATGCCAAATTGA	12	ATGCCAAATTGA	AGAP008622-RA	778	789	783.5	-1216.5	+	17.0545	1.85e-06	0.00713	ATGCCAAAGTGA	Germline activator	OP	61.6331	113.277	OPC
AAASGAMAACRT	201	AAASGAMAACRT	AGAP008622-RA	776	787	781.5	-1218.5	+	4.38788	0.000709	0.76	AAATGCCAAAGT	Testis activator	TP	70.4934	50.4945	TPC
AAATGAGAWAGA	189	AAATGAGAWAGA	AGAP008622-RA	776	787	781.5	-1218.5	+	5.09091	0.000797	0.504	AAATGCCAAAGT	Testis activator	TP	62.2324	35.354	TPNC
AMTKTCAAA	199	AMTKTCAAA	AGAP008622-RA	777	785	781	-1219	+	9.27879	0.00034	0.339	AATGCCAAA	Testis activator	TP	55.0115	73.528	TPC
AACTCCCAAA	193	AACTCCCAAA	AGAP008622-RA	776	785	780.5	-1219.5	+	7.74545	0.000469	1	AAATGCCAAA	Testis activator	TP	78.5369	28.7928	TPNC
AAAATAMRTWTAAWT	87	AAAATAMRTWTAAWT	AGAP008622-RA	765	779	772	-1228	+	6.99422	0.000258	0.114	AAGACGAATATAAAT	Ovary activator	TP	32.9568	96.5362	TPNC
AGACGAAT	128	AGACGAAT	AGAP008622-RA	766	773	769.5	-1230.5	+	14.9455	1.79e-05	0.0705	AGACGAAT	Ovary activator	OP	39.0279	228.803	OPNC
AAGGATGCATAT	152	AAGGATGCATAT	AGAP008622-RA	764	775	769.5	-1230.5	+	6.04848	0.000485	0.611	AAAGACGAATAT	Testis activator	OP	67.2712	87.4913	OPNC
AAGWCGART	112	AAGWCGART	AGAP008622-RA	765	773	769	-1231	+	14.7939	1.79e-05	0.0692	AAGACGAAT	Ovary activator	OP	44.8975	146.155	OPC
CAGTAAAAMGYTGTA	179	CAGTAAAAMGYTGTA	AGAP008622-RA	758	772	765	-1235	+	0.212121	0.000769	0.631	TTGTAAAAAGACGAA	Testis activator	TC	164.069	54.6048	TCC
GTTGTAAAA	90	GTTGTAAAA	AGAP008622-RA	757	765	761	-1239	+	10.9273	0.000158	0.297	ATTGTAAAA	Ovary activator	OP	3.81042	98.1055	OPNC
ATTACTGTAT	28	ATTACTGTAT	AGAP008622-RA	754	763	758.5	-1241.5	+	7.46667	0.000607	0.769	ATTATTGTAA	Germline activator	OP	111.753	179.733	OPC
TACAAGAATT	140	TACAAGAATT	AGAP008622-RA	753	762	757.5	-1242.5	-	7.46667	0.000607	0.454	TACAATAATC	Ovary activator	OC	0.479282	327.045	OCNC
TAAAATAATNAAD	74	TAAAATAATNAAD	AGAP008622-RA	750	762	756	-1244	-	9.39884	0.000141	0.198	TACAATAATCCAT	Ovary activator	OP	-5.04014	72.0148	OPC
AAYMATCMAAC	174	AAYMATCMAAC	AGAP008622-RA	749	759	754	-1246	-	6.62424	0.000802	0.618	AATAATCCATG	Testis activator	TC	79.9386	36.496	TCC
CSACCACGGTGM	154	CSACCACGGTGM	AGAP008622-RA	737	748	742.5	-1257.5	+	1.24848	0.000955	0.76	CGCCCACGTGGT	Testis activator	OP	69.0881	13.5693	OPC
GCAACCAAAW	127	GCAACCAAAW	AGAP008622-RA	730	739	734.5	-1265.5	-	3.07879	0.000953	0.465	GCGACCAAGC	Ovary activator	OC	88.9496	221.451	OCNC
CSACCACGGTGM	154	CSACCACGGTGM	AGAP008622-RA	727	738	732.5	-1267.5	-	4.95758	0.000764	0.76	CGACCAAGCTAA	Testis activator	OP	69.0881	13.5693	OPC
CGAAAGAA	166	CGAAAGAA	AGAP008622-RA	723	730	726.5	-1273.5	-	9.44242	0.000438	0.57	CTAAAGAA	Testis activator	TC	186.206	-26.7053	TCNC
GAACTCTCCGG	52	GAACTCTCCGG	AGAP008622-RA	715	725	720	-1280	-	4.84242	0.000959	1	GAACTCTTTTG	Germline activator	OC	230.403	762.512	OCC
CCCAGATCCV	205	CCCAGATCCV	AGAP008622-RA	707	716	711.5	-1288.5	+	6.79394	0.000793	0.79	CAAAGATCCA	Testis activator	TP	124.057	-72.2333	TPC
AACTTTGC	180	AACTTTGC	AGAP008622-RA	706	713	709.5	-1290.5	-	9.72121	0.000254	0.284	ATCTTTGC	Testis activator	TC	169.988	35.5633	TCC
ATGGCAAAA	188	ATGGCAAAA	AGAP008622-RA	703	711	707	-1293	+	11.4848	8.27e-05	0.323	ATGGCAAAG	Testis activator	TP	58.4367	88.8377	TPNC
CTACACADY	38	CTACACADY	AGAP008622-RA	696	704	700	-1300	-	8.73939	0.000584	0.581	ATACACAAT	Germline activator	OC	171.885	235.607	OCC
GATCAGCTG	61	GATCAGCTG	AGAP008622-RA	687	695	691	-1309	-	6.81818	0.000234	0.466	GCTCAGCAG	Ovary repressor	TP	15.6177	-120.147	TPNC
ACTGCTGAA	207	ACTGCTGAA	AGAP008622-RA	686	694	690	-1310	+	11.7636	5.73e-05	0.226	ACTGCTGAG	Testis activator	TP	133.848	69.8039	TPC
GATCAGCTG	61	GATCAGCTG	AGAP008622-RA	681	689	685	-1315	+	6.53939	0.000835	0.665	GAACAACTG	Ovary repressor	TP	15.6177	-120.147	TPNC
CGAGCAG	163	CGAGCAG	AGAP008622-RA	674	680	677	-1323	+	8.51515	0.000276	0.183	CGAGCTG	Testis activator	TC	168.823	-74.5262	TCNC
CCTGCTCGMR	159	CCTGCTCGMR	AGAP008622-RA	672	681	676.5	-1323.5	-	3.63636	0.00094	0.535	CCAGCTCGTC	Testis activator	TC	132.68	-101.195	TCNC
GATCAGCTG	61	GATCAGCTG	AGAP008622-RA	672	680	676	-1324	+	6.53939	0.000835	0.665	GACGAGCTG	Ovary repressor	TP	15.6177	-120.147	TPNC
CGTTTTGTAGGC	21	CGTTTTGTAGGC	AGAP008622-RA	663	674	668.5	-1331.5	+	6.60606	0.000336	0.669	CTTTTTGCAGAC	Germline activator	TC	135.906	148.811	TCNC
GTCAACTAAAAYS	120	GTCAACTAAAAYS	AGAP008622-RA	662	674	668	-1332	-	2.17576	0.000632	0.821	GTCTGCAAAAAGC	Ovary activator	OC	88.5857	167.337	OCC
CATAAAAYACWT	11	CATAAAAYACWT	AGAP008622-RA	658	669	663.5	-1336.5	-	4.4	0.000706	0.437	CAAAAAGCGCAT	Germline activator	TP	93.4219	96.0846	TPC
ATGCGCATG	36	ATGCGCATG	AGAP008622-RA	658	666	662	-1338	+	6.53939	0.000835	0.664	ATGCGCTTT	Germline activator	TC	188.764	232.792	TCC
ATGCGCATG	36	ATGCGCATG	AGAP008622-RA	657	665	661	-1339	-	6.53939	0.000835	0.664	AAGCGCATT	Germline activator	TC	188.764	232.792	TCC
AACCGTATTT	107	AACCGTATTT	AGAP008622-RA	656	665	660.5	-1339.5	-	7.74545	0.000495	0.385	AAGCGCATTT	Ovary activator	OP	60.0711	136.091	OPC
AWATGCG	204	AWATGCG	AGAP008622-RA	656	662	659	-1341	+	12.2242	0.00013	0.471	AAATGCG	Testis activator	TP	99.5472	38.3685	TPC
CCATTTTC	144	CCATTTTC	AGAP008622-RA	654	661	657.5	-1342.5	-	9.44242	0.000438	0.432	GCATTTTC	Ovary activator	OC	158.565	410.311	OCC
AAATTTMCWACATA	110	AAATTTMCWACATA	AGAP008622-RA	648	661	654.5	-1345.5	-	3.39394	0.000363	0.157	GCATTTTCTCCATA	Ovary activator	OP	14.6578	141.559	OPC
TGCGGAAAWT	86	TGCGGAAAWT	AGAP008622-RA	650	659	654.5	-1345.5	+	6.78788	0.000826	0.533	TGGAGAAAAT	Ovary activator	OP	7.22587	93.8735	OPC
ATAWTTTGGASW	100	ATAWTTTGGASW	AGAP008622-RA	644	655	649.5	-1350.5	+	13.8909	1.82e-05	0.0678	ATATTATGGAGA	Ovary activator	TP	36.0812	126.545	TPC
TAAAATAATNAAD	74	TAAAATAATNAAD	AGAP008622-RA	640	652	646	-1354	+	4.17919	0.000735	0.222	TAAAATATTATGG	Ovary activator	OP	-5.04014	72.0148	OPC
ATAATATTTT	46	ATAATATTTT	AGAP008622-RA	641	650	645.5	-1354.5	-	17.6879	2.43e-06	0.00888	ATAATATTTT	Germline activator	TC	197.748	302.816	TCNC
AAAATCTTCT	88	AAAATCTTCT	AGAP008622-RA	641	650	645.5	-1354.5	+	7.18788	0.000626	0.341	AAAATATTAT	Ovary activator	OP	11.3966	97.5373	OPC
ATAATATTTT	46	ATAATATTTT	AGAP008622-RA	641	650	645.5	-1354.5	+	7.23699	0.000831	0.303	AAAATATTAT	Germline activator	TC	197.748	302.816	TCNC
AAAATATCA	124	AAAATATCA	AGAP008622-RA	641	649	645	-1355	+	10.6485	0.000186	0.227	AAAATATTA	Ovary activator	OC	76.6019	187.734	OCNC
AATATTATTTTAT	95	AATATTATTTTAT	AGAP008622-RA	639	651	645	-1355	-	7.31792	0.000295	0.146	CATAATATTTTAC	Ovary activator	TP	18.9284	108.914	TPNC
ATATKTTTTTA	93	ATATKTTTTTA	AGAP008622-RA	640	650	645	-1355	-	8.04046	0.000449	0.148	ATAATATTTTA	Ovary activator	OP	25.8372	106.222	OPNC
ATGGTATTTDA	167	ATGGTATTTDA	AGAP008622-RA	640	650	645	-1355	-	7.44242	0.000496	0.605	ATAATATTTTA	Testis activator	TC	186.671	-83.5194	TCNC
ATATTTTGAG	37	ATATTTTGAG	AGAP008622-RA	638	647	642.5	-1357.5	-	7.46667	0.000607	0.574	ATATTTTACG	Germline activator	OP	111.531	234.729	OPC
ATTTCACGAM	50	ATTTCACGAM	AGAP008622-RA	636	645	640.5	-1359.5	-	7.74545	0.000133	0.17	ATTTTACGAT	Germline activator	TC	279.421	435.44	TCC
ACCGAAAAAT	126	ACCGAAAAAT	AGAP008622-RA	636	645	640.5	-1359.5	+	7.74545	0.000495	0.524	ATCGTAAAAT	Ovary activator	OP	42.2891	208.603	OPC
ATGGCAAAA	188	ATGGCAAAA	AGAP008622-RA	629	637	633	-1367	-	6.26061	0.000647	0.506	ATGGCACAC	Testis activator	TP	58.4367	88.8377	TPNC
AAACGTGTGGA	202	AAACGTGTGGA	AGAP008622-RA	625	635	630	-1370	+	4.84242	0.000673	0.877	ACACGTGTGCC	Testis activator	TP	77.4513	74.0751	TPC
AGAAGTGTGC	165	AGAAGTGTGC	AGAP008622-RA	625	634	629.5	-1370.5	+	8.30303	0.000298	0.592	ACACGTGTGC	Testis activator	TC	182.254	2.94715	TCNC
CTGCCCAGVTGCC	190	CTGCCCAGVTGCC	AGAP008622-RA	616	628	622	-1378	-	2.46061	0.000847	1	GTGTCCGACTGCC	Testis activator	TP	70.1659	43.2263	TPNC
ACTGCTTGGG	162	ACTGCTTGGG	AGAP008622-RA	612	621	616.5	-1383.5	-	8.86061	5.53e-05	0.22	ACTGCCGGGG	Testis activator	TC	163.957	90.5743	TCNC
GGGCAGAGC	58	GGGCAGAGC	AGAP008622-RA	606	614	610	-1390	-	7.09697	0.000367	0.731	GGGTAGTGC	Ovary repressor	TP	5.59278	-108.4	TPC
ATCTGTC	130	ATCTGTC	AGAP008622-RA	601	607	604	-1396	+	7.95758	0.000753	0.751	ATCTGGC	Ovary activator	OC	36.356	237.038	OCNC
CCCAGATCCV	205	CCCAGATCCV	AGAP008622-RA	598	607	602.5	-1397.5	-	6.79394	0.000793	0.79	GCCAGATGCA	Testis activator	TP	124.057	-72.2333	TPC
GATTTTATCGG	113	GATTTTATCGG	AGAP008622-RA	595	605	600	-1400	+	4.56364	0.000962	1	GATTGCATCTG	Ovary activator	OP	13.3631	148.058	OPC
AATCAATCGCA	177	AATCAATCGCA	AGAP008622-RA	591	601	596	-1404	+	4.56364	0.000962	0.752	TATCGATTGCA	Testis activator	TC	142.274	-54.5783	TCC
AATGTCADTT	103	AATGTCADTT	AGAP008622-RA	582	591	586.5	-1413.5	+	6.23636	0.000836	0.642	AATGACGTTT	Ovary activator	OC	35.0458	131.527	OCNC
AATGTCADTT	103	AATGTCADTT	AGAP008622-RA	581	590	585.5	-1414.5	-	6.23636	0.000836	0.642	AACGTCATTG	Ovary activator	OC	35.0458	131.527	OCNC
ACBTCATTT	147	ACBTCATTT	AGAP008622-RA	581	589	585	-1415	-	9.96364	0.000177	0.607	ACGTCATTG	Ovary activator	OC	128.176	522.298	OCC
AACACCATCGCAC	53	AACACCATCGCAC	AGAP008622-RA	578	590	584	-1416	-	3.14545	0.00085	1	AACGTCATTGTAC	Ovary repressor	TP	-7.34321	-87.7122	TPNC
ACCACCWACA	63	ACCACCWACA	AGAP008622-RA	573	582	577.5	-1422.5	+	7.34545	0.000501	0.567	GCCACGTACA	Ovary repressor	TC	-20.9572	-126.239	TCC
CGCTTGCC	54	CGCTTGCC	AGAP008622-RA	568	575	571.5	-1428.5	+	10.2788	0.000266	0.265	TGCTTGCC	Ovary repressor	OP	-36.5235	-94.4514	OPNC
CAATGCGTWCTGCG	173	CAATGCGTWCTGCG	AGAP008622-RA	565	578	571.5	-1428.5	+	-0.0363636	0.000763	0.641	TAATGCTTGCCACG	Testis activator	TC	347.672	62.5354	TCNC
ARGCATGC	164	ARGCATGC	AGAP008622-RA	567	574	570.5	-1429.5	+	4.77576	0.000845	0.673	ATGCTTGC	Testis activator	TC	177.844	20.7476	TCNC
AAAWGCTTR	131	AAAWGCTTR	AGAP008622-RA	565	573	569	-1431	+	9.55758	0.000191	0.366	TAATGCTTG	Ovary activator	OC	41.5422	249.929	OCC
AAAWGCTTR	131	AAAWGCTTR	AGAP008622-RA	559	567	563	-1437	+	9.29091	0.000349	0.382	AAAAGCTAA	Ovary activator	OC	41.5422	249.929	OCC
AACCAGTTTTTTGTG	91	AACCAGTTTTTTGTG	AGAP008622-RA	539	553	546	-1454	+	6.39394	0.000138	0.146	AAGCAGTTGCTTGTT	Ovary activator	OP	19.8317	101.207	OPNC
AAAGCAG	29	AAAGCAG	AGAP008622-RA	538	544	541	-1459	+	13.1818	6.51e-05	0.259	AAAGCAG	Germline activator	TC	127.331	180.598	TCC
CGAAAATTAGT	99	CGAAAATTAGT	AGAP008622-RA	535	545	540	-1460	+	4.56364	0.00056	0.707	CGGAAAGCAGT	Ovary activator	OP	7.06511	125.077	OPC
CGGAATAC	184	CGGAATAC	AGAP008622-RA	535	542	538.5	-1461.5	+	4.77576	0.000986	0.492	CGGAAAGC	Testis activator	TC	1138.74	-151.674	TCC
ACGAAAAGC	175	ACGAAAAGC	AGAP008622-RA	534	542	538	-1462	+	6.53939	0.000394	0.517	GCGGAAAGC	Testis activator	TC	117.242	51.1926	TCC
TGCGGAAAWT	86	TGCGGAAAWT	AGAP008622-RA	533	542	537.5	-1462.5	+	8.30303	8.77e-05	0.113	TGCGGAAAGC	Ovary activator	OP	7.22587	93.8735	OPC
AWATGCG	204	AWATGCG	AGAP008622-RA	530	536	533	-1467	+	7.95758	0.000237	0.471	AGATGCG	Testis activator	TP	99.5472	38.3685	TPC
TCGCATCATC	40	TCGCATCATC	AGAP008622-RA	528	537	532.5	-1467.5	-	3.35758	0.000573	1	CCGCATCTGC	Germline activator	TC	172.395	250.73	TCNC
CTTGCAGGTG	129	CTTGCAGGTG	AGAP008622-RA	525	534	529.5	-1470.5	+	8.30303	0.00035	1	ATTGCAGATG	Ovary activator	OC	67.5685	236.486	OCNC
YACGGCCGTR	206	YACGGCCGTR	AGAP008622-RA	515	524	519.5	-1480.5	+	6.65455	0.000795	0.792	TATTGCCGTG	Testis activator	TP	126.629	-14.5027	TPC
YACGGCCGTR	206	YACGGCCGTR	AGAP008622-RA	515	524	519.5	-1480.5	-	6.65455	0.000795	0.792	CACGGCAATA	Testis activator	TP	126.629	-14.5027	TPC
ATGGCAAAA	188	ATGGCAAAA	AGAP008622-RA	515	523	519	-1481	-	6.26061	0.000647	0.506	ACGGCAATA	Testis activator	TP	58.4367	88.8377	TPNC
ACATAAT	35	ACATAAT	AGAP008622-RA	508	514	511	-1489	-	12.6242	9.66e-05	0.183	ACATAAT	Germline activator	OP	90.7087	228.775	OPC
AATATTATTTTAT	95	AATATTATTTTAT	AGAP008622-RA	505	517	511	-1489	+	7.31792	0.000295	0.146	ATAATTATGTTAT	Ovary activator	TP	18.9284	108.914	TPNC
TAAAATAATNAAD	74	TAAAATAATNAAD	AGAP008622-RA	504	516	510	-1490	-	5.42775	0.000277	0.201	TAACATAATTATC	Ovary activator	OP	-5.04014	72.0148	OPC
TAAAATAATNAAD	74	TAAAATAATNAAD	AGAP008622-RA	501	513	507	-1493	+	4.17919	0.000735	0.222	GAAGATAATTATG	Ovary activator	OP	-5.04014	72.0148	OPC
AAAATAMRTWTAAWT	87	AAAATAMRTWTAAWT	AGAP008622-RA	496	510	503	-1497	+	6.99422	0.000258	0.114	AAATTGAAGATAATT	Ovary activator	TP	32.9568	96.5362	TPNC
AATTTAAGWTAA	102	AATTTAAGWTAA	AGAP008622-RA	497	508	502.5	-1497.5	+	15.2606	8.51e-06	0.0148	AATTGAAGATAA	Ovary activator	TP	35.5482	130.056	TPC
CAAAYAGAASWGAHT	18	CAAAYAGAASWGAHT	AGAP008622-RA	495	509	502	-1498	+	6.94545	0.000213	0.271	GAAATTGAAGATAAT	Germline activator	OP	58.3033	134.671	OPNC
AATGGAAAAT	83	AATGGAAAAT	AGAP008622-RA	497	506	501.5	-1498.5	+	7.46667	0.000607	0.295	AATTGAAGAT	Ovary activator	OP	33.9938	90.049	OPNC
ATGCCAAATTGA	12	ATGCCAAATTGA	AGAP008622-RA	491	502	496.5	-1503.5	+	6.04848	0.000485	0.935	AAGGGAAATTGA	Germline activator	OP	61.6331	113.277	OPC
AATGGAAAAT	83	AATGGAAAAT	AGAP008622-RA	491	500	495.5	-1504.5	+	7.74545	0.000368	0.295	AAGGGAAATT	Ovary activator	OP	33.9938	90.049	OPNC
AAATTTMCWACATA	110	AAATTTMCWACATA	AGAP008622-RA	487	500	493.5	-1506.5	-	2.70303	0.000673	0.189	AATTTCCCTTCAAA	Ovary activator	OP	14.6578	141.559	OPC
CGTTTGAA	31	CGTTTGAA	AGAP008622-RA	485	492	488.5	-1511.5	+	9.44242	0.000438	0.852	GGTTTGAA	Germline activator	OC	148.618	186.127	OCNC
ATTCAAACGYC	149	ATTCAAACGYC	AGAP008622-RA	483	493	488	-1512	-	8.8303	0.000212	0.828	CTTCAAACCTC	Testis activator	OC	126.703	71.2189	OCC
GGCTGGAAATCACR	151	GGCTGGAAATCACR	AGAP008622-RA	469	482	475.5	-1524.5	-	-0.315152	0.000884	1	GGCTATAAAGCAAT	Testis activator	OP	84.0267	57.8402	OPNC
ATTACTGTAT	28	ATTACTGTAT	AGAP008622-RA	469	478	473.5	-1526.5	+	7.46667	0.000607	0.769	ATTGCTTTAT	Germline activator	OP	111.753	179.733	OPC
AATCAATCGCA	177	AATCAATCGCA	AGAP008622-RA	465	475	470	-1530	-	4.56364	0.000962	0.752	AAGCAATTGCT	Testis activator	TC	142.274	-54.5783	TCC
CGAAAATTAGT	99	CGAAAATTAGT	AGAP008622-RA	456	466	461	-1539	-	9.50909	0.000165	0.312	CTAAAATAAGT	Ovary activator	OP	7.06511	125.077	OPC
TAAAATAAAWTA	24	TAAAATAAAWTA	AGAP008622-RA	454	465	459.5	-1540.5	-	9.80925	0.000161	0.0928	TAAAATAAGTGA	Germline activator	OP	40.3018	164.701	OPNC
TAAAATAATNAAD	74	TAAAATAATNAAD	AGAP008622-RA	453	465	459	-1541	-	9.13873	0.000219	0.198	TAAAATAAGTGAA	Ovary activator	OP	-5.04014	72.0148	OPC
CAAAYAGAASWGAHT	18	CAAAYAGAASWGAHT	AGAP008622-RA	452	466	459	-1541	-	2.95758	0.000616	0.437	CTAAAATAAGTGAAG	Germline activator	OP	58.3033	134.671	OPNC
AATTTAAGWTAA	102	AATTTAAGWTAA	AGAP008622-RA	453	464	458.5	-1541.5	-	4.81212	0.000906	0.351	AAAATAAGTGAA	Ovary activator	TP	35.5482	130.056	TPC
AAAATAMRTWTAAWT	87	AAAATAMRTWTAAWT	AGAP008622-RA	450	464	457	-1543	-	3.9711	0.0003	0.118	AAAATAAGTGAAGGT	Ovary activator	TP	32.9568	96.5362	TPNC
ACAAATGAAGHT	101	ACAAATGAAGHT	AGAP008622-RA	450	461	455.5	-1544.5	-	6.04848	0.000175	0.331	ATAAGTGAAGGT	Ovary activator	OP	46.6402	129.464	OPNC
AAGTGWAT	172	AAGTGWAT	AGAP008622-RA	452	459	455.5	-1544.5	-	8.48485	0.000654	0.406	AAGTGAAG	Testis activator	TC	245.208	-92.6179	TCNC
AACTGTCA	84	AACTGTCA	AGAP008622-RA	443	450	446.5	-1553.5	+	9.44242	0.000438	0.579	AAGTGTCA	Ovary activator	TC	12.6528	90.0753	TCNC
GGTAAGGA	203	GGTAAGGA	AGAP008622-RA	428	435	431.5	-1568.5	+	4.77576	0.000986	1	GGTGTGGA	Testis activator	TP	91.192	82.233	TPC
NCCACCAVCACCAN	6	NCCACCAVCACCAN	AGAP008622-RA	420	433	426.5	-1573.5	-	5.93333	0.000159	0.629	CACACCGCCTCCAA	Germline repressor	TC	-66.6242	-145.697	TCNC
ACCACCWACA	63	ACCACCWACA	AGAP008622-RA	421	430	425.5	-1574.5	-	7.62424	0.000171	0.567	ACCGCCTCCA	Ovary repressor	TC	-20.9572	-126.239	TCC
CMCGCATAMAAAC	57	CMCGCATAMAAAC	AGAP008622-RA	418	430	424	-1576	-	6.98788	0.00014	0.553	ACCGCCTCCAAAC	Ovary repressor	TP	-36.8091	-107.087	TPC
GCAACCAAAW	127	GCAACCAAAW	AGAP008622-RA	418	427	422.5	-1577.5	-	3.07879	0.000953	0.465	GCCTCCAAAC	Ovary activator	OC	88.9496	221.451	OCNC
CACACACACGC	1	CACACACACGC	AGAP008622-RA	412	422	417	-1583	-	5.12121	0.00072	1	CAAACACGTGC	Germline repressor	TC	-57.4745	-88.8495	TCC
CAATGCGTWCTGCG	173	CAATGCGTWCTGCG	AGAP008622-RA	408	421	414.5	-1585.5	-	-0.0363636	0.000763	0.641	AAACACGTGCTGCT	Testis activator	TC	347.672	62.5354	TCNC
GATCAGAATATATKT	98	GATCAGAATATATKT	AGAP008622-RA	407	421	414	-1586	+	0.212121	0.000772	0.713	GAGCAGCACGTGTTT	Ovary activator	TP	39.5876	124.609	TPNC
CGAGCAG	163	CGAGCAG	AGAP008622-RA	406	412	409	-1591	+	13.7394	4.39e-05	0.175	CGAGCAG	Testis activator	TC	168.823	-74.5262	TCNC
CCTGCTCGMR	159	CCTGCTCGMR	AGAP008622-RA	404	413	408.5	-1591.5	-	7.62424	0.000202	0.402	GCTGCTCGAT	Testis activator	TC	132.68	-101.195	TCNC
GCGAGCAS	67	GCGAGCAS	AGAP008622-RA	405	412	408.5	-1591.5	+	9.30909	0.000489	0.974	TCGAGCAG	Ovary repressor	TC	-70.2646	-138.349	TCC
ATCGAGCAK	178	ATCGAGCAK	AGAP008622-RA	404	412	408	-1592	+	16.297	3.31e-06	0.0131	ATCGAGCAG	Testis activator	TC	147.984	-44.9706	TCC
ATSGATGW	143	ATSGATGW	AGAP008622-RA	402	409	405.5	-1594.5	-	7.79394	0.000973	0.743	CTCGATGT	Ovary activator	OC	73.7751	377.94	OCC
CGGCTTACWC	71	CGGCTTACWC	AGAP008622-RA	396	405	400.5	-1599.5	+	7.62424	0.000355	0.472	CGGCATACAT	Ovary repressor	TP	50.4871	-163.658	TPC
CGGAATAC	184	CGGAATAC	AGAP008622-RA	396	403	399.5	-1600.5	+	10	0.00017	0.339	CGGCATAC	Testis activator	TC	1138.74	-151.674	TCC
CAATGCGTWCTGCG	173	CAATGCGTWCTGCG	AGAP008622-RA	387	400	393.5	-1606.5	+	4.50909	0.000262	0.518	CAAAGCTTTCGGCA	Testis activator	TC	347.672	62.5354	TCNC
AACTTTGC	180	AACTTTGC	AGAP008622-RA	386	393	389.5	-1610.5	-	9.72121	0.000254	0.284	AGCTTTGC	Testis activator	TC	169.988	35.5633	TCC
GGGCAGAGC	58	GGGCAGAGC	AGAP008622-RA	384	392	388	-1612	+	6.81818	0.00092	0.733	TGGCAAAGC	Ovary repressor	TP	5.59278	-108.4	TPC
ATGGCAAAA	188	ATGGCAAAA	AGAP008622-RA	383	391	387	-1613	+	6.26061	0.000647	0.506	TTGGCAAAG	Testis activator	TP	58.4367	88.8377	TPNC
ACTTACG	153	ACTTACG	AGAP008622-RA	375	381	378	-1622	-	7.95758	0.000753	0.751	ACTTCCG	Testis activator	OP	118.595	153.826	OPNC
CGAGCAG	163	CGAGCAG	AGAP008622-RA	370	376	373	-1627	+	8.51515	0.000276	0.183	CGAGCCG	Testis activator	TC	168.823	-74.5262	TCNC
CGGSACG	62	CGGSACG	AGAP008622-RA	370	376	373	-1627	-	7.82424	0.00035	0.699	CGGCTCG	Ovary repressor	TP	-32.5532	-123.872	TPNC
CCTGCTCGMR	159	CCTGCTCGMR	AGAP008622-RA	368	377	372.5	-1627.5	-	7.90303	0.0001	0.399	CCGGCTCGAC	Testis activator	TC	132.68	-101.195	TCNC
ATCGAGCAK	178	ATCGAGCAK	AGAP008622-RA	368	376	372	-1628	+	5.84848	0.00051	0.29	GTCGAGCCG	Testis activator	TC	147.984	-44.9706	TCC
GGTACGAMA	192	GGTACGAMA	AGAP008622-RA	367	375	371	-1629	-	5.84848	0.00051	1	GGCTCGACA	Testis activator	TP	75.8178	54.0918	TPNC
AAACGTGTGGA	202	AAACGTGTGGA	AGAP008622-RA	362	372	367	-1633	+	4.84242	0.000673	0.877	TATCGTGTCGA	Testis activator	TP	77.4513	74.0751	TPC
ACAAAATACATC	32	ACAAAATACATC	AGAP008622-RA	358	369	363.5	-1636.5	-	11.5515	2.91e-05	0.108	ACACGATACATC	Germline activator	OC	127.342	203.12	OCC
AMAAAATMCAWC	79	AMAAAATMCAWC	AGAP008622-RA	358	369	363.5	-1636.5	-	8.66667	0.000169	0.403	ACACGATACATC	Ovary activator	OP	18.364	83.5903	OPC
ACBTCATTT	147	ACBTCATTT	AGAP008622-RA	354	362	358	-1642	-	5.98182	0.000475	0.607	ACATCATGT	Ovary activator	OC	128.176	522.298	OCC
CAAAYAGAASWGAHT	18	CAAAYAGAASWGAHT	AGAP008622-RA	346	360	353	-1647	+	7.49091	0.000159	0.271	CAAACAGCACATGAT	Germline activator	OP	58.3033	134.671	OPNC
ACAGYACT	168	ACAGYACT	AGAP008622-RA	349	356	352.5	-1647.5	+	9.0303	0.00022	0.293	ACAGCACA	Testis activator	TC	187.756	-12.5548	TCNC
CATAAAAYACWT	11	CATAAAAYACWT	AGAP008622-RA	346	357	351.5	-1648.5	+	4.4	0.000706	0.437	CAAACAGCACAT	Germline activator	TP	93.4219	96.0846	TPC
GYACACAGCAC	55	GYACACAGCAC	AGAP008622-RA	345	355	350	-1650	+	9.37576	0.000151	0.6	TCAAACAGCAC	Ovary repressor	TP	-35.542	-102.96	TPNC
ATCGAGCAK	178	ATCGAGCAK	AGAP008622-RA	337	345	341	-1659	-	6.53939	0.000271	0.29	ATCGAGCCC	Testis activator	TC	147.984	-44.9706	TCC
CGAGCGCGC	65	CGAGCGCGC	AGAP008622-RA	335	343	339	-1661	-	7.09697	0.000796	1	CGAGCCCGT	Ovary repressor	TC	7.97201	-133.538	TCNC
GCGAGCAS	67	GCGAGCAS	AGAP008622-RA	327	334	330.5	-1669.5	+	9.30909	0.000489	0.974	GCCAGCAG	Ovary repressor	TC	-70.2646	-138.349	TCC
TGACAGCA	109	TGACAGCA	AGAP008622-RA	326	333	329.5	-1670.5	+	4.77576	0.000986	0.491	AGCCAGCA	Ovary activator	TC	51.1765	136.98	TCNC
CGAGCGCGC	65	CGAGCGCGC	AGAP008622-RA	324	332	328	-1672	+	7.09697	0.000796	1	CGAGCCAGC	Ovary repressor	TC	7.97201	-133.538	TCNC
GCTCGCACAG	64	GCTCGCACAG	AGAP008622-RA	323	332	327.5	-1672.5	-	3.63636	0.000622	0.495	GCTGGCTCGG	Ovary repressor	TP	27.6174	-132.896	TPC
ATCRAAGCARSC	169	ATCRAAGCARSC	AGAP008622-RA	321	332	326.5	-1673.5	+	4.95758	0.000335	0.444	ATCCGAGCCAGC	Testis activator	TC	198.128	-73.6647	TCNC
MYACGATCGGHR	69	MYACGATCGGHR	AGAP008622-RA	316	327	321.5	-1678.5	-	8.24848	0.000179	0.355	CTCGGATCGGCG	Ovary repressor	OC	-23.4941	-153.021	OCC
MYACGATCGGHR	69	MYACGATCGGHR	AGAP008622-RA	316	327	321.5	-1678.5	+	3.71515	0.000882	0.878	CGCCGATCCGAG	Ovary repressor	OC	-23.4941	-153.021	OCC
CCCAGATCCV	205	CCCAGATCCV	AGAP008622-RA	316	325	320.5	-1679.5	+	7.33939	0.000322	0.79	CGCCGATCCG	Testis activator	TP	124.057	-72.2333	TPC
GATCAGCTG	61	GATCAGCTG	AGAP008622-RA	315	323	319	-1681	-	6.81818	0.000234	0.466	GATCGGCGG	Ovary repressor	TP	15.6177	-120.147	TPNC
CCGCGTATC	121	CCGCGTATC	AGAP008622-RA	315	323	319	-1681	+	6.81818	0.000581	1	CCGCCGATC	Ovary activator	OP	35.5788	173.08	OPC
ATCTGTGATTTTCGG	23	ATCTGTGATTTTCGG	AGAP008622-RA	308	322	315	-1685	-	1.72727	0.000302	0.595	ATCGGCGGTTTCCTG	Germline activator	TP	93.0827	163.723	TPNC
CAGTAAAAMGYTGTA	179	CAGTAAAAMGYTGTA	AGAP008622-RA	308	322	315	-1685	+	0.0666667	0.000879	0.631	CAGGAAACCGCCGAT	Testis activator	TC	164.069	54.6048	TCC
CAGGAAAA	150	CAGGAAAA	AGAP008622-RA	308	315	311.5	-1688.5	+	9.72121	0.000254	0.854	CAGGAAAC	Testis activator	OC	243.07	204.599	OCC
AAAAAAGGMAAAC	197	AAAAAAGGMAAAC	AGAP008622-RA	304	316	310	-1690	+	1.90909	0.00088	0.666	GACACAGGAAACC	Testis activator	TP	43.6988	54.549	TPC
ACTGTCAAA	17	ACTGTCAAA	AGAP008622-RA	301	309	305	-1695	+	6.26061	0.000647	0.419	ACTGACACA	Germline activator	TP	50.7807	133.931	TPNC
ATGCGCATG	36	ATGCGCATG	AGAP008622-RA	292	300	296	-1704	-	11.7636	9.51e-05	0.379	ATGAGCATG	Germline activator	TC	188.764	232.792	TCC
YAAATTGTACWG	97	YAAATTGTACWG	AGAP008622-RA	284	295	289.5	-1710.5	-	4.67879	0.000537	0.414	CATGTTGCACAG	Ovary activator	OP	14.6555	124.172	OPNC
GYACACAGCAC	55	GYACACAGCAC	AGAP008622-RA	281	291	286	-1714	-	4.16364	0.0007	0.928	TTGCACAGCGC	Ovary repressor	TP	-35.542	-102.96	TPNC
CAATGCGTWCTGCG	173	CAATGCGTWCTGCG	AGAP008622-RA	277	290	283.5	-1716.5	+	9.73333	4.54e-05	0.18	CAATGCGCTGTGCA	Testis activator	TC	347.672	62.5354	TCNC
CSACCACGGTGM	154	CSACCACGGTGM	AGAP008622-RA	265	276	270.5	-1729.5	+	1.24848	0.000955	0.76	CAGCCACGTGGC	Testis activator	OP	69.0881	13.5693	OPC
ACTGCTGAA	207	ACTGCTGAA	AGAP008622-RA	260	268	264	-1736	-	6.53939	0.000394	0.779	GCTGCTGAC	Testis activator	TP	133.848	69.8039	TPC
GACAGCAAY	117	GACAGCAAY	AGAP008622-RA	260	268	264	-1736	+	5.84848	0.00051	0.338	GTCAGCAGC	Ovary activator	OC	36.6203	163.642	OCNC
TGACAGCA	109	TGACAGCA	AGAP008622-RA	259	266	262.5	-1737.5	+	4.77576	0.000986	0.491	CGTCAGCA	Ovary activator	TC	51.1765	136.98	TCNC
NCCACCAVCACCAN	6	NCCACCAVCACCAN	AGAP008622-RA	254	267	260.5	-1739.5	+	1.67273	0.000857	0.681	TTCACCGTCAGCAG	Germline repressor	TC	-66.6242	-145.697	TCNC
ATCTGTGATTTTCGG	23	ATCTGTGATTTTCGG	AGAP008622-RA	241	255	248	-1752	-	6.95152	5.91e-05	0.233	AACGGTGATTGTTGG	Germline activator	TP	93.0827	163.723	TPNC
NCCACCAVCACCAN	6	NCCACCAVCACCAN	AGAP008622-RA	241	254	247.5	-1752.5	+	1.67273	0.000857	0.681	CCAACAATCACCGT	Germline repressor	TC	-66.6242	-145.697	TCNC
GGCTGGAAATCACR	151	GGCTGGAAATCACR	AGAP008622-RA	239	252	245.5	-1754.5	+	-0.0363636	0.000739	1	GGCCAACAATCACC	Testis activator	OP	84.0267	57.8402	OPNC
CAGTAAAAMGYTGTA	179	CAGTAAAAMGYTGTA	AGAP008622-RA	227	241	234	-1766	+	0.757576	0.000485	0.631	CAGTTAGACGGTGGC	Testis activator	TC	164.069	54.6048	TCC
ACTGTCAAA	17	ACTGTCAAA	AGAP008622-RA	230	238	234	-1766	-	6.26061	0.000647	0.419	ACCGTCTAA	Germline activator	TP	50.7807	133.931	TPNC
AATCTGTTCGA	108	AATCTGTTCGA	AGAP008622-RA	222	232	227	-1773	-	4.56364	0.000962	0.612	TAACTGTTCAA	Ovary activator	OP	59.1922	136.588	OPC
ATTTTTCAWY	123	ATTTTTCAWY	AGAP008622-RA	221	230	225.5	-1774.5	-	5.81818	0.000958	0.255	ACTGTTCAAC	Ovary activator	OP	25.9649	186.391	OPC
CAACCAGTWTT	198	CAACCAGTWTT	AGAP008622-RA	214	224	219	-1781	-	3.88485	0.000693	1	CAACCAGCACG	Testis activator	TP	54.7353	68.2688	TPC
NCCACCAVCACCAN	6	NCCACCAVCACCAN	AGAP008622-RA	212	225	218.5	-1781.5	-	5.65455	0.000354	0.629	TCAACCAGCACGCC	Germline repressor	TC	-66.6242	-145.697	TCNC
CGAGCGCGC	65	CGAGCGCGC	AGAP008622-RA	213	221	217	-1783	-	7.09697	0.000796	1	CCAGCACGC	Ovary repressor	TC	7.97201	-133.538	TCNC
NCCACCAVCACCAN	6	NCCACCAVCACCAN	AGAP008622-RA	209	222	215.5	-1784.5	-	5.4	0.000475	0.629	ACCAGCACGCCCAT	Germline repressor	TC	-66.6242	-145.697	TCNC
GCTCGCACAG	64	GCTCGCACAG	AGAP008622-RA	209	218	213.5	-1786.5	-	3.63636	0.000622	0.495	GCACGCCCAT	Ovary repressor	TP	27.6174	-132.896	TPC
ATGCGCATG	36	ATGCGCATG	AGAP008622-RA	209	217	213	-1787	+	6.53939	0.000835	0.664	ATGGGCGTG	Germline activator	TC	188.764	232.792	TCC
YACGGCCGTR	206	YACGGCCGTR	AGAP008622-RA	208	217	212.5	-1787.5	+	6.92121	0.000497	0.792	CATGGGCGTG	Testis activator	TP	126.629	-14.5027	TPC
YACGGCCGTR	206	YACGGCCGTR	AGAP008622-RA	208	217	212.5	-1787.5	-	6.92121	0.000497	0.792	CACGCCCATG	Testis activator	TP	126.629	-14.5027	TPC
ATGCGCATG	36	ATGCGCATG	AGAP008622-RA	208	216	212	-1788	-	6.53939	0.000835	0.664	ACGCCCATG	Germline activator	TC	188.764	232.792	TCC
CMCGCATAMAAAC	57	CMCGCATAMAAAC	AGAP008622-RA	205	217	211	-1789	-	2.46667	0.000455	0.9	CACGCCCATGAAC	Ovary repressor	TP	-36.8091	-107.087	TPC
AAAWGCTTR	131	AAAWGCTTR	AGAP008622-RA	200	208	204	-1796	-	5.29091	0.000623	0.398	GAACGCTTG	Ovary activator	OC	41.5422	249.929	OCC
ARGCATGC	164	ARGCATGC	AGAP008622-RA	199	206	202.5	-1797.5	-	4.77576	0.000845	0.673	ACGCTTGC	Testis activator	TC	177.844	20.7476	TCNC
ACGCGAGCA	7	ACGCGAGCA	AGAP008622-RA	198	206	202	-1798	-	6.81818	0.000581	0.772	ACGCTTGCA	Germline repressor	TP	-68.8911	-150.825	TPNC
CGCTTGCC	54	CGCTTGCC	AGAP008622-RA	198	205	201.5	-1798.5	-	10.2788	0.000266	0.265	CGCTTGCA	Ovary repressor	OP	-36.5235	-94.4514	OPNC
GCTCGCACAG	64	GCTCGCACAG	AGAP008622-RA	195	204	199.5	-1800.5	-	8.58182	0.000302	0.495	GCTTGCACAC	Ovary repressor	TP	27.6174	-132.896	TPC
ACGCGAGCA	7	ACGCGAGCA	AGAP008622-RA	193	201	197	-1803	+	6.81818	0.000581	0.772	ACGTGTGCA	Germline repressor	TP	-68.8911	-150.825	TPNC
AAACGTGTGGA	202	AAACGTGTGGA	AGAP008622-RA	191	201	196	-1804	+	15.2909	8.49e-06	0.0332	AAACGTGTGCA	Testis activator	TP	77.4513	74.0751	TPC
AGAAGTGTGC	165	AGAAGTGTGC	AGAP008622-RA	191	200	195.5	-1804.5	+	8.30303	0.000298	0.592	AAACGTGTGC	Testis activator	TC	182.254	2.94715	TCNC
ACACGGTTA	42	ACACGGTTA	AGAP008622-RA	190	198	194	-1806	-	11.4848	0.000113	0.449	ACACGTTTA	Germline activator	OP	122.041	269.842	OPNC
CGGAATAC	184	CGGAATAC	AGAP008622-RA	187	194	190.5	-1809.5	+	4.77576	0.000986	0.492	CGGTAAAC	Testis activator	TC	1138.74	-151.674	TCC
CSACCACGGTGM	154	CSACCACGGTGM	AGAP008622-RA	181	192	186.5	-1813.5	+	5.23636	0.000568	0.76	CCAGCTCGGTAA	Testis activator	OP	69.0881	13.5693	OPC
ATCGAGCAK	178	ATCGAGCAK	AGAP008622-RA	182	190	186	-1814	-	5.84848	0.00051	0.29	ACCGAGCTG	Testis activator	TC	147.984	-44.9706	TCC
CCTGCTCGMR	159	CCTGCTCGMR	AGAP008622-RA	181	190	185.5	-1814.5	+	3.63636	0.00094	0.535	CCAGCTCGGT	Testis activator	TC	132.68	-101.195	TCNC
CGAGCAG	163	CGAGCAG	AGAP008622-RA	182	188	185	-1815	-	8.51515	0.000276	0.183	CGAGCTG	Testis activator	TC	168.823	-74.5262	TCNC
GATCAGCTG	61	GATCAGCTG	AGAP008622-RA	179	187	183	-1817	+	6.53939	0.000835	0.665	GACCAGCTC	Ovary repressor	TP	15.6177	-120.147	TPNC
ACGAAAAGC	175	ACGAAAAGC	AGAP008622-RA	177	185	181	-1819	+	6.53939	0.000394	0.517	ACGACCAGC	Testis activator	TC	117.242	51.1926	TCC
GTTCGTYCTBKCT	70	GTTCGTYCTBKCT	AGAP008622-RA	170	182	176	-1824	-	1.63636	0.000935	1	GGTCGTACTTAAT	Ovary repressor	TP	-10.6078	-159.169	TPC
ARGCATGC	164	ARGCATGC	AGAP008622-RA	164	171	167.5	-1832.5	-	4.77576	0.000845	0.673	ATGCCTGC	Testis activator	TC	177.844	20.7476	TCNC
CAATGCGTWCTGCG	173	CAATGCGTWCTGCG	AGAP008622-RA	160	173	166.5	-1833.5	-	-0.315152	0.00081	0.641	TAATGCCTGCTGTC	Testis activator	TC	347.672	62.5354	TCNC
GACAGCAAY	117	GACAGCAAY	AGAP008622-RA	160	168	164	-1836	+	6.53939	0.000271	0.269	GACAGCAGG	Ovary activator	OC	36.6203	163.642	OCNC
AAAGCAG	29	AAAGCAG	AGAP008622-RA	161	167	164	-1836	+	7.95758	0.000753	0.599	ACAGCAG	Germline activator	TC	127.331	180.598	TCC
CCTGCTCGMR	159	CCTGCTCGMR	AGAP008622-RA	159	168	163.5	-1836.5	-	6.92121	0.000497	0.535	CCTGCTGTCG	Testis activator	TC	132.68	-101.195	TCNC
TGACAGCA	109	TGACAGCA	AGAP008622-RA	159	166	162.5	-1837.5	+	10	0.00017	0.338	CGACAGCA	Ovary activator	TC	51.1765	136.98	TCNC
AAYMATCMAAC	174	AAYMATCMAAC	AGAP008622-RA	152	162	157	-1843	+	7.1697	0.000388	0.499	GACAATCCGAC	Testis activator	TC	79.9386	36.496	TCC
ACAGAGCGA	114	ACAGAGCGA	AGAP008622-RA	145	153	149	-1851	+	6.53939	0.000835	0.832	ACCTAGCGA	Ovary activator	OC	17.1158	149.616	OCC
TGACAGCA	109	TGACAGCA	AGAP008622-RA	135	142	138.5	-1861.5	+	4.77576	0.000986	0.491	TGGCGGCA	Ovary activator	TC	51.1765	136.98	TCNC
CTGCCCAGVTGCC	190	CTGCCCAGVTGCC	AGAP008622-RA	130	142	136	-1864	+	2.73939	0.000392	1	CTGCCTGGCGGCA	Testis activator	TP	70.1659	43.2263	TPNC
TGACAGCA	109	TGACAGCA	AGAP008622-RA	128	135	131.5	-1868.5	-	4.77576	0.000986	0.491	AGGCAGCA	Ovary activator	TC	51.1765	136.98	TCNC
GACAGCAAY	117	GACAGCAAY	AGAP008622-RA	126	134	130	-1870	-	5.58182	0.000679	0.386	GGCAGCACT	Ovary activator	OC	36.6203	163.642	OCNC
ACAGYACT	168	ACAGYACT	AGAP008622-RA	126	133	129.5	-1870.5	-	9.0303	0.00022	0.293	GCAGCACT	Testis activator	TC	187.756	-12.5548	TCNC
CAGTTCAGTC	181	CAGTTCAGTC	AGAP008622-RA	125	134	129.5	-1870.5	+	3.35758	0.000573	1	CAGTGCTGCC	Testis activator	TC	197.273	-74.4809	TCC
CTGCCCAGVTGCC	190	CTGCCCAGVTGCC	AGAP008622-RA	122	134	128	-1872	+	2.46061	0.000847	1	GTGCAGTGCTGCC	Testis activator	TP	70.1659	43.2263	TPNC
AGCAGTGCAG	68	AGCAGTGCAG	AGAP008622-RA	123	132	127.5	-1872.5	+	8.86061	5.53e-05	0.22	TGCAGTGCTG	Ovary repressor	OC	-13.025	-143.625	OCC
GGCTGGAAATCACR	151	GGCTGGAAATCACR	AGAP008622-RA	121	134	127.5	-1872.5	-	-0.448485	0.000937	1	GGCAGCACTGCACG	Testis activator	OP	84.0267	57.8402	OPNC
AGCAGTGCAG	68	AGCAGTGCAG	AGAP008622-RA	122	131	126.5	-1873.5	-	8.30303	0.00035	0.465	AGCACTGCAC	Ovary repressor	OC	-13.025	-143.625	OCC
GGGCAGAGC	58	GGGCAGAGC	AGAP008622-RA	122	130	126	-1874	+	7.09697	0.000367	0.731	GTGCAGTGC	Ovary repressor	TP	5.59278	-108.4	TPC
CACTGTA	44	CACTGTA	AGAP008622-RA	123	129	126	-1874	-	7.95758	0.000753	1	CACTGCA	Germline activator	OC	136.342	292.222	OCNC
GGACTGAAC	161	GGACTGAAC	AGAP008622-RA	122	130	126	-1874	-	6.53939	0.000835	1	GCACTGCAC	Testis activator	TC	163.106	9.80358	TCNC
CGAGCAG	163	CGAGCAG	AGAP008622-RA	121	127	124	-1876	+	8.51515	0.000276	0.183	CGTGCAG	Testis activator	TC	168.823	-74.5262	TCNC
ATTTCACGAM	50	ATTTCACGAM	AGAP008622-RA	119	128	123.5	-1876.5	-	7.33333	0.000249	0.239	ACTGCACGAC	Germline activator	TC	279.421	435.44	TCC
ATCGAGCAK	178	ATCGAGCAK	AGAP008622-RA	119	127	123	-1877	+	5.84848	0.00051	0.29	GTCGTGCAG	Testis activator	TC	147.984	-44.9706	TCC
CATGACAG	135	CATGACAG	AGAP008622-RA	117	124	120.5	-1879.5	-	10	0.00017	0.339	CACGACAG	Ovary activator	OC	69.3905	266.586	OCC
ATGACAGY	133	ATGACAGY	AGAP008622-RA	116	123	119.5	-1880.5	-	9.0303	0.00022	0.439	ACGACAGC	Ovary activator	OC	40.0148	254.98	OCNC
AAASGAMAACRT	201	AAASGAMAACRT	AGAP008622-RA	114	125	119.5	-1880.5	-	3.97576	0.000989	0.76	GCACGACAGCGT	Testis activator	TP	70.4934	50.4945	TPC
TGACAGCA	109	TGACAGCA	AGAP008622-RA	115	122	118.5	-1881.5	-	4.77576	0.000986	0.491	CGACAGCG	Ovary activator	TC	51.1765	136.98	TCNC
TCTTTAAGC	118	TCTTTAAGC	AGAP008622-RA	109	117	113	-1887	+	6.26061	0.000647	1	ACTTTACGC	Ovary activator	OP	10.9631	164.944	OPC
CATAAAAYACWT	11	CATAAAAYACWT	AGAP008622-RA	105	116	110.5	-1889.5	-	4.13333	0.000961	0.446	CGTAAAGTGCAT	Germline activator	TP	93.4219	96.0846	TPC
AAGTGWAT	172	AAGTGWAT	AGAP008622-RA	105	112	108.5	-1891.5	-	9.44242	7.93e-05	0.147	AAGTGCAT	Testis activator	TC	245.208	-92.6179	TCNC
AATACATTTT	105	AATACATTTT	AGAP008622-RA	104	113	108.5	-1891.5	+	7.46667	0.000559	0.379	AATGCACTTT	Ovary activator	OP	-7.86038	135.18	OPC
AATACATTTT	105	AATACATTTT	AGAP008622-RA	102	111	106.5	-1893.5	-	7.46667	0.000559	0.379	AGTGCATTTT	Ovary activator	OP	-7.86038	135.18	OPC
AAAAATGAAA	20	AAAAATGAAA	AGAP008622-RA	101	110	105.5	-1894.5	+	7.46667	0.000559	0.343	AAAAATGCAC	Germline activator	OP	76.462	138.349	OPNC
TACAAGAATT	140	TACAAGAATT	AGAP008622-RA	98	107	102.5	-1897.5	+	7.46667	0.000607	0.454	TACAAAAATG	Ovary activator	OC	0.479282	327.045	OCNC
AAAGCAG	29	AAAGCAG	AGAP008622-RA	92	98	95	-1905	-	7.95758	0.000753	0.599	AAAGCCG	Germline activator	TC	127.331	180.598	TCC
AAAGTKGTHRAA	137	AAAGTKGTHRAA	AGAP008622-RA	87	98	92.5	-1907.5	-	3.58182	0.000952	0.324	AAAGCCGGTAAA	Ovary activator	OC	110.582	287.201	OCNC
CCGGAAAAT	134	CCGGAAAAT	AGAP008622-RA	86	94	90	-1910	-	6.53939	0.000394	0.521	CCGGTAAAA	Ovary activator	TC	35.4238	262.259	TCNC
ATTTTAACAGC	119	ATTTTAACAGC	AGAP008622-RA	85	95	90	-1910	+	4.56364	0.00056	1	TTTTTACCGGC	Ovary activator	OP	32.744	167.186	OPNC
GATTTTATCGG	113	GATTTTATCGG	AGAP008622-RA	84	94	89	-1911	+	4.56364	0.000962	1	TTTTTTACCGG	Ovary activator	OP	13.3631	148.058	OPC
ATTTTTCAWY	123	ATTTTTCAWY	AGAP008622-RA	83	92	87.5	-1912.5	+	6.49697	0.000441	0.164	ATTTTTTACC	Ovary activator	OP	25.9649	186.391	OPC
GATCAGAATATATKT	98	GATCAGAATATATKT	AGAP008622-RA	76	90	83	-1917	+	0.212121	0.000772	0.713	GATCGGTATTTTTTA	Ovary activator	TP	39.5876	124.609	TPNC
GAAACAAARNGATCS	157	GAAACAAARNGATCS	AGAP008622-RA	75	89	82	-1918	-	3.79394	0.000307	0.364	AAAAAATACCGATCG	Testis activator	TC	78.6771	55.6561	TCNC
AAAATGACAGDTSG	138	AAAATGACAGDTSG	AGAP008622-RA	75	88	81.5	-1918.5	-	7.65455	0.000152	0.296	AAAAATACCGATCG	Ovary activator	OC	42.1659	294.255	OCC
AACCGTATTT	107	AACCGTATTT	AGAP008622-RA	77	86	81.5	-1918.5	+	7.74545	0.000495	0.385	ATCGGTATTT	Ovary activator	OP	60.0711	136.091	OPC
AAAATAMRTWTAAWT	87	AAAATAMRTWTAAWT	AGAP008622-RA	73	87	80	-1920	-	3.00578	0.000672	0.183	AAAATACCGATCGAT	Ovary activator	TP	32.9568	96.5362	TPNC
AAAAACGATTGA	81	AAAAACGATTGA	AGAP008622-RA	74	85	79.5	-1920.5	-	6.32727	0.000215	0.191	AATACCGATCGA	Ovary activator	TP	29.7108	86.782	TPC
AAAAACGATKRA	78	AAAAACGATKRA	AGAP008622-RA	74	85	79.5	-1920.5	-	5.35758	0.000265	0.236	AATACCGATCGA	Ovary activator	TP	37.0821	82.8304	TPNC
ACAGAGCGA	114	ACAGAGCGA	AGAP008622-RA	74	82	78	-1922	-	6.53939	0.000835	0.832	ACCGATCGA	Ovary activator	OC	17.1158	149.616	OCC
MYACGATCGGHR	69	MYACGATCGGHR	AGAP008622-RA	72	83	77.5	-1922.5	+	8.68485	9.67e-05	0.355	AATCGATCGGTA	Ovary repressor	OC	-23.4941	-153.021	OCC
CCGACCGA	60	CCGACCGA	AGAP008622-RA	74	81	77.5	-1922.5	-	10.2788	0.000266	1	CCGATCGA	Ovary repressor	TP	23.2099	-116.089	TPNC
AATCAATCGCA	177	AATCAATCGCA	AGAP008622-RA	72	82	77	-1923	+	4.56364	0.000962	0.752	AATCGATCGGT	Testis activator	TC	142.274	-54.5783	TCC
GATTTTATCGG	113	GATTTTATCGG	AGAP008622-RA	71	81	76	-1924	+	4.84242	0.00035	1	GAATCGATCGG	Ovary activator	OP	13.3631	148.058	OPC
AGACGAAT	128	AGACGAAT	AGAP008622-RA	67	74	70.5	-1929.5	+	9.72121	0.000254	0.501	CGACGAAT	Ovary activator	OP	39.0279	228.803	OPNC
CGTTTTGTAGGC	21	CGTTTTGTAGGC	AGAP008622-RA	65	76	70.5	-1929.5	-	1.66061	0.000851	1	CGATTCGTCGGA	Germline activator	TC	135.906	148.811	TCNC
AATCTGTTCGA	108	AATCTGTTCGA	AGAP008622-RA	59	69	64	-1936	+	15.2909	5.92e-06	0.0226	AATCTGTCCGA	Ovary activator	OP	59.1922	136.588	OPC
ATCTGTC	130	ATCTGTC	AGAP008622-RA	60	66	63	-1937	+	13.1818	6.51e-05	0.13	ATCTGTC	Ovary activator	OC	36.356	237.038	OCNC
ACAAATGAAGHT	101	ACAAATGAAGHT	AGAP008622-RA	52	63	57.5	-1942.5	+	9.75152	0.000133	0.331	AAAAATGAATCT	Ovary activator	OP	46.6402	129.464	OPNC
AATACATTTT	105	AATACATTTT	AGAP008622-RA	53	62	57.5	-1942.5	-	7.46667	0.000559	0.379	GATTCATTTT	Ovary activator	OP	-7.86038	135.18	OPC
AAGTGWAT	172	AAGTGWAT	AGAP008622-RA	54	61	57.5	-1942.5	+	8.20606	0.000954	0.507	AAATGAAT	Testis activator	TC	245.208	-92.6179	TCNC
AAAAATGAAA	20	AAAAATGAAA	AGAP008622-RA	52	61	56.5	-1943.5	+	12.6909	4.95e-05	0.107	AAAAATGAAT	Germline activator	OP	76.462	138.349	OPNC
TGCGGAAAWT	86	TGCGGAAAWT	AGAP008622-RA	48	57	52.5	-1947.5	+	6.78788	0.000826	0.533	TGCCAAAAAT	Ovary activator	OP	7.22587	93.8735	OPC
ACTGTCAAA	17	ACTGTCAAA	AGAP008622-RA	46	54	50	-1950	+	6.26061	0.000647	0.419	CCTGCCAAA	Germline activator	TP	50.7807	133.931	TPNC
ACTTTGCACCT	158	ACTTTGCACCT	AGAP008622-RA	35	45	40	-1960	+	4.84242	0.000673	0.891	GATTTGCGCCT	Testis activator	TC	132.037	1.90528	TCNC
AAAACCATTTWAG	76	AAAACCATTTWAG	AGAP008622-RA	30	42	36	-1964	+	2.58788	0.000527	0.308	CAAACGATTTGCG	Ovary activator	TP	28.9987	81.9295	TPC
CGCTTGCC	54	CGCTTGCC	AGAP008622-RA	28	35	31.5	-1968.5	-	10.2788	0.000266	0.265	CGTTTGCC	Ovary repressor	OP	-36.5235	-94.4514	OPNC
ATGGCAAAA	188	ATGGCAAAA	AGAP008622-RA	26	34	30	-1970	+	6.26061	0.000647	0.506	TTGGCAAAC	Testis activator	TP	58.4367	88.8377	TPNC
CGGAATAC	184	CGGAATAC	AGAP008622-RA	18	25	21.5	-1978.5	+	10	0.00017	0.339	CGGAGTAC	Testis activator	TC	1138.74	-151.674	TCC
GYACACAGCAC	55	GYACACAGCAC	AGAP008622-RA	15	25	20	-1980	-	4.16364	0.0007	0.928	GTACTCCGCAA	Ovary repressor	TP	-35.542	-102.96	TPNC
CGCTTGCC	54	CGCTTGCC	AGAP008622-RA	12	19	15.5	-1984.5	+	10.2788	0.000266	0.265	CGCTTGCG	Ovary repressor	OP	-36.5235	-94.4514	OPNC
ARGCATGC	164	ARGCATGC	AGAP008622-RA	11	18	14.5	-1985.5	+	4.77576	0.000845	0.673	ACGCTTGC	Testis activator	TC	177.844	20.7476	TCNC

## Sheet: FIMO vasa
motif_alt_id	motif_id	motif_alt_id	sequence_name	start	stop	midpoint	distance_atg	strand	score	p-value	q-value	matched_sequence	category	origin	testis coef	ovary coef	origin2
CACACACACGC	1	CACACACACGC	AGAP008578-RA	1226	1236	1231	-2769	+	21.3515	1.68e-07	0.000649	CACACACACGC	Germline repressor	TC	-57.4745	-88.8495	TCC
CACACACACGC	1	CACACACACGC	AGAP008578-RA	2567	2577	2572	-1428	-	21.3515	1.68e-07	0.000649	CACACACACGC	Germline repressor	TC	-57.4745	-88.8495	TCC
GCACACACACA	8	GCACACACACA	AGAP008578-RA	3703	3713	3708	-292	-	21.0727	2.05e-07	0.00121	GCACACACACA	Germline repressor	TP	-62.9031	-151.864	TPNC
AAAATCACAAAWYMA	77	AAAATCACAAAWYMA	AGAP008578-RA	2313	2327	2320	-1680	-	19.1818	3.78e-07	0.00296	AACATCACAAAACAA	Ovary activator	OP	26.9961	81.9786	OPC
AAGTGTGTGTK	4	AAGTGTGTGTK	AGAP008578-RA	1254	1264	1259	-2741	+	15.2909	1.11e-06	0.00874	AAGTGTGTGTA	Germline repressor	TP	-51.9332	-121.522	TPC
AAAATAMRTWTAAWT	87	AAAATAMRTWTAAWT	AGAP008578-RA	2371	2385	2378	-1622	+	17.7168	1.26e-06	0.00995	AAAATACAGTTAAAT	Ovary activator	TP	32.9568	96.5362	TPNC
AAAAATCTGTGATTT	26	AAAAATCTGTGATTT	AGAP008578-RA	2262	2276	2269	-1731	+	16.2848	1.82e-06	0.0145	AAAAATCTCTCATTT	Germline activator	TP	60.0895	169.068	TPC
AAAAAAGGMAAAC	197	AAAAAAGGMAAAC	AGAP008578-RA	1318	1330	1324	-2676	+	17.303	1.83e-06	0.0143	AAAAAAGAAAAAC	Testis activator	TP	43.6988	54.549	TPC
AATTATAAAACWG	10	AATTATAAAACWG	AGAP008578-RA	1876	1888	1882	-2118	-	17.0242	2.39e-06	0.019	AATTATAAAACAA	Germline activator	OP	71.2698	93.0426	OPC
AARAAATAAAA	80	AARAAATAAAA	AGAP008578-RA	1898	1908	1903	-2097	-	14.2312	2.43e-06	0.0191	AACAAATAAAA	Ovary activator	OP	29.1995	85.0594	OPC
ACGCGAGCA	7	ACGCGAGCA	AGAP008578-RA	1717	1725	1721	-2279	+	17.5455	2.72e-06	0.0206	ACGCGAGCA	Germline repressor	TP	-68.8911	-150.825	TPNC
CGCACACAM	5	CGCACACAM	AGAP008578-RA	2561	2569	2565	-1435	-	16.5758	2.72e-06	0.015	CGCACACAC	Germline repressor	OP	-50.7462	-137.05	OPNC
GCACACACACA	8	GCACACACACA	AGAP008578-RA	1225	1235	1230	-2770	+	15.8485	2.91e-06	0.00121	GCACACACACG	Germline repressor	TP	-62.9031	-151.864	TPNC
AAAATCACAAAWYMA	77	AAAATCACAAAWYMA	AGAP008578-RA	1446	1460	1453	-2547	+	14.2242	3.35e-06	0.0131	GAAATCGCAAAACCA	Ovary activator	OP	26.9961	81.9786	OPC
AACTCAAACWCA	2	AACTCAAACWCA	AGAP008578-RA	775	786	780.5	-3219.5	-	16.097	3.39e-06	0.0267	AACACAAACACA	Germline repressor	TP	-57.366	-99.838	TPC
AATGTCADTT	103	AATGTCADTT	AGAP008578-RA	1264	1273	1268.5	-2731.5	-	16.6848	4.63e-06	0.037	AATGTCAATT	Ovary activator	OC	35.0458	131.527	OCNC
AAGTGTGTGTK	4	AAGTGTGTGTK	AGAP008578-RA	3614	3624	3619	-381	+	14.6	5.06e-06	0.00911	TAGTGTGTGTG	Germline repressor	TP	-51.9332	-121.522	TPC
GTTCGTYCTBKCT	70	GTTCGTYCTBKCT	AGAP008578-RA	1021	1033	1027	-2973	-	15.6606	5.24e-06	0.0411	GTTCGTTTTCTCT	Ovary repressor	TP	-10.6078	-159.169	TPC
ACCRMCAAAATA	48	ACCRMCAAAATA	AGAP008578-RA	1061	1072	1066.5	-2933.5	+	15.1273	5.36e-06	0.0419	ACCACCAAACTA	Germline activator	OC	169.976	335.567	OCNC
CACACACACGC	1	CACACACACGC	AGAP008578-RA	2908	2918	2913	-1087	-	15.8485	5.99e-06	0.000984	CACACACATGC	Germline repressor	TC	-57.4745	-88.8495	TCC
CACACACACGC	1	CACACACACGC	AGAP008578-RA	3616	3626	3621	-379	-	15.8485	5.99e-06	0.000984	CACACACACAC	Germline repressor	TC	-57.4745	-88.8495	TCC
CACACACACGC	1	CACACACACGC	AGAP008578-RA	3618	3628	3623	-377	-	15.8485	5.99e-06	0.000984	CACACACACAC	Germline repressor	TC	-57.4745	-88.8495	TCC
CACACACACGC	1	CACACACACGC	AGAP008578-RA	3620	3630	3625	-375	-	15.8485	5.99e-06	0.000984	CACACACACAC	Germline repressor	TC	-57.4745	-88.8495	TCC
CACACACACGC	1	CACACACACGC	AGAP008578-RA	3622	3632	3627	-373	-	15.8485	5.99e-06	0.000984	CACACACACAC	Germline repressor	TC	-57.4745	-88.8495	TCC
CACACACACGC	1	CACACACACGC	AGAP008578-RA	3624	3634	3629	-371	-	15.8485	5.99e-06	0.000984	CACACACACAC	Germline repressor	TC	-57.4745	-88.8495	TCC
CACACACACGC	1	CACACACACGC	AGAP008578-RA	3626	3636	3631	-369	-	15.8485	5.99e-06	0.000984	CACACACACAC	Germline repressor	TC	-57.4745	-88.8495	TCC
CACACACACGC	1	CACACACACGC	AGAP008578-RA	3628	3638	3633	-367	-	15.8485	5.99e-06	0.000984	CACACACACAC	Germline repressor	TC	-57.4745	-88.8495	TCC
CACACACACGC	1	CACACACACGC	AGAP008578-RA	3630	3640	3635	-365	-	15.8485	5.99e-06	0.000984	CACACACACAC	Germline repressor	TC	-57.4745	-88.8495	TCC
CACACACACGC	1	CACACACACGC	AGAP008578-RA	3632	3642	3637	-363	-	15.8485	5.99e-06	0.000984	CACACACACAC	Germline repressor	TC	-57.4745	-88.8495	TCC
CACACACACGC	1	CACACACACGC	AGAP008578-RA	3634	3644	3639	-361	-	15.8485	5.99e-06	0.000984	CACACACACAC	Germline repressor	TC	-57.4745	-88.8495	TCC
CACACACACGC	1	CACACACACGC	AGAP008578-RA	3636	3646	3641	-359	-	15.8485	5.99e-06	0.000984	CACACACACAC	Germline repressor	TC	-57.4745	-88.8495	TCC
CACACACACGC	1	CACACACACGC	AGAP008578-RA	3638	3648	3643	-357	-	15.8485	5.99e-06	0.000984	CACACACACAC	Germline repressor	TC	-57.4745	-88.8495	TCC
CACACACACGC	1	CACACACACGC	AGAP008578-RA	3640	3650	3645	-355	-	15.8485	5.99e-06	0.000984	CACACACACAC	Germline repressor	TC	-57.4745	-88.8495	TCC
CACACACACGC	1	CACACACACGC	AGAP008578-RA	3642	3652	3647	-353	-	15.8485	5.99e-06	0.000984	CACACACACAC	Germline repressor	TC	-57.4745	-88.8495	TCC
CACACACACGC	1	CACACACACGC	AGAP008578-RA	3644	3654	3649	-351	-	15.8485	5.99e-06	0.000984	CACACACACAC	Germline repressor	TC	-57.4745	-88.8495	TCC
CACACACACGC	1	CACACACACGC	AGAP008578-RA	3646	3656	3651	-349	-	15.8485	5.99e-06	0.000984	CACACACACAC	Germline repressor	TC	-57.4745	-88.8495	TCC
CACACACACGC	1	CACACACACGC	AGAP008578-RA	3648	3658	3653	-347	-	15.8485	5.99e-06	0.000984	CACACACACAC	Germline repressor	TC	-57.4745	-88.8495	TCC
CACACACACGC	1	CACACACACGC	AGAP008578-RA	3650	3660	3655	-345	-	15.8485	5.99e-06	0.000984	CACACACACAC	Germline repressor	TC	-57.4745	-88.8495	TCC
CACACACACGC	1	CACACACACGC	AGAP008578-RA	3652	3662	3657	-343	-	15.8485	5.99e-06	0.000984	CACACACACAC	Germline repressor	TC	-57.4745	-88.8495	TCC
CACACACACGC	1	CACACACACGC	AGAP008578-RA	3654	3664	3659	-341	-	15.8485	5.99e-06	0.000984	CACACACACAC	Germline repressor	TC	-57.4745	-88.8495	TCC
CACACACACGC	1	CACACACACGC	AGAP008578-RA	3656	3666	3661	-339	-	15.8485	5.99e-06	0.000984	CACACACACAC	Germline repressor	TC	-57.4745	-88.8495	TCC
CACACACACGC	1	CACACACACGC	AGAP008578-RA	3658	3668	3663	-337	-	15.8485	5.99e-06	0.000984	CACACACACAC	Germline repressor	TC	-57.4745	-88.8495	TCC
CACACACACGC	1	CACACACACGC	AGAP008578-RA	3660	3670	3665	-335	-	15.8485	5.99e-06	0.000984	CACACACACAC	Germline repressor	TC	-57.4745	-88.8495	TCC
CACACACACGC	1	CACACACACGC	AGAP008578-RA	3662	3672	3667	-333	-	15.8485	5.99e-06	0.000984	CACACACACAC	Germline repressor	TC	-57.4745	-88.8495	TCC
CACACACACGC	1	CACACACACGC	AGAP008578-RA	3664	3674	3669	-331	-	15.8485	5.99e-06	0.000984	CACACACACAC	Germline repressor	TC	-57.4745	-88.8495	TCC
CACACACACGC	1	CACACACACGC	AGAP008578-RA	3666	3676	3671	-329	-	15.8485	5.99e-06	0.000984	CACACACACAC	Germline repressor	TC	-57.4745	-88.8495	TCC
CACACACACGC	1	CACACACACGC	AGAP008578-RA	3668	3678	3673	-327	-	15.8485	5.99e-06	0.000984	CACACACACAC	Germline repressor	TC	-57.4745	-88.8495	TCC
CACACACACGC	1	CACACACACGC	AGAP008578-RA	3670	3680	3675	-325	-	15.8485	5.99e-06	0.000984	CACACACACAC	Germline repressor	TC	-57.4745	-88.8495	TCC
CACACACACGC	1	CACACACACGC	AGAP008578-RA	3672	3682	3677	-323	-	15.8485	5.99e-06	0.000984	CACACACACAC	Germline repressor	TC	-57.4745	-88.8495	TCC
CACACACACGC	1	CACACACACGC	AGAP008578-RA	3674	3684	3679	-321	-	15.8485	5.99e-06	0.000984	CACACACACAC	Germline repressor	TC	-57.4745	-88.8495	TCC
CACACACACGC	1	CACACACACGC	AGAP008578-RA	3676	3686	3681	-319	-	15.8485	5.99e-06	0.000984	CACACACACAC	Germline repressor	TC	-57.4745	-88.8495	TCC
CACACACACGC	1	CACACACACGC	AGAP008578-RA	3678	3688	3683	-317	-	15.8485	5.99e-06	0.000984	CACACACACAC	Germline repressor	TC	-57.4745	-88.8495	TCC
CACACACACGC	1	CACACACACGC	AGAP008578-RA	3680	3690	3685	-315	-	15.8485	5.99e-06	0.000984	CACACACACAC	Germline repressor	TC	-57.4745	-88.8495	TCC
CACACACACGC	1	CACACACACGC	AGAP008578-RA	3682	3692	3687	-313	-	15.8485	5.99e-06	0.000984	CACACACACAC	Germline repressor	TC	-57.4745	-88.8495	TCC
CACACACACGC	1	CACACACACGC	AGAP008578-RA	3684	3694	3689	-311	-	15.8485	5.99e-06	0.000984	CACACACACAC	Germline repressor	TC	-57.4745	-88.8495	TCC
CACACACACGC	1	CACACACACGC	AGAP008578-RA	3686	3696	3691	-309	-	15.8485	5.99e-06	0.000984	CACACACACAC	Germline repressor	TC	-57.4745	-88.8495	TCC
CACACACACGC	1	CACACACACGC	AGAP008578-RA	3688	3698	3693	-307	-	15.8485	5.99e-06	0.000984	CACACACACAC	Germline repressor	TC	-57.4745	-88.8495	TCC
CACACACACGC	1	CACACACACGC	AGAP008578-RA	3690	3700	3695	-305	-	15.8485	5.99e-06	0.000984	CACACACACAC	Germline repressor	TC	-57.4745	-88.8495	TCC
CACACACACGC	1	CACACACACGC	AGAP008578-RA	3692	3702	3697	-303	-	15.8485	5.99e-06	0.000984	CACACACACAC	Germline repressor	TC	-57.4745	-88.8495	TCC
CACACACACGC	1	CACACACACGC	AGAP008578-RA	3694	3704	3699	-301	-	15.8485	5.99e-06	0.000984	CACACACACAC	Germline repressor	TC	-57.4745	-88.8495	TCC
CACACACACGC	1	CACACACACGC	AGAP008578-RA	3696	3706	3701	-299	-	15.8485	5.99e-06	0.000984	CACACACACAC	Germline repressor	TC	-57.4745	-88.8495	TCC
CACACACACGC	1	CACACACACGC	AGAP008578-RA	3698	3708	3703	-297	-	15.8485	5.99e-06	0.000984	CACACACACAC	Germline repressor	TC	-57.4745	-88.8495	TCC
CACACACACGC	1	CACACACACGC	AGAP008578-RA	3700	3710	3705	-295	-	15.8485	5.99e-06	0.000984	CACACACACAC	Germline repressor	TC	-57.4745	-88.8495	TCC
CACACACACGC	1	CACACACACGC	AGAP008578-RA	3702	3712	3707	-293	-	15.8485	5.99e-06	0.000984	CACACACACAC	Germline repressor	TC	-57.4745	-88.8495	TCC
CGAGCGCGC	65	CGAGCGCGC	AGAP008578-RA	606	614	610	-3390	-	12.8788	6.67e-06	0.0169	CGCGCGCGC	Ovary repressor	TC	7.97201	-133.538	TCNC
CGAGCGCGC	65	CGAGCGCGC	AGAP008578-RA	3399	3407	3403	-597	+	12.8788	6.67e-06	0.0169	CGCGCGCGC	Ovary repressor	TC	7.97201	-133.538	TCNC
CGAGCGCGC	65	CGAGCGCGC	AGAP008578-RA	3398	3406	3402	-598	-	12.8788	6.67e-06	0.0169	CGCGCGCGC	Ovary repressor	TC	7.97201	-133.538	TCNC
GCACACACACA	8	GCACACACACA	AGAP008578-RA	1601	1611	1606	-2394	+	15.5697	7.13e-06	0.00121	GCACAGACACA	Germline repressor	TP	-62.9031	-151.864	TPNC
GCACACACACA	8	GCACACACACA	AGAP008578-RA	3617	3627	3622	-378	-	15.5697	7.13e-06	0.00121	ACACACACACA	Germline repressor	TP	-62.9031	-151.864	TPNC
GCACACACACA	8	GCACACACACA	AGAP008578-RA	3619	3629	3624	-376	-	15.5697	7.13e-06	0.00121	ACACACACACA	Germline repressor	TP	-62.9031	-151.864	TPNC
GCACACACACA	8	GCACACACACA	AGAP008578-RA	3621	3631	3626	-374	-	15.5697	7.13e-06	0.00121	ACACACACACA	Germline repressor	TP	-62.9031	-151.864	TPNC
GCACACACACA	8	GCACACACACA	AGAP008578-RA	3623	3633	3628	-372	-	15.5697	7.13e-06	0.00121	ACACACACACA	Germline repressor	TP	-62.9031	-151.864	TPNC
GCACACACACA	8	GCACACACACA	AGAP008578-RA	3625	3635	3630	-370	-	15.5697	7.13e-06	0.00121	ACACACACACA	Germline repressor	TP	-62.9031	-151.864	TPNC
GCACACACACA	8	GCACACACACA	AGAP008578-RA	3627	3637	3632	-368	-	15.5697	7.13e-06	0.00121	ACACACACACA	Germline repressor	TP	-62.9031	-151.864	TPNC
GCACACACACA	8	GCACACACACA	AGAP008578-RA	3629	3639	3634	-366	-	15.5697	7.13e-06	0.00121	ACACACACACA	Germline repressor	TP	-62.9031	-151.864	TPNC
GCACACACACA	8	GCACACACACA	AGAP008578-RA	3631	3641	3636	-364	-	15.5697	7.13e-06	0.00121	ACACACACACA	Germline repressor	TP	-62.9031	-151.864	TPNC
GCACACACACA	8	GCACACACACA	AGAP008578-RA	3633	3643	3638	-362	-	15.5697	7.13e-06	0.00121	ACACACACACA	Germline repressor	TP	-62.9031	-151.864	TPNC
GCACACACACA	8	GCACACACACA	AGAP008578-RA	3635	3645	3640	-360	-	15.5697	7.13e-06	0.00121	ACACACACACA	Germline repressor	TP	-62.9031	-151.864	TPNC
GCACACACACA	8	GCACACACACA	AGAP008578-RA	3637	3647	3642	-358	-	15.5697	7.13e-06	0.00121	ACACACACACA	Germline repressor	TP	-62.9031	-151.864	TPNC
GCACACACACA	8	GCACACACACA	AGAP008578-RA	3639	3649	3644	-356	-	15.5697	7.13e-06	0.00121	ACACACACACA	Germline repressor	TP	-62.9031	-151.864	TPNC
GCACACACACA	8	GCACACACACA	AGAP008578-RA	3641	3651	3646	-354	-	15.5697	7.13e-06	0.00121	ACACACACACA	Germline repressor	TP	-62.9031	-151.864	TPNC
GCACACACACA	8	GCACACACACA	AGAP008578-RA	3643	3653	3648	-352	-	15.5697	7.13e-06	0.00121	ACACACACACA	Germline repressor	TP	-62.9031	-151.864	TPNC
GCACACACACA	8	GCACACACACA	AGAP008578-RA	3645	3655	3650	-350	-	15.5697	7.13e-06	0.00121	ACACACACACA	Germline repressor	TP	-62.9031	-151.864	TPNC
GCACACACACA	8	GCACACACACA	AGAP008578-RA	3647	3657	3652	-348	-	15.5697	7.13e-06	0.00121	ACACACACACA	Germline repressor	TP	-62.9031	-151.864	TPNC
GCACACACACA	8	GCACACACACA	AGAP008578-RA	3649	3659	3654	-346	-	15.5697	7.13e-06	0.00121	ACACACACACA	Germline repressor	TP	-62.9031	-151.864	TPNC
GCACACACACA	8	GCACACACACA	AGAP008578-RA	3651	3661	3656	-344	-	15.5697	7.13e-06	0.00121	ACACACACACA	Germline repressor	TP	-62.9031	-151.864	TPNC
GCACACACACA	8	GCACACACACA	AGAP008578-RA	3653	3663	3658	-342	-	15.5697	7.13e-06	0.00121	ACACACACACA	Germline repressor	TP	-62.9031	-151.864	TPNC
GCACACACACA	8	GCACACACACA	AGAP008578-RA	3655	3665	3660	-340	-	15.5697	7.13e-06	0.00121	ACACACACACA	Germline repressor	TP	-62.9031	-151.864	TPNC
GCACACACACA	8	GCACACACACA	AGAP008578-RA	3657	3667	3662	-338	-	15.5697	7.13e-06	0.00121	ACACACACACA	Germline repressor	TP	-62.9031	-151.864	TPNC
GCACACACACA	8	GCACACACACA	AGAP008578-RA	3659	3669	3664	-336	-	15.5697	7.13e-06	0.00121	ACACACACACA	Germline repressor	TP	-62.9031	-151.864	TPNC
GCACACACACA	8	GCACACACACA	AGAP008578-RA	3661	3671	3666	-334	-	15.5697	7.13e-06	0.00121	ACACACACACA	Germline repressor	TP	-62.9031	-151.864	TPNC
GCACACACACA	8	GCACACACACA	AGAP008578-RA	3663	3673	3668	-332	-	15.5697	7.13e-06	0.00121	ACACACACACA	Germline repressor	TP	-62.9031	-151.864	TPNC
GCACACACACA	8	GCACACACACA	AGAP008578-RA	3665	3675	3670	-330	-	15.5697	7.13e-06	0.00121	ACACACACACA	Germline repressor	TP	-62.9031	-151.864	TPNC
GCACACACACA	8	GCACACACACA	AGAP008578-RA	3667	3677	3672	-328	-	15.5697	7.13e-06	0.00121	ACACACACACA	Germline repressor	TP	-62.9031	-151.864	TPNC
GCACACACACA	8	GCACACACACA	AGAP008578-RA	3669	3679	3674	-326	-	15.5697	7.13e-06	0.00121	ACACACACACA	Germline repressor	TP	-62.9031	-151.864	TPNC
GCACACACACA	8	GCACACACACA	AGAP008578-RA	3671	3681	3676	-324	-	15.5697	7.13e-06	0.00121	ACACACACACA	Germline repressor	TP	-62.9031	-151.864	TPNC
GCACACACACA	8	GCACACACACA	AGAP008578-RA	3673	3683	3678	-322	-	15.5697	7.13e-06	0.00121	ACACACACACA	Germline repressor	TP	-62.9031	-151.864	TPNC
GCACACACACA	8	GCACACACACA	AGAP008578-RA	3675	3685	3680	-320	-	15.5697	7.13e-06	0.00121	ACACACACACA	Germline repressor	TP	-62.9031	-151.864	TPNC
GCACACACACA	8	GCACACACACA	AGAP008578-RA	3677	3687	3682	-318	-	15.5697	7.13e-06	0.00121	ACACACACACA	Germline repressor	TP	-62.9031	-151.864	TPNC
GCACACACACA	8	GCACACACACA	AGAP008578-RA	3679	3689	3684	-316	-	15.5697	7.13e-06	0.00121	ACACACACACA	Germline repressor	TP	-62.9031	-151.864	TPNC
GCACACACACA	8	GCACACACACA	AGAP008578-RA	3681	3691	3686	-314	-	15.5697	7.13e-06	0.00121	ACACACACACA	Germline repressor	TP	-62.9031	-151.864	TPNC
GCACACACACA	8	GCACACACACA	AGAP008578-RA	3683	3693	3688	-312	-	15.5697	7.13e-06	0.00121	ACACACACACA	Germline repressor	TP	-62.9031	-151.864	TPNC
GCACACACACA	8	GCACACACACA	AGAP008578-RA	3685	3695	3690	-310	-	15.5697	7.13e-06	0.00121	ACACACACACA	Germline repressor	TP	-62.9031	-151.864	TPNC
GCACACACACA	8	GCACACACACA	AGAP008578-RA	3687	3697	3692	-308	-	15.5697	7.13e-06	0.00121	ACACACACACA	Germline repressor	TP	-62.9031	-151.864	TPNC
GCACACACACA	8	GCACACACACA	AGAP008578-RA	3689	3699	3694	-306	-	15.5697	7.13e-06	0.00121	ACACACACACA	Germline repressor	TP	-62.9031	-151.864	TPNC
GCACACACACA	8	GCACACACACA	AGAP008578-RA	3691	3701	3696	-304	-	15.5697	7.13e-06	0.00121	ACACACACACA	Germline repressor	TP	-62.9031	-151.864	TPNC
GCACACACACA	8	GCACACACACA	AGAP008578-RA	3693	3703	3698	-302	-	15.5697	7.13e-06	0.00121	ACACACACACA	Germline repressor	TP	-62.9031	-151.864	TPNC
GCACACACACA	8	GCACACACACA	AGAP008578-RA	3695	3705	3700	-300	-	15.5697	7.13e-06	0.00121	ACACACACACA	Germline repressor	TP	-62.9031	-151.864	TPNC
GCACACACACA	8	GCACACACACA	AGAP008578-RA	3697	3707	3702	-298	-	15.5697	7.13e-06	0.00121	ACACACACACA	Germline repressor	TP	-62.9031	-151.864	TPNC
GCACACACACA	8	GCACACACACA	AGAP008578-RA	3699	3709	3704	-296	-	15.5697	7.13e-06	0.00121	ACACACACACA	Germline repressor	TP	-62.9031	-151.864	TPNC
GCACACACACA	8	GCACACACACA	AGAP008578-RA	3701	3711	3706	-294	-	15.5697	7.13e-06	0.00121	ACACACACACA	Germline repressor	TP	-62.9031	-151.864	TPNC
GAAACAAARNGATCS	157	GAAACAAARNGATCS	AGAP008578-RA	176	190	183	-3817	-	13.5758	8.33e-06	0.0655	TAAACACAGAGATCG	Testis activator	TC	78.6771	55.6561	TCNC
ATTGAAATGDACA	106	ATTGAAATGDACA	AGAP008578-RA	3518	3530	3524	-476	+	12.0727	9.32e-06	0.0743	CTTGCAATGGACA	Ovary activator	OP	39.0064	135.511	OPNC
AATTTAAGWTAA	102	AATTTAAGWTAA	AGAP008578-RA	2380	2391	2385.5	-1614.5	-	14.9818	9.54e-06	0.0762	AATTTAATTTAA	Ovary activator	TP	35.5482	130.056	TPC
TAAAATAATNAAD	74	TAAAATAATNAAD	AGAP008578-RA	189	201	195	-3805	+	14.6243	9.85e-06	0.0393	TAAATTAATGAAT	Ovary activator	OP	-5.04014	72.0148	OPC
TAAAATAATNAAD	74	TAAAATAATNAAD	AGAP008578-RA	1871	1883	1877	-2123	-	14.6243	9.85e-06	0.0393	TAAAACAATCAAT	Ovary activator	OP	-5.04014	72.0148	OPC
CCGACCGA	60	CCGACCGA	AGAP008578-RA	983	990	986.5	-3013.5	-	15.7818	9.9e-06	0.0742	CCGACCGA	Ovary repressor	TP	23.2099	-116.089	TPNC
CGCTTGCC	54	CGCTTGCC	AGAP008578-RA	237	244	240.5	-3759.5	-	15.7818	9.9e-06	0.0758	CGCTTGCC	Ovary repressor	OP	-36.5235	-94.4514	OPNC
TAAAATAAAWTA	24	TAAAATAAAWTA	AGAP008578-RA	1891	1902	1896.5	-2103.5	-	15.0347	1.13e-05	0.0791	TAAAATACAATA	Germline activator	OP	40.3018	164.701	OPNC
AAAATGTTAATWAA	96	AAAATGTTAATWAA	AGAP008578-RA	567	580	573.5	-3426.5	+	13.5636	1.2e-05	0.095	AAAAGGTTAAAAAA	Ovary activator	TP	-11.7911	110.586	TPC
CGCACACAM	5	CGCACACAM	AGAP008578-RA	2859	2867	2863	-1137	+	12.0424	1.21e-05	0.015	CGCACACAG	Germline repressor	OP	-50.7462	-137.05	OPNC
CATAAAAYACWT	11	CATAAAAYACWT	AGAP008578-RA	1970	1981	1975.5	-2024.5	+	14.5697	1.22e-05	0.0971	TATAAAACACAT	Germline activator	TP	93.4219	96.0846	TPC
ATCRAAGCARSC	169	ATCRAAGCARSC	AGAP008578-RA	852	863	857.5	-3142.5	-	14.4364	1.23e-05	0.0969	ATCGAAGTAAGC	Testis activator	TC	198.128	-73.6647	TCNC
GCAAAACGGA	187	GCAAAACGGA	AGAP008578-RA	340	349	344.5	-3655.5	+	13.8061	1.29e-05	0.1	GCAAAACGGG	Testis activator	TP	53.9869	52.9846	TPNC
CAGTTCAGTC	181	CAGTTCAGTC	AGAP008578-RA	1204	1213	1208.5	-2791.5	+	13.8061	1.29e-05	0.103	CAGTTCGGTC	Testis activator	TC	197.273	-74.4809	TCC
CACACACACGC	1	CACACACACGC	AGAP008578-RA	3468	3478	3473	-527	+	10.903	1.3e-05	0.0021	CACACGCGCGC	Germline repressor	TC	-57.4745	-88.8495	TCC
AAGTGTGTGTK	4	AAGTGTGTGTK	AGAP008578-RA	2249	2259	2254	-1746	+	14.3212	1.33e-05	0.00911	AAGTGTTTGTG	Germline repressor	TP	-51.9332	-121.522	TPC
AACACCATCGCAC	53	AACACCATCGCAC	AGAP008578-RA	2851	2863	2857	-1143	+	9.20606	1.45e-05	0.113	TCCACCACCGCAC	Ovary repressor	TP	-7.34321	-87.7122	TPNC
CGGCTTACWC	71	CGGCTTACWC	AGAP008578-RA	2045	2054	2049.5	-1950.5	-	13.1273	1.45e-05	0.115	CGGCCTACTC	Ovary repressor	TP	50.4871	-163.658	TPC
CATGACAG	135	CATGACAG	AGAP008578-RA	1740	1747	1743.5	-2256.5	+	15.2242	1.47e-05	0.116	CATGACAG	Ovary activator	OC	69.3905	266.586	OCC
ATGACAGY	133	ATGACAGY	AGAP008578-RA	1741	1748	1744.5	-2255.5	+	14.2545	1.47e-05	0.116	ATGACAGC	Ovary activator	OC	40.0148	254.98	OCNC
TGACAGCA	109	TGACAGCA	AGAP008578-RA	1742	1749	1745.5	-2254.5	+	15.2242	1.47e-05	0.115	TGACAGCA	Ovary activator	TC	51.1765	136.98	TCNC
ATAAATAAANNA	75	ATAAATAAANNA	AGAP008578-RA	3986	3997	3991.5	-8.5	+	12.7399	1.55e-05	0.123	ATAAAGAAAGGA	Ovary activator	OP	23.0263	75.8446	OPNC
CSACCACGGTGM	154	CSACCACGGTGM	AGAP008578-RA	1388	1399	1393.5	-2606.5	-	11.2848	1.61e-05	0.125	CGCCCCCGGTGC	Testis activator	OP	69.0881	13.5693	OPC
ATATKTTTTTA	93	ATATKTTTTTA	AGAP008578-RA	1950	1960	1955	-2045	-	13.5376	1.69e-05	0.135	GTATGTTTTTA	Ovary activator	OP	25.8372	106.222	OPNC
ATTCAAACGYC	149	ATTCAAACGYC	AGAP008578-RA	3223	3233	3228	-772	+	14.0545	1.75e-05	0.139	ATTCAAAAGTC	Testis activator	OC	126.703	71.2189	OCC
CCCAGATCCV	205	CCCAGATCCV	AGAP008578-RA	132	141	136.5	-3863.5	-	12.5758	1.83e-05	0.143	CCCAGCTCCA	Testis activator	TP	124.057	-72.2333	TPC
TAAAAAAAAAAY	73	TAAAAAAAAAAY	AGAP008578-RA	1312	1323	1317.5	-2682.5	+	10.7746	2.01e-05	0.12	TAAAACAAAAAA	Ovary activator	OP	27.8407	68.3792	OPC
TAAAATAAAWTA	24	TAAAATAAAWTA	AGAP008578-RA	1908	1919	1913.5	-2086.5	+	10.7746	2.01e-05	0.0791	TATAATAAACTA	Germline activator	OP	40.3018	164.701	OPNC
CAATGCGTWCTGCG	173	CAATGCGTWCTGCG	AGAP008578-RA	3203	3216	3209.5	-790.5	-	10.0121	2.04e-05	0.161	CAGTGCCAACTGCG	Testis activator	TC	347.672	62.5354	TCNC
AAAATAMRTWTAAWT	87	AAAATAMRTWTAAWT	AGAP008578-RA	1973	1987	1980	-2020	+	12.4913	2.08e-05	0.0421	AAAACACATATAAAC	Ovary activator	TP	32.9568	96.5362	TPNC
GCACACACACA	8	GCACACACACA	AGAP008578-RA	2558	2568	2563	-1437	-	10.6242	2.14e-05	0.00356	GCACACACTCT	Germline repressor	TP	-62.9031	-151.864	TPNC
ACAGTCTGAACTC	22	ACAGTCTGAACTC	AGAP008578-RA	929	941	935	-3065	+	8.92727	2.15e-05	0.171	ACTGTCTGGGCTC	Germline activator	OP	144.383	155.456	OPC
AAAATGTTAATWAA	96	AAAATGTTAATWAA	AGAP008578-RA	2344	2357	2350.5	-1649.5	-	9.01818	2.51e-05	0.0995	AAAATACTAATCAA	Ovary activator	TP	-11.7911	110.586	TPC
ATTTCGAAAC	30	ATTTCGAAAC	AGAP008578-RA	2005	2014	2009.5	-1990.5	-	13.2485	2.63e-05	0.21	ATTTCGATAC	Germline activator	TP	101.68	181.097	TPNC
AAAATAMRTWTAAWT	87	AAAATAMRTWTAAWT	AGAP008578-RA	1669	1683	1676	-2324	+	12.2197	2.66e-05	0.0421	ACAATAAATTTAATG	Ovary activator	TP	32.9568	96.5362	TPNC
AAAATAMRTWTAAWT	87	AAAATAMRTWTAAWT	AGAP008578-RA	2382	2396	2389	-1611	+	12.2197	2.66e-05	0.0421	AAATTAAATTTCATT	Ovary activator	TP	32.9568	96.5362	TPNC
AAAATAMRTWTAAWT	87	AAAATAMRTWTAAWT	AGAP008578-RA	2383	2397	2390	-1610	-	12.2197	2.66e-05	0.0421	AAATGAAATTTAATT	Ovary activator	TP	32.9568	96.5362	TPNC
ACCRMCAAAATA	48	ACCRMCAAAATA	AGAP008578-RA	589	600	594.5	-3405.5	-	10.5818	2.66e-05	0.104	ACCGTGAAAATA	Germline activator	OC	169.976	335.567	OCNC
GGCTGGAAATCACR	151	GGCTGGAAATCACR	AGAP008578-RA	1441	1454	1447.5	-2552.5	+	9.73333	2.81e-05	0.223	GGCACGAAATCGCA	Testis activator	OP	84.0267	57.8402	OPNC
ATGGTATTTDA	167	ATGGTATTTDA	AGAP008578-RA	3546	3556	3551	-449	-	13.2242	2.85e-05	0.149	ATGGTATTTTC	Testis activator	TC	186.671	-83.5194	TCNC
AGAAGTGTGC	165	AGAAGTGTGC	AGAP008578-RA	1078	1087	1082.5	-2917.5	+	13.5273	2.85e-05	0.112	AAAAGTGTGC	Testis activator	TC	182.254	2.94715	TCNC
AGAAGTGTGC	165	AGAAGTGTGC	AGAP008578-RA	2891	2900	2895.5	-1104.5	+	13.5273	2.85e-05	0.112	ACAAGTGTGC	Testis activator	TC	182.254	2.94715	TCNC
AAAAAAGGMAAAC	197	AAAAAAGGMAAAC	AGAP008578-RA	1549	1561	1555	-2445	-	12.0788	2.88e-05	0.112	AAACAAAGAAAAC	Testis activator	TP	43.6988	54.549	TPC
AATATTATTTTAT	95	AATATTATTTTAT	AGAP008578-RA	2327	2339	2333	-1667	+	12.5434	2.92e-05	0.117	TATATTATTTCAT	Ovary activator	TP	18.9284	108.914	TPNC
AATATTATTTTAT	95	AATATTATTTTAT	AGAP008578-RA	2407	2419	2413	-1587	-	12.5434	2.92e-05	0.117	GAGATTATTTTAT	Ovary activator	TP	18.9284	108.914	TPNC
AAYMATCMAAC	174	AAYMATCMAAC	AGAP008578-RA	1060	1070	1065	-2935	+	12.3939	2.93e-05	0.192	AACCACCAAAC	Testis activator	TC	79.9386	36.496	TCC
GAAACAAARNGATCS	157	GAAACAAARNGATCS	AGAP008578-RA	1548	1562	1555	-2445	-	9.04242	3.01e-05	0.118	GAAACAAAGAAAACA	Testis activator	TC	78.6771	55.6561	TCNC
GCTCGCACAG	64	GCTCGCACAG	AGAP008578-RA	602	611	606.5	-3393.5	-	9.13939	3.3e-05	0.256	GCGCGCACCG	Ovary repressor	TP	27.6174	-132.896	TPC
GCAACCAAAW	127	GCAACCAAAW	AGAP008578-RA	3563	3572	3567.5	-432.5	-	12.5697	3.33e-05	0.167	GCAACCTAAA	Ovary activator	OC	88.9496	221.451	OCNC
CGCACACAM	5	CGCACACAM	AGAP008578-RA	1234	1242	1238	-2762	+	11.3515	3.36e-05	0.015	CGCACACCC	Germline repressor	OP	-50.7462	-137.05	OPNC
AARAAATAAAA	80	AARAAATAAAA	AGAP008578-RA	1318	1328	1323	-2677	+	13.2659	3.46e-05	0.136	AAAAAAGAAAA	Ovary activator	OP	29.1995	85.0594	OPC
AGCGTATGTGT	56	AGCGTATGTGT	AGAP008578-RA	1227	1237	1232	-2768	-	10.3455	3.46e-05	0.0964	TGCGTGTGTGT	Ovary repressor	TP	-21.0366	-104.909	TPC
AGCGTATGTGT	56	AGCGTATGTGT	AGAP008578-RA	2566	2576	2571	-1429	+	10.3455	3.46e-05	0.0964	TGCGTGTGTGT	Ovary repressor	TP	-21.0366	-104.909	TPC
AATGGAAAAT	83	AATGGAAAAT	AGAP008578-RA	3523	3532	3527.5	-472.5	+	12.9697	3.63e-05	0.29	AATGGACAAT	Ovary activator	OP	33.9938	90.049	OPNC
AGATCARAVTA	16	AGATCARAVTA	AGAP008578-RA	855	865	860	-3140	-	12.5333	3.69e-05	0.295	AGATCGAAGTA	Germline activator	TP	68.5124	123.693	TPC
ATGGTATTTDA	167	ATGGTATTTDA	AGAP008578-RA	1892	1902	1897	-2103	+	12.9455	3.72e-05	0.149	ATTGTATTTTA	Testis activator	TC	186.671	-83.5194	TCNC
AATTATAAAACWG	10	AATTATAAAACWG	AGAP008578-RA	1967	1979	1973	-2027	+	11.8	3.79e-05	0.151	CATTATAAAACAC	Germline activator	OP	71.2698	93.0426	OPC
ACAGAGCGA	114	ACAGAGCGA	AGAP008578-RA	2582	2590	2586	-1414	-	12.0424	3.83e-05	0.243	ACAGAGCGC	Ovary activator	OC	17.1158	149.616	OCC
ATGCGCATG	36	ATGCGCATG	AGAP008578-RA	2900	2908	2904	-1096	+	12.0424	3.83e-05	0.298	CTGCGCATG	Germline activator	TC	188.764	232.792	TCC
ATAMGTTGAARAAGN	160	ATAMGTTGAARAAGN	AGAP008578-RA	568	582	575	-3425	+	8.75152	3.85e-05	0.308	AAAGGTTAAAAAAGC	Testis activator	TC	133.567	-6.46132	TCNC
GYACACAGCAC	55	GYACACAGCAC	AGAP008578-RA	3418	3428	3423	-577	-	9.66667	3.96e-05	0.149	GTACACTGCGC	Ovary repressor	TP	-35.542	-102.96	TPNC
AACCGTATTT	107	AACCGTATTT	AGAP008578-RA	2372	2381	2376.5	-1623.5	-	12.9697	4.02e-05	0.321	AACTGTATTT	Ovary activator	OP	60.0711	136.091	OPC
GTCAACTAAAAYS	120	GTCAACTAAAAYS	AGAP008578-RA	2924	2936	2930	-1070	-	11.3879	4.33e-05	0.346	CTCAGCTAAAATG	Ovary activator	OC	88.5857	167.337	OCC
ATGCCAAATTGA	12	ATGCCAAATTGA	AGAP008578-RA	1647	1658	1652.5	-2347.5	+	11.5515	4.35e-05	0.197	ATGCCAAAATTA	Germline activator	OP	61.6331	113.277	OPC
GATWTCTA	171	GATWTCTA	AGAP008578-RA	904	911	907.5	-3092.5	+	13.7091	4.35e-05	0.348	GATTTCTA	Testis activator	TC	226.654	152.517	TCNC
CGGAAGC	142	CGGAAGC	AGAP008578-RA	2985	2991	2988	-1012	+	13.7394	4.39e-05	0.345	CGGAAGC	Ovary activator	OC	79.688	332.249	OCNC
GCGAGCAS	67	GCGAGCAS	AGAP008578-RA	1719	1726	1722.5	-2277.5	+	10.2788	4.39e-05	0.337	GCGAGCAA	Ovary repressor	TC	-70.2646	-138.349	TCC
AACACCATCGCAC	53	AACACCATCGCAC	AGAP008578-RA	2531	2543	2537	-1463	+	8.92727	4.64e-05	0.181	AAAGCCTTCGCAC	Ovary repressor	TP	-7.34321	-87.7122	TPNC
AAYMATCMAAC	174	AAYMATCMAAC	AGAP008578-RA	2227	2237	2232	-1768	-	12.1273	4.86e-05	0.192	AACAAACAAAC	Testis activator	TC	79.9386	36.496	TCC
ATGCCAAATTGA	12	ATGCCAAATTGA	AGAP008578-RA	2297	2308	2302.5	-1697.5	+	11.2727	4.94e-05	0.197	ATTTCAAATTGA	Germline activator	OP	61.6331	113.277	OPC
AATACATTTT	105	AATACATTTT	AGAP008578-RA	369	378	373.5	-3626.5	+	12.6909	4.95e-05	0.396	TATACATTTT	Ovary activator	OP	-7.86038	135.18	OPC
AAAAATGAAA	20	AAAAATGAAA	AGAP008578-RA	1152	1161	1156.5	-2843.5	-	12.6909	4.95e-05	0.111	AAAAATGAAT	Germline activator	OP	76.462	138.349	OPNC
AAAAATGAAA	20	AAAAATGAAA	AGAP008578-RA	1318	1327	1322.5	-2677.5	+	12.6909	4.95e-05	0.111	AAAAAAGAAA	Germline activator	OP	76.462	138.349	OPNC
AAAAATGAAA	20	AAAAATGAAA	AGAP008578-RA	2485	2494	2489.5	-1510.5	-	12.6909	4.95e-05	0.111	CAAAATGAAA	Germline activator	OP	76.462	138.349	OPNC
GACAGCAAY	117	GACAGCAAY	AGAP008578-RA	1743	1751	1747	-2253	+	11.0727	4.97e-05	0.387	GACAGCAGC	Ovary activator	OC	36.6203	163.642	OCNC
CCAAAATAWDAACMR	92	CCAAAATAWDAACMR	AGAP008578-RA	1557	1571	1564	-2436	-	8.44848	5.15e-05	0.269	CCAAAATCCGAAACA	Ovary activator	TP	40.1089	103.637	TPNC
AAATTTMCWACATA	110	AAATTTMCWACATA	AGAP008578-RA	1090	1103	1096.5	-2903.5	-	8.33939	5.21e-05	0.208	AAAGTTGCAAGATA	Ovary activator	OP	14.6578	141.559	OPC
AAATTTMCWACATA	110	AAATTTMCWACATA	AGAP008578-RA	1938	1951	1944.5	-2055.5	+	8.33939	5.21e-05	0.208	ATATTTTATACATA	Ovary activator	OP	14.6578	141.559	OPC
ARGCATGC	164	ARGCATGC	AGAP008578-RA	1643	1650	1646.5	-2353.5	+	10	5.35e-05	0.195	ACGCATGC	Testis activator	TC	177.844	20.7476	TCNC
ARGCATGC	164	ARGCATGC	AGAP008578-RA	2904	2911	2907.5	-1092.5	-	10	5.35e-05	0.195	ATGCATGC	Testis activator	TC	177.844	20.7476	TCNC
ACCACCWACA	63	ACCACCWACA	AGAP008578-RA	3603	3612	3607.5	-392.5	-	12.5697	5.37e-05	0.423	ACCACCAATA	Ovary repressor	TC	-20.9572	-126.239	TCC
AGAAATGAAATG	15	AGAAATGAAATG	AGAP008578-RA	2388	2399	2393.5	-1606.5	-	11.2727	5.4e-05	0.215	TGAAATGAAATT	Germline activator	TP	52.7457	120.007	TPNC
AGAAATGAAATG	15	AGAAATGAAATG	AGAP008578-RA	2393	2404	2398.5	-1601.5	-	11.2727	5.4e-05	0.215	GTAAATGAAATG	Germline activator	TP	52.7457	120.007	TPNC
AAAACAACAACA	9	AAAACAACAACA	AGAP008578-RA	777	788	782.5	-3217.5	-	11.2727	5.4e-05	0.112	AAAACACAAACA	Germline activator	TP	53.6581	81.0364	TPC
AAAACAACAACA	9	AAAACAACAACA	AGAP008578-RA	1542	1553	1547.5	-2452.5	-	11.2727	5.4e-05	0.112	AAAACAACAAAG	Germline activator	TP	53.6581	81.0364	TPC
AAAACAACAACA	9	AAAACAACAACA	AGAP008578-RA	1545	1556	1550.5	-2449.5	-	11.2727	5.4e-05	0.112	AAGAAAACAACA	Germline activator	TP	53.6581	81.0364	TPC
AACGCTCCAG	125	AACGCTCCAG	AGAP008578-RA	3214	3223	3218.5	-781.5	-	8.86061	5.53e-05	0.432	TCCGCTCCAG	Ovary activator	OC	25.9615	188.742	OCNC
AAAAAAGGMAAAC	197	AAAAAAGGMAAAC	AGAP008578-RA	3988	4000	3994	-6	+	7.81212	5.58e-05	0.145	AAAGAAAGGAAAC	Testis activator	TP	43.6988	54.549	TPC
CACACACACGC	1	CACACACACGC	AGAP008578-RA	1228	1238	1233	-2767	+	10.6242	5.58e-05	0.00783	CACACACGCAC	Germline repressor	TC	-57.4745	-88.8495	TCC
CACACACACGC	1	CACACACACGC	AGAP008578-RA	1230	1240	1235	-2765	+	10.6242	5.58e-05	0.00783	CACACGCACAC	Germline repressor	TC	-57.4745	-88.8495	TCC
CACACACACGC	1	CACACACACGC	AGAP008578-RA	1232	1242	1237	-2763	+	10.6242	5.58e-05	0.00783	CACGCACACCC	Germline repressor	TC	-57.4745	-88.8495	TCC
CACACACACGC	1	CACACACACGC	AGAP008578-RA	2559	2569	2564	-1436	-	10.6242	5.58e-05	0.00783	CGCACACACTC	Germline repressor	TC	-57.4745	-88.8495	TCC
CACACACACGC	1	CACACACACGC	AGAP008578-RA	2561	2571	2566	-1434	-	10.6242	5.58e-05	0.00783	CACGCACACAC	Germline repressor	TC	-57.4745	-88.8495	TCC
CACACACACGC	1	CACACACACGC	AGAP008578-RA	2563	2573	2568	-1432	-	10.6242	5.58e-05	0.00783	CACACGCACAC	Germline repressor	TC	-57.4745	-88.8495	TCC
CACACACACGC	1	CACACACACGC	AGAP008578-RA	2565	2575	2570	-1430	-	10.6242	5.58e-05	0.00783	CACACACGCAC	Germline repressor	TC	-57.4745	-88.8495	TCC
CCTGCTCGMR	159	CCTGCTCGMR	AGAP008578-RA	2497	2506	2501.5	-1498.5	+	12.1576	5.61e-05	0.217	CCTGCTCCCA	Testis activator	TC	132.68	-101.195	TCNC
CCTGCTCGMR	159	CCTGCTCGMR	AGAP008578-RA	2624	2633	2628.5	-1371.5	+	12.1576	5.61e-05	0.217	CCTGTTCGCA	Testis activator	TC	132.68	-101.195	TCNC
AAAAATGAAA	20	AAAAATGAAA	AGAP008578-RA	2428	2437	2432.5	-1567.5	-	12.4121	5.64e-05	0.111	AAAAATTAAA	Germline activator	OP	76.462	138.349	OPNC
ACGAAAAGC	175	ACGAAAAGC	AGAP008578-RA	440	448	444	-3556	-	11.7636	5.73e-05	0.149	ACGAACAGC	Testis activator	TC	117.242	51.1926	TCC
ACGAAAAGC	175	ACGAAAAGC	AGAP008578-RA	2635	2643	2639	-1361	-	11.7636	5.73e-05	0.149	ACGAACAGC	Testis activator	TC	117.242	51.1926	TCC
ACGAAAAGC	175	ACGAAAAGC	AGAP008578-RA	3391	3399	3395	-605	+	11.7636	5.73e-05	0.149	GCGAAAAGC	Testis activator	TC	117.242	51.1926	TCC
CCGGAAAAT	134	CCGGAAAAT	AGAP008578-RA	3974	3982	3978	-22	-	11.7636	5.73e-05	0.3	CCGGAAGAT	Ovary activator	TC	35.4238	262.259	TCNC
ACACGGTTA	42	ACACGGTTA	AGAP008578-RA	838	846	842	-3158	+	11.7636	5.73e-05	0.458	ACACGGTCA	Germline activator	OP	122.041	269.842	OPNC
AAAACAACAACA	9	AAAACAACAACA	AGAP008578-RA	695	706	700.5	-3299.5	-	10.9939	5.76e-05	0.112	AAAACAAAAAAA	Germline activator	TP	53.6581	81.0364	TPC
AAASGAMAACRT	201	AAASGAMAACRT	AGAP008578-RA	1359	1370	1364.5	-2635.5	+	9.62424	5.78e-05	0.37	AAAAGAAAACGA	Testis activator	TP	70.4934	50.4945	TPC
CAAAYAGAASWGAHT	18	CAAAYAGAASWGAHT	AGAP008578-RA	380	394	387	-3613	-	8.19394	5.87e-05	0.32	CAAATGGCATTGATT	Germline activator	OP	58.3033	134.671	OPNC
CSACCACGGTGM	154	CSACCACGGTGM	AGAP008578-RA	289	300	294.5	-3705.5	+	10.7273	5.95e-05	0.202	CGATCACGGTCC	Testis activator	OP	69.0881	13.5693	OPC
CGCACACAM	5	CGCACACAM	AGAP008578-RA	787	795	791	-3209	-	11.0848	5.98e-05	0.015	CGCGCACAA	Germline repressor	OP	-50.7462	-137.05	OPNC
AAGTGTGTGTK	4	AAGTGTGTGTK	AGAP008578-RA	1226	1236	1231	-2769	-	9.37576	6e-05	0.00911	GCGTGTGTGTG	Germline repressor	TP	-51.9332	-121.522	TPC
AAGTGTGTGTK	4	AAGTGTGTGTK	AGAP008578-RA	2557	2567	2562	-1438	+	9.37576	6e-05	0.00911	TAGAGTGTGTG	Germline repressor	TP	-51.9332	-121.522	TPC
AAGTGTGTGTK	4	AAGTGTGTGTK	AGAP008578-RA	2559	2569	2564	-1436	+	9.37576	6e-05	0.00911	GAGTGTGTGCG	Germline repressor	TP	-51.9332	-121.522	TPC
AAGTGTGTGTK	4	AAGTGTGTGTK	AGAP008578-RA	2567	2577	2572	-1428	+	9.37576	6e-05	0.00911	GCGTGTGTGTG	Germline repressor	TP	-51.9332	-121.522	TPC
AAGTGTGTGTK	4	AAGTGTGTGTK	AGAP008578-RA	2910	2920	2915	-1085	+	9.37576	6e-05	0.00911	ATGTGTGTGGG	Germline repressor	TP	-51.9332	-121.522	TPC
AAGTGTGTGTK	4	AAGTGTGTGTK	AGAP008578-RA	3616	3626	3621	-379	+	9.37576	6e-05	0.00911	GTGTGTGTGTG	Germline repressor	TP	-51.9332	-121.522	TPC
AAGTGTGTGTK	4	AAGTGTGTGTK	AGAP008578-RA	3618	3628	3623	-377	+	9.37576	6e-05	0.00911	GTGTGTGTGTG	Germline repressor	TP	-51.9332	-121.522	TPC
AAGTGTGTGTK	4	AAGTGTGTGTK	AGAP008578-RA	3620	3630	3625	-375	+	9.37576	6e-05	0.00911	GTGTGTGTGTG	Germline repressor	TP	-51.9332	-121.522	TPC
AAGTGTGTGTK	4	AAGTGTGTGTK	AGAP008578-RA	3622	3632	3627	-373	+	9.37576	6e-05	0.00911	GTGTGTGTGTG	Germline repressor	TP	-51.9332	-121.522	TPC
AAGTGTGTGTK	4	AAGTGTGTGTK	AGAP008578-RA	3624	3634	3629	-371	+	9.37576	6e-05	0.00911	GTGTGTGTGTG	Germline repressor	TP	-51.9332	-121.522	TPC
AAGTGTGTGTK	4	AAGTGTGTGTK	AGAP008578-RA	3626	3636	3631	-369	+	9.37576	6e-05	0.00911	GTGTGTGTGTG	Germline repressor	TP	-51.9332	-121.522	TPC
AAGTGTGTGTK	4	AAGTGTGTGTK	AGAP008578-RA	3628	3638	3633	-367	+	9.37576	6e-05	0.00911	GTGTGTGTGTG	Germline repressor	TP	-51.9332	-121.522	TPC
AAGTGTGTGTK	4	AAGTGTGTGTK	AGAP008578-RA	3630	3640	3635	-365	+	9.37576	6e-05	0.00911	GTGTGTGTGTG	Germline repressor	TP	-51.9332	-121.522	TPC
AAGTGTGTGTK	4	AAGTGTGTGTK	AGAP008578-RA	3632	3642	3637	-363	+	9.37576	6e-05	0.00911	GTGTGTGTGTG	Germline repressor	TP	-51.9332	-121.522	TPC
AAGTGTGTGTK	4	AAGTGTGTGTK	AGAP008578-RA	3634	3644	3639	-361	+	9.37576	6e-05	0.00911	GTGTGTGTGTG	Germline repressor	TP	-51.9332	-121.522	TPC
AAGTGTGTGTK	4	AAGTGTGTGTK	AGAP008578-RA	3636	3646	3641	-359	+	9.37576	6e-05	0.00911	GTGTGTGTGTG	Germline repressor	TP	-51.9332	-121.522	TPC
AAGTGTGTGTK	4	AAGTGTGTGTK	AGAP008578-RA	3638	3648	3643	-357	+	9.37576	6e-05	0.00911	GTGTGTGTGTG	Germline repressor	TP	-51.9332	-121.522	TPC
AAGTGTGTGTK	4	AAGTGTGTGTK	AGAP008578-RA	3640	3650	3645	-355	+	9.37576	6e-05	0.00911	GTGTGTGTGTG	Germline repressor	TP	-51.9332	-121.522	TPC
AAGTGTGTGTK	4	AAGTGTGTGTK	AGAP008578-RA	3642	3652	3647	-353	+	9.37576	6e-05	0.00911	GTGTGTGTGTG	Germline repressor	TP	-51.9332	-121.522	TPC
AAGTGTGTGTK	4	AAGTGTGTGTK	AGAP008578-RA	3644	3654	3649	-351	+	9.37576	6e-05	0.00911	GTGTGTGTGTG	Germline repressor	TP	-51.9332	-121.522	TPC
AAGTGTGTGTK	4	AAGTGTGTGTK	AGAP008578-RA	3646	3656	3651	-349	+	9.37576	6e-05	0.00911	GTGTGTGTGTG	Germline repressor	TP	-51.9332	-121.522	TPC
AAGTGTGTGTK	4	AAGTGTGTGTK	AGAP008578-RA	3648	3658	3653	-347	+	9.37576	6e-05	0.00911	GTGTGTGTGTG	Germline repressor	TP	-51.9332	-121.522	TPC
AAGTGTGTGTK	4	AAGTGTGTGTK	AGAP008578-RA	3650	3660	3655	-345	+	9.37576	6e-05	0.00911	GTGTGTGTGTG	Germline repressor	TP	-51.9332	-121.522	TPC
AAGTGTGTGTK	4	AAGTGTGTGTK	AGAP008578-RA	3652	3662	3657	-343	+	9.37576	6e-05	0.00911	GTGTGTGTGTG	Germline repressor	TP	-51.9332	-121.522	TPC
AAGTGTGTGTK	4	AAGTGTGTGTK	AGAP008578-RA	3654	3664	3659	-341	+	9.37576	6e-05	0.00911	GTGTGTGTGTG	Germline repressor	TP	-51.9332	-121.522	TPC
AAGTGTGTGTK	4	AAGTGTGTGTK	AGAP008578-RA	3656	3666	3661	-339	+	9.37576	6e-05	0.00911	GTGTGTGTGTG	Germline repressor	TP	-51.9332	-121.522	TPC
AAGTGTGTGTK	4	AAGTGTGTGTK	AGAP008578-RA	3658	3668	3663	-337	+	9.37576	6e-05	0.00911	GTGTGTGTGTG	Germline repressor	TP	-51.9332	-121.522	TPC
AAGTGTGTGTK	4	AAGTGTGTGTK	AGAP008578-RA	3660	3670	3665	-335	+	9.37576	6e-05	0.00911	GTGTGTGTGTG	Germline repressor	TP	-51.9332	-121.522	TPC
AAGTGTGTGTK	4	AAGTGTGTGTK	AGAP008578-RA	3662	3672	3667	-333	+	9.37576	6e-05	0.00911	GTGTGTGTGTG	Germline repressor	TP	-51.9332	-121.522	TPC
AAGTGTGTGTK	4	AAGTGTGTGTK	AGAP008578-RA	3664	3674	3669	-331	+	9.37576	6e-05	0.00911	GTGTGTGTGTG	Germline repressor	TP	-51.9332	-121.522	TPC
AAGTGTGTGTK	4	AAGTGTGTGTK	AGAP008578-RA	3666	3676	3671	-329	+	9.37576	6e-05	0.00911	GTGTGTGTGTG	Germline repressor	TP	-51.9332	-121.522	TPC
AAGTGTGTGTK	4	AAGTGTGTGTK	AGAP008578-RA	3668	3678	3673	-327	+	9.37576	6e-05	0.00911	GTGTGTGTGTG	Germline repressor	TP	-51.9332	-121.522	TPC
AAGTGTGTGTK	4	AAGTGTGTGTK	AGAP008578-RA	3670	3680	3675	-325	+	9.37576	6e-05	0.00911	GTGTGTGTGTG	Germline repressor	TP	-51.9332	-121.522	TPC
AAGTGTGTGTK	4	AAGTGTGTGTK	AGAP008578-RA	3672	3682	3677	-323	+	9.37576	6e-05	0.00911	GTGTGTGTGTG	Germline repressor	TP	-51.9332	-121.522	TPC
AAGTGTGTGTK	4	AAGTGTGTGTK	AGAP008578-RA	3674	3684	3679	-321	+	9.37576	6e-05	0.00911	GTGTGTGTGTG	Germline repressor	TP	-51.9332	-121.522	TPC
AAGTGTGTGTK	4	AAGTGTGTGTK	AGAP008578-RA	3676	3686	3681	-319	+	9.37576	6e-05	0.00911	GTGTGTGTGTG	Germline repressor	TP	-51.9332	-121.522	TPC
AAGTGTGTGTK	4	AAGTGTGTGTK	AGAP008578-RA	3678	3688	3683	-317	+	9.37576	6e-05	0.00911	GTGTGTGTGTG	Germline repressor	TP	-51.9332	-121.522	TPC
AAGTGTGTGTK	4	AAGTGTGTGTK	AGAP008578-RA	3680	3690	3685	-315	+	9.37576	6e-05	0.00911	GTGTGTGTGTG	Germline repressor	TP	-51.9332	-121.522	TPC
AAGTGTGTGTK	4	AAGTGTGTGTK	AGAP008578-RA	3682	3692	3687	-313	+	9.37576	6e-05	0.00911	GTGTGTGTGTG	Germline repressor	TP	-51.9332	-121.522	TPC
AAGTGTGTGTK	4	AAGTGTGTGTK	AGAP008578-RA	3684	3694	3689	-311	+	9.37576	6e-05	0.00911	GTGTGTGTGTG	Germline repressor	TP	-51.9332	-121.522	TPC
AAGTGTGTGTK	4	AAGTGTGTGTK	AGAP008578-RA	3686	3696	3691	-309	+	9.37576	6e-05	0.00911	GTGTGTGTGTG	Germline repressor	TP	-51.9332	-121.522	TPC
AAGTGTGTGTK	4	AAGTGTGTGTK	AGAP008578-RA	3688	3698	3693	-307	+	9.37576	6e-05	0.00911	GTGTGTGTGTG	Germline repressor	TP	-51.9332	-121.522	TPC
AAGTGTGTGTK	4	AAGTGTGTGTK	AGAP008578-RA	3690	3700	3695	-305	+	9.37576	6e-05	0.00911	GTGTGTGTGTG	Germline repressor	TP	-51.9332	-121.522	TPC
AAGTGTGTGTK	4	AAGTGTGTGTK	AGAP008578-RA	3692	3702	3697	-303	+	9.37576	6e-05	0.00911	GTGTGTGTGTG	Germline repressor	TP	-51.9332	-121.522	TPC
AAGTGTGTGTK	4	AAGTGTGTGTK	AGAP008578-RA	3694	3704	3699	-301	+	9.37576	6e-05	0.00911	GTGTGTGTGTG	Germline repressor	TP	-51.9332	-121.522	TPC
AAGTGTGTGTK	4	AAGTGTGTGTK	AGAP008578-RA	3696	3706	3701	-299	+	9.37576	6e-05	0.00911	GTGTGTGTGTG	Germline repressor	TP	-51.9332	-121.522	TPC
AAGTGTGTGTK	4	AAGTGTGTGTK	AGAP008578-RA	3698	3708	3703	-297	+	9.37576	6e-05	0.00911	GTGTGTGTGTG	Germline repressor	TP	-51.9332	-121.522	TPC
AAGTGTGTGTK	4	AAGTGTGTGTK	AGAP008578-RA	3700	3710	3705	-295	+	9.37576	6e-05	0.00911	GTGTGTGTGTG	Germline repressor	TP	-51.9332	-121.522	TPC
AAGTGTGTGTK	4	AAGTGTGTGTK	AGAP008578-RA	3702	3712	3707	-293	+	9.37576	6e-05	0.00911	GTGTGTGTGTG	Germline repressor	TP	-51.9332	-121.522	TPC
GAAACAAARNGATCS	157	GAAACAAARNGATCS	AGAP008578-RA	1816	1830	1823	-2177	-	8.60606	6e-05	0.157	AAAACAAAGCGCACG	Testis activator	TC	78.6771	55.6561	TCNC
CCGACCGA	60	CCGACCGA	AGAP008578-RA	540	547	543.5	-3456.5	+	10.5576	6.22e-05	0.233	CCGACCGG	Ovary repressor	TP	23.2099	-116.089	TPNC
CGCTTGCC	54	CGCTTGCC	AGAP008578-RA	1644	1651	1647.5	-2352.5	+	10.5576	6.22e-05	0.238	CGCATGCC	Ovary repressor	OP	-36.5235	-94.4514	OPNC
AAAATCACAAAWYMA	77	AAAATCACAAAWYMA	AGAP008578-RA	955	969	962	-3038	+	8.73333	6.3e-05	0.164	ACAATCACATTTCAA	Ovary activator	OP	26.9961	81.9786	OPC
CTCVCTCTCHC	59	CTCVCTCTCHC	AGAP008578-RA	3755	3765	3760	-240	+	9.10303	6.36e-05	0.196	CTCTCTCTCCA	Ovary repressor	TP	-6.46505	-115.296	TPNC
GCAACCAAAW	127	GCAACCAAAW	AGAP008578-RA	1851	1860	1855.5	-2144.5	+	12.2909	6.37e-05	0.167	GCAAACAAAA	Ovary activator	OC	88.9496	221.451	OCNC
GCAACCAAAW	127	GCAACCAAAW	AGAP008578-RA	3893	3902	3897.5	-102.5	-	12.2909	6.37e-05	0.167	TCAACCAAAA	Ovary activator	OC	88.9496	221.451	OCNC
ACCRMCAAAATA	48	ACCRMCAAAATA	AGAP008578-RA	3601	3612	3606.5	-393.5	-	9.90303	6.5e-05	0.169	ACCACCAATATC	Germline activator	OC	169.976	335.567	OCNC
ACAGYACT	168	ACAGYACT	AGAP008578-RA	359	366	362.5	-3637.5	+	9.72121	6.51e-05	0.517	ACAGAACT	Testis activator	TC	187.756	-12.5548	TCNC
ATCTGTC	130	ATCTGTC	AGAP008578-RA	1302	1308	1305	-2695	-	13.1818	6.51e-05	0.506	ATCTGTC	Ovary activator	OC	36.356	237.038	OCNC
CACTGTA	44	CACTGTA	AGAP008578-RA	1755	1761	1758	-2242	-	13.1818	6.51e-05	0.52	CACTGTA	Germline activator	OC	136.342	292.222	OCNC
ATATKTTTTTA	93	ATATKTTTTTA	AGAP008578-RA	1918	1928	1923	-2077	-	9.00578	6.67e-05	0.265	ATGTCTTTTTA	Ovary activator	OP	25.8372	106.222	OPNC
AARAAATAAAA	80	AARAAATAAAA	AGAP008578-RA	1550	1560	1555	-2445	-	9.00578	6.67e-05	0.175	AACAAAGAAAA	Ovary activator	OP	29.1995	85.0594	OPC
ATAAATAAANNA	75	ATAAATAAANNA	AGAP008578-RA	1896	1907	1901.5	-2098.5	-	12.2197	6.67e-05	0.265	ACAAATAAAATA	Ovary activator	OP	23.0263	75.8446	OPNC
GGGCAGAGC	58	GGGCAGAGC	AGAP008578-RA	2802	2810	2806	-1194	-	12.3212	6.77e-05	0.258	GGACAGAGC	Ovary repressor	TP	5.59278	-108.4	TPC
GGGCAGAGC	58	GGGCAGAGC	AGAP008578-RA	3582	3590	3586	-414	+	12.3212	6.77e-05	0.258	GGGTAGAGC	Ovary repressor	TP	5.59278	-108.4	TPC
ACAGTCTGAACTC	22	ACAGTCTGAACTC	AGAP008578-RA	1683	1695	1689	-2311	-	8.64848	6.81e-05	0.272	TCAGTCTGCAATC	Germline activator	OP	144.383	155.456	OPC
ATSGATGW	143	ATSGATGW	AGAP008578-RA	125	132	128.5	-3871.5	-	13.0182	7.15e-05	0.572	ATGGATGA	Ovary activator	OC	73.7751	377.94	OCC
CGGSACG	62	CGGSACG	AGAP008578-RA	346	352	349	-3651	+	13.0485	7.21e-05	0.418	CGGGACG	Ovary repressor	TP	-32.5532	-123.872	TPNC
GTTCGTYCTBKCT	70	GTTCGTYCTBKCT	AGAP008578-RA	96	108	102	-3898	+	10.4242	7.23e-05	0.219	ATTCATTCTCGCT	Ovary repressor	TP	-10.6078	-159.169	TPC
AAAATGACAGDTSG	138	AAAATGACAGDTSG	AGAP008578-RA	1197	1210	1203.5	-2796.5	+	7.93333	7.38e-05	0.196	AAATGGGCAGTTCG	Ovary activator	OC	42.1659	294.255	OCC
AAAATGACAGDTSG	138	AAAATGACAGDTSG	AGAP008578-RA	1297	1310	1303.5	-2696.5	+	7.93333	7.38e-05	0.196	AGATAGACAGATCG	Ovary activator	OC	42.1659	294.255	OCC
AAAATGACAGDTSG	138	AAAATGACAGDTSG	AGAP008578-RA	2618	2631	2624.5	-1375.5	+	7.93333	7.38e-05	0.196	AAATTGCCTGTTCG	Ovary activator	OC	42.1659	294.255	OCC
CTCVCTCTCHC	59	CTCVCTCTCHC	AGAP008578-RA	3751	3761	3756	-244	+	8.83636	7.55e-05	0.196	CTTTCTCTCTC	Ovary repressor	TP	-6.46505	-115.296	TPNC
CTCVCTCTCHC	59	CTCVCTCTCHC	AGAP008578-RA	3753	3763	3758	-242	+	8.83636	7.55e-05	0.196	TTCTCTCTCTC	Ovary repressor	TP	-6.46505	-115.296	TPNC
GYACACAGCAC	55	GYACACAGCAC	AGAP008578-RA	1002	1012	1007	-2993	+	9.65455	7.63e-05	0.149	ACACACAGCGC	Ovary repressor	TP	-35.542	-102.96	TPNC
GYACACAGCAC	55	GYACACAGCAC	AGAP008578-RA	2860	2870	2865	-1135	+	9.65455	7.63e-05	0.149	GCACACAGAGC	Ovary repressor	TP	-35.542	-102.96	TPNC
GYACACAGCAC	55	GYACACAGCAC	AGAP008578-RA	3038	3048	3043	-957	-	9.65455	7.63e-05	0.149	GCACACAGAGC	Ovary repressor	TP	-35.542	-102.96	TPNC
CATAAAAYACWT	11	CATAAAAYACWT	AGAP008578-RA	780	791	785.5	-3214.5	-	9.62424	7.7e-05	0.304	CACAAAACACAA	Germline activator	TP	93.4219	96.0846	TPC
AACTCAAACWCA	2	AACTCAAACWCA	AGAP008578-RA	701	712	706.5	-3293.5	-	10.5939	7.7e-05	0.042	AACCCAAAAACA	Germline repressor	TP	-57.366	-99.838	TPC
GCACACACACA	8	GCACACACACA	AGAP008578-RA	1223	1233	1228	-2772	+	10.3455	7.72e-05	0.0108	GAGCACACACA	Germline repressor	TP	-62.9031	-151.864	TPNC
GCACACACACA	8	GCACACACACA	AGAP008578-RA	1227	1237	1232	-2768	+	10.3455	7.72e-05	0.0108	ACACACACGCA	Germline repressor	TP	-62.9031	-151.864	TPNC
GCACACACACA	8	GCACACACACA	AGAP008578-RA	1229	1239	1234	-2766	+	10.3455	7.72e-05	0.0108	ACACACGCACA	Germline repressor	TP	-62.9031	-151.864	TPNC
GCACACACACA	8	GCACACACACA	AGAP008578-RA	2562	2572	2567	-1433	-	10.3455	7.72e-05	0.0108	ACACGCACACA	Germline repressor	TP	-62.9031	-151.864	TPNC
GCACACACACA	8	GCACACACACA	AGAP008578-RA	2564	2574	2569	-1431	-	10.3455	7.72e-05	0.0108	ACACACGCACA	Germline repressor	TP	-62.9031	-151.864	TPNC
GCACACACACA	8	GCACACACACA	AGAP008578-RA	2566	2576	2571	-1429	-	10.3455	7.72e-05	0.0108	ACACACACGCA	Germline repressor	TP	-62.9031	-151.864	TPNC
GCACACACACA	8	GCACACACACA	AGAP008578-RA	2568	2578	2573	-1427	-	10.3455	7.72e-05	0.0108	ACACACACACG	Germline repressor	TP	-62.9031	-151.864	TPNC
GCACACACACA	8	GCACACACACA	AGAP008578-RA	2911	2921	2916	-1084	-	10.3455	7.72e-05	0.0108	CCCCACACACA	Germline repressor	TP	-62.9031	-151.864	TPNC
GCACACACACA	8	GCACACACACA	AGAP008578-RA	3615	3625	3620	-380	-	10.3455	7.72e-05	0.0108	ACACACACACT	Germline repressor	TP	-62.9031	-151.864	TPNC
AMAAAATMCAWC	79	AMAAAATMCAWC	AGAP008578-RA	2484	2495	2489.5	-1510.5	-	9.34545	7.72e-05	0.271	ACAAAATGAAAC	Ovary activator	OP	18.364	83.5903	OPC
TAAAATAATNAAD	74	TAAAATAATNAAD	AGAP008578-RA	1312	1324	1318	-2682	+	9.40462	7.79e-05	0.207	TAAAACAAAAAAG	Ovary activator	OP	-5.04014	72.0148	OPC
TAAAAAAAAAAY	73	TAAAAAAAAAAY	AGAP008578-RA	335	346	340.5	-3659.5	+	10.0809	7.79e-05	0.12	TAAAAGCAAAAC	Ovary activator	OP	27.8407	68.3792	OPC
TAAAAAAAAAAY	73	TAAAAAAAAAAY	AGAP008578-RA	1319	1330	1324.5	-2675.5	+	10.0809	7.79e-05	0.12	AAAAAGAAAAAC	Ovary activator	OP	27.8407	68.3792	OPC
TAAAAAAAAAAY	73	TAAAAAAAAAAY	AGAP008578-RA	1357	1368	1362.5	-2637.5	+	10.0809	7.79e-05	0.12	TTAAAAGAAAAC	Ovary activator	OP	27.8407	68.3792	OPC
TAAAAAAAAAAY	73	TAAAAAAAAAAY	AGAP008578-RA	2227	2238	2232.5	-1767.5	-	10.0809	7.79e-05	0.12	TAACAAACAAAC	Ovary activator	OP	27.8407	68.3792	OPC
CSACCACGGTGM	154	CSACCACGGTGM	AGAP008578-RA	256	267	261.5	-3738.5	+	10.4606	7.83e-05	0.202	CGATCACGGTAA	Testis activator	OP	69.0881	13.5693	OPC
ACATTAAAAATAKAA	186	ACATTAAAAATAKAA	AGAP008578-RA	1893	1907	1900	-2100	-	5.83636	7.85e-05	0.354	ACAAATAAAATACAA	Testis activator	TP	48.6406	43.4165	TPNC
AAGTGWAT	172	AAGTGWAT	AGAP008578-RA	15	22	18.5	-3981.5	-	9.44242	7.93e-05	0.581	AAGTGCAT	Testis activator	TC	245.208	-92.6179	TCNC
AGCAAAT	156	AGCAAAT	AGAP008578-RA	970	976	973	-3027	+	12.903	7.93e-05	0.21	AGCAAAT	Testis activator	OP	55.0302	75.5796	OPC
AGCAAAT	156	AGCAAAT	AGAP008578-RA	1722	1728	1725	-2275	+	12.903	7.93e-05	0.21	AGCAAAT	Testis activator	OP	55.0302	75.5796	OPC
AGCAAAT	156	AGCAAAT	AGAP008578-RA	1833	1839	1836	-2164	+	12.903	7.93e-05	0.21	AGCAAAT	Testis activator	OP	55.0302	75.5796	OPC
CCGCGTATC	121	CCGCGTATC	AGAP008578-RA	1593	1601	1597	-2403	-	12.0424	8.03e-05	0.538	CCGTGTATC	Ovary activator	OP	35.5788	173.08	OPC
GGCTGGAAATCACR	151	GGCTGGAAATCACR	AGAP008578-RA	626	639	632.5	-3367.5	+	5.46667	8.03e-05	0.278	GGCGGCAAACCACC	Testis activator	OP	84.0267	57.8402	OPNC
ATTTTTCAWY	123	ATTTTTCAWY	AGAP008578-RA	1863	1872	1867.5	-2132.5	-	11.0424	8.12e-05	0.309	ATTTCTCAAC	Ovary activator	OP	25.9649	186.391	OPC
ATTTTTCAWY	123	ATTTTTCAWY	AGAP008578-RA	3913	3922	3917.5	-82.5	+	11.0424	8.12e-05	0.309	TTTTTTCATC	Ovary activator	OP	25.9649	186.391	OPC
ACTGTCAAA	17	ACTGTCAAA	AGAP008578-RA	106	114	110	-3890	+	11.4848	8.27e-05	0.219	GCTGTCAAA	Germline activator	TP	50.7807	133.931	TPNC
ACTGTCAAA	17	ACTGTCAAA	AGAP008578-RA	840	848	844	-3156	+	11.4848	8.27e-05	0.219	ACGGTCAAA	Germline activator	TP	50.7807	133.931	TPNC
ACTGTCAAA	17	ACTGTCAAA	AGAP008578-RA	2586	2594	2590	-1410	+	11.4848	8.27e-05	0.219	TCTGTCAAA	Germline activator	TP	50.7807	133.931	TPNC
GTTCGTYCTBKCT	70	GTTCGTYCTBKCT	AGAP008578-RA	3748	3760	3754	-246	+	10.1576	8.39e-05	0.219	TTTCTTTCTCTCT	Ovary repressor	TP	-10.6078	-159.169	TPC
AACCAAATCTA	155	AACCAAATCTA	AGAP008578-RA	1456	1466	1461	-2539	+	9.78788	8.43e-05	0.673	AACCAAAACCA	Testis activator	OP	70.993	63.6086	OPC
ATTTTAACAGC	119	ATTTTAACAGC	AGAP008578-RA	106	116	111	-3889	-	9.78788	8.43e-05	0.329	ACTTTGACAGC	Ovary activator	OP	32.744	167.186	OPNC
ATTTTAACAGC	119	ATTTTAACAGC	AGAP008578-RA	3131	3141	3136	-864	+	9.78788	8.43e-05	0.329	ATTTCCACAGC	Ovary activator	OP	32.744	167.186	OPNC
AGAGAGCBT	3	AGAGAGCBT	AGAP008578-RA	501	509	505	-3495	-	10.5212	8.46e-05	0.668	AGGGAGCGT	Germline repressor	OP	-76.2568	-118.937	OPNC
AMAAAATMCAWC	79	AMAAAATMCAWC	AGAP008578-RA	1892	1903	1897.5	-2102.5	-	9.07879	8.48e-05	0.271	ATAAAATACAAT	Ovary activator	OP	18.364	83.5903	OPC
ATAWTTTGGASW	100	ATAWTTTGGASW	AGAP008578-RA	1883	1894	1888.5	-2111.5	+	9.07879	8.49e-05	0.633	ATAATTTGTATT	Ovary activator	TP	36.0812	126.545	TPC
CTGCCCAGVTGCC	190	CTGCCCAGVTGCC	AGAP008578-RA	1378	1390	1384	-2616	+	7.96364	8.51e-05	0.421	CTACCCTGGTGCA	Testis activator	TP	70.1659	43.2263	TPNC
AACTCAAACWCA	2	AACTCAAACWCA	AGAP008578-RA	183	194	188.5	-3811.5	-	10.3152	8.88e-05	0.042	AATTTAAACACA	Germline repressor	TP	-57.366	-99.838	TPC
ACATTAAAAATAKAA	186	ACATTAAAAATAKAA	AGAP008578-RA	1353	1367	1360	-2640	+	5.55758	8.91e-05	0.354	AGATTTAAAAGAAAA	Testis activator	TP	48.6406	43.4165	TPNC
CATGAAWWACC	39	CATGAAWWACC	AGAP008578-RA	3189	3199	3194	-806	-	8.8303	9.06e-05	0.724	CATGAAACACG	Germline activator	TP	98.1703	243.673	TPNC
CAGGCGGTCCCCG	115	CAGGCGGTCCCCG	AGAP008578-RA	3338	3350	3344	-656	+	4.53939	9.12e-05	0.45	ACAGCGGGCCCCG	Ovary activator	OP	11.4209	150.699	OPNC
AATGTCADTT	103	AATGTCADTT	AGAP008578-RA	384	393	388.5	-3611.5	+	11.4606	9.16e-05	0.329	AATGCCATTT	Ovary activator	OC	35.0458	131.527	OCNC
AAGTGTGTGTK	4	AAGTGTGTGTK	AGAP008578-RA	678	688	683	-3317	-	9.10909	9.18e-05	0.0134	TAGTGTGTGGT	Germline repressor	TP	-51.9332	-121.522	TPC
AAGTGTGTGTK	4	AAGTGTGTGTK	AGAP008578-RA	2569	2579	2574	-1426	+	9.10909	9.18e-05	0.0134	GTGTGTGTGTT	Germline repressor	TP	-51.9332	-121.522	TPC
AGAAGTGTGC	165	AGAAGTGTGC	AGAP008578-RA	3457	3466	3461.5	-538.5	-	8.58182	9.2e-05	0.242	AGGCGTGTGC	Testis activator	TC	182.254	2.94715	TCNC
CGCCTGTAAT	14	CGCCTGTAAT	AGAP008578-RA	666	675	670.5	-3329.5	-	8.58182	9.2e-05	0.591	CGCCTGTGGT	Germline activator	OP	83.4704	118.151	OPC
AAAAACGATKRA	78	AAAAACGATKRA	AGAP008578-RA	1325	1336	1330.5	-2669.5	+	9.62424	9.21e-05	0.504	AAAAACGAAGAG	Ovary activator	TP	37.0821	82.8304	TPNC
GGTACGAMA	192	GGTACGAMA	AGAP008578-RA	1441	1449	1445	-2555	+	10.8061	9.22e-05	0.433	GGCACGAAA	Testis activator	TP	75.8178	54.0918	TPNC
AGGTCTCYT	183	AGGTCTCYT	AGAP008578-RA	3512	3520	3516	-484	+	10.8061	9.22e-05	0.55	AGGTCGCTT	Testis activator	TC	420.473	308.652	TCC
AAAAAAGGMAAAC	197	AAAAAAGGMAAAC	AGAP008578-RA	1485	1497	1491	-2509	+	7.4	9.31e-05	0.181	AAAGATGGCAGAC	Testis activator	TP	43.6988	54.549	TPC
ATTGAAATGDACA	106	ATTGAAATGDACA	AGAP008578-RA	1502	1514	1508	-2492	-	6.84848	9.31e-05	0.358	AACGAAATGGACT	Ovary activator	OP	39.0064	135.511	OPNC
ATCRAAGCARSC	169	ATCRAAGCARSC	AGAP008578-RA	3489	3500	3494.5	-505.5	-	9.47879	9.4e-05	0.371	ACCGAAGTAGCC	Testis activator	TC	198.128	-73.6647	TCNC
ACAGAGCGA	114	ACAGAGCGA	AGAP008578-RA	2800	2808	2804	-1196	-	11.7636	9.51e-05	0.243	ACAGAGCAA	Ovary activator	OC	17.1158	149.616	OCC
ACAGAGCGA	114	ACAGAGCGA	AGAP008578-RA	3036	3044	3040	-960	-	11.7636	9.51e-05	0.243	ACAGAGCCA	Ovary activator	OC	17.1158	149.616	OCC
AAASGAMAACRT	201	AAASGAMAACRT	AGAP008578-RA	3362	3373	3367.5	-632.5	-	9.2	9.56e-05	0.37	GAACGACAACGA	Testis activator	TP	70.4934	50.4945	TPC
AKTWGAAA	33	AKTWGAAA	AGAP008578-RA	2298	2305	2301.5	-1698.5	-	12.4727	9.66e-05	0.528	ATTTGAAA	Germline activator	OP	87.0993	211.734	OPC
AGCGTTGAAAWAA	82	AGCGTTGAAAWAA	AGAP008578-RA	1695	1707	1701	-2299	+	7.41212	9.67e-05	0.768	AGCGCAGAAAAAT	Ovary activator	TP	22.169	88.1394	TPC
GAAACAAARNGATCS	157	GAAACAAARNGATCS	AGAP008578-RA	3121	3135	3128	-872	-	8.32727	9.71e-05	0.16	GAAATAACGCCATCC	Testis activator	TC	78.6771	55.6561	TCNC
CACACACACGC	1	CACACACACGC	AGAP008578-RA	2569	2579	2574	-1426	-	10.3455	9.75e-05	0.013	AACACACACAC	Germline repressor	TC	-57.4745	-88.8495	TCC
CACACACACGC	1	CACACACACGC	AGAP008578-RA	3448	3458	3453	-547	+	10.3455	9.75e-05	0.013	CACACAGAGGC	Germline repressor	TC	-57.4745	-88.8495	TCC
CACACACACGC	1	CACACACACGC	AGAP008578-RA	3614	3624	3619	-381	-	10.3455	9.75e-05	0.013	CACACACACTA	Germline repressor	TC	-57.4745	-88.8495	TCC
NCCACCAVCACCAN	6	NCCACCAVCACCAN	AGAP008578-RA	1391	1404	1397.5	-2602.5	-	6.46667	9.86e-05	0.263	GCCACCGCCCCCGG	Germline repressor	TC	-66.6242	-145.697	TCNC
GTTGATTKA	132	GTTGATTKA	AGAP008578-RA	84	92	88	-3912	+	10.5152	9.96e-05	0.795	GTTGATAGA	Ovary activator	OC	3.21756	250.982	OCC
ACTTTGCACCT	158	ACTTTGCACCT	AGAP008578-RA	2025	2035	2030	-1970	-	10.0667	0.000103	0.347	ACTGTGCAACT	Testis activator	TC	132.037	1.90528	TCNC
AGCGTATGTGT	56	AGCGTATGTGT	AGAP008578-RA	3615	3625	3620	-380	+	10.0667	0.000103	0.0964	AGTGTGTGTGT	Ovary repressor	TP	-21.0366	-104.909	TPC
ACATTWTTTCAG	89	ACATTWTTTCAG	AGAP008578-RA	2328	2339	2333.5	-1666.5	+	10.0364	0.000103	0.687	ATATTATTTCAT	Ovary activator	OP	18.1053	97.7518	OPNC
AAAATAMRTWTAAWT	87	AAAATAMRTWTAAWT	AGAP008578-RA	2378	2392	2385	-1615	-	7.95954	0.000104	0.138	AAATTTAATTTAACT	Ovary activator	TP	32.9568	96.5362	TPNC
GGCTGGAAATCACR	151	GGCTGGAAATCACR	AGAP008578-RA	3541	3554	3547.5	-452.5	+	5.18788	0.000105	0.278	CGCTGGAAAATACC	Testis activator	OP	84.0267	57.8402	OPNC
CMCGCATAMAAAC	57	CMCGCATAMAAAC	AGAP008578-RA	1975	1987	1981	-2019	+	7.13333	0.000106	0.0339	AACACATATAAAC	Ovary repressor	TP	-36.8091	-107.087	TPC
CGCACACAM	5	CGCACACAM	AGAP008578-RA	1224	1232	1228	-2772	+	11.0727	0.000107	0.015	AGCACACAC	Germline repressor	OP	-50.7462	-137.05	OPNC
CGCACACAM	5	CGCACACAM	AGAP008578-RA	1226	1234	1230	-2770	+	11.0727	0.000107	0.015	CACACACAC	Germline repressor	OP	-50.7462	-137.05	OPNC
CGCACACAM	5	CGCACACAM	AGAP008578-RA	2569	2577	2573	-1427	-	11.0727	0.000107	0.015	CACACACAC	Germline repressor	OP	-50.7462	-137.05	OPNC
CGCACACAM	5	CGCACACAM	AGAP008578-RA	2912	2920	2916	-1084	-	11.0727	0.000107	0.015	CCCACACAC	Germline repressor	OP	-50.7462	-137.05	OPNC
CGCACACAM	5	CGCACACAM	AGAP008578-RA	3505	3513	3509	-491	-	11.0727	0.000107	0.015	CTCACACAC	Germline repressor	OP	-50.7462	-137.05	OPNC
CGCACACAM	5	CGCACACAM	AGAP008578-RA	3616	3624	3620	-380	-	11.0727	0.000107	0.015	CACACACAC	Germline repressor	OP	-50.7462	-137.05	OPNC
CGCACACAM	5	CGCACACAM	AGAP008578-RA	3618	3626	3622	-378	-	11.0727	0.000107	0.015	CACACACAC	Germline repressor	OP	-50.7462	-137.05	OPNC
CGCACACAM	5	CGCACACAM	AGAP008578-RA	3620	3628	3624	-376	-	11.0727	0.000107	0.015	CACACACAC	Germline repressor	OP	-50.7462	-137.05	OPNC
CGCACACAM	5	CGCACACAM	AGAP008578-RA	3622	3630	3626	-374	-	11.0727	0.000107	0.015	CACACACAC	Germline repressor	OP	-50.7462	-137.05	OPNC
CGCACACAM	5	CGCACACAM	AGAP008578-RA	3624	3632	3628	-372	-	11.0727	0.000107	0.015	CACACACAC	Germline repressor	OP	-50.7462	-137.05	OPNC
CGCACACAM	5	CGCACACAM	AGAP008578-RA	3626	3634	3630	-370	-	11.0727	0.000107	0.015	CACACACAC	Germline repressor	OP	-50.7462	-137.05	OPNC
CGCACACAM	5	CGCACACAM	AGAP008578-RA	3628	3636	3632	-368	-	11.0727	0.000107	0.015	CACACACAC	Germline repressor	OP	-50.7462	-137.05	OPNC
CGCACACAM	5	CGCACACAM	AGAP008578-RA	3630	3638	3634	-366	-	11.0727	0.000107	0.015	CACACACAC	Germline repressor	OP	-50.7462	-137.05	OPNC
CGCACACAM	5	CGCACACAM	AGAP008578-RA	3632	3640	3636	-364	-	11.0727	0.000107	0.015	CACACACAC	Germline repressor	OP	-50.7462	-137.05	OPNC
CGCACACAM	5	CGCACACAM	AGAP008578-RA	3634	3642	3638	-362	-	11.0727	0.000107	0.015	CACACACAC	Germline repressor	OP	-50.7462	-137.05	OPNC
CGCACACAM	5	CGCACACAM	AGAP008578-RA	3636	3644	3640	-360	-	11.0727	0.000107	0.015	CACACACAC	Germline repressor	OP	-50.7462	-137.05	OPNC
CGCACACAM	5	CGCACACAM	AGAP008578-RA	3638	3646	3642	-358	-	11.0727	0.000107	0.015	CACACACAC	Germline repressor	OP	-50.7462	-137.05	OPNC
CGCACACAM	5	CGCACACAM	AGAP008578-RA	3640	3648	3644	-356	-	11.0727	0.000107	0.015	CACACACAC	Germline repressor	OP	-50.7462	-137.05	OPNC
CGCACACAM	5	CGCACACAM	AGAP008578-RA	3642	3650	3646	-354	-	11.0727	0.000107	0.015	CACACACAC	Germline repressor	OP	-50.7462	-137.05	OPNC
CGCACACAM	5	CGCACACAM	AGAP008578-RA	3644	3652	3648	-352	-	11.0727	0.000107	0.015	CACACACAC	Germline repressor	OP	-50.7462	-137.05	OPNC
CGCACACAM	5	CGCACACAM	AGAP008578-RA	3646	3654	3650	-350	-	11.0727	0.000107	0.015	CACACACAC	Germline repressor	OP	-50.7462	-137.05	OPNC
CGCACACAM	5	CGCACACAM	AGAP008578-RA	3648	3656	3652	-348	-	11.0727	0.000107	0.015	CACACACAC	Germline repressor	OP	-50.7462	-137.05	OPNC
CGCACACAM	5	CGCACACAM	AGAP008578-RA	3650	3658	3654	-346	-	11.0727	0.000107	0.015	CACACACAC	Germline repressor	OP	-50.7462	-137.05	OPNC
CGCACACAM	5	CGCACACAM	AGAP008578-RA	3652	3660	3656	-344	-	11.0727	0.000107	0.015	CACACACAC	Germline repressor	OP	-50.7462	-137.05	OPNC
CGCACACAM	5	CGCACACAM	AGAP008578-RA	3654	3662	3658	-342	-	11.0727	0.000107	0.015	CACACACAC	Germline repressor	OP	-50.7462	-137.05	OPNC
CGCACACAM	5	CGCACACAM	AGAP008578-RA	3656	3664	3660	-340	-	11.0727	0.000107	0.015	CACACACAC	Germline repressor	OP	-50.7462	-137.05	OPNC
CGCACACAM	5	CGCACACAM	AGAP008578-RA	3658	3666	3662	-338	-	11.0727	0.000107	0.015	CACACACAC	Germline repressor	OP	-50.7462	-137.05	OPNC
CGCACACAM	5	CGCACACAM	AGAP008578-RA	3660	3668	3664	-336	-	11.0727	0.000107	0.015	CACACACAC	Germline repressor	OP	-50.7462	-137.05	OPNC
CGCACACAM	5	CGCACACAM	AGAP008578-RA	3662	3670	3666	-334	-	11.0727	0.000107	0.015	CACACACAC	Germline repressor	OP	-50.7462	-137.05	OPNC
CGCACACAM	5	CGCACACAM	AGAP008578-RA	3664	3672	3668	-332	-	11.0727	0.000107	0.015	CACACACAC	Germline repressor	OP	-50.7462	-137.05	OPNC
CGCACACAM	5	CGCACACAM	AGAP008578-RA	3666	3674	3670	-330	-	11.0727	0.000107	0.015	CACACACAC	Germline repressor	OP	-50.7462	-137.05	OPNC
CGCACACAM	5	CGCACACAM	AGAP008578-RA	3668	3676	3672	-328	-	11.0727	0.000107	0.015	CACACACAC	Germline repressor	OP	-50.7462	-137.05	OPNC
CGCACACAM	5	CGCACACAM	AGAP008578-RA	3670	3678	3674	-326	-	11.0727	0.000107	0.015	CACACACAC	Germline repressor	OP	-50.7462	-137.05	OPNC
CGCACACAM	5	CGCACACAM	AGAP008578-RA	3672	3680	3676	-324	-	11.0727	0.000107	0.015	CACACACAC	Germline repressor	OP	-50.7462	-137.05	OPNC
CGCACACAM	5	CGCACACAM	AGAP008578-RA	3674	3682	3678	-322	-	11.0727	0.000107	0.015	CACACACAC	Germline repressor	OP	-50.7462	-137.05	OPNC
CGCACACAM	5	CGCACACAM	AGAP008578-RA	3676	3684	3680	-320	-	11.0727	0.000107	0.015	CACACACAC	Germline repressor	OP	-50.7462	-137.05	OPNC
CGCACACAM	5	CGCACACAM	AGAP008578-RA	3678	3686	3682	-318	-	11.0727	0.000107	0.015	CACACACAC	Germline repressor	OP	-50.7462	-137.05	OPNC
CGCACACAM	5	CGCACACAM	AGAP008578-RA	3680	3688	3684	-316	-	11.0727	0.000107	0.015	CACACACAC	Germline repressor	OP	-50.7462	-137.05	OPNC
CGCACACAM	5	CGCACACAM	AGAP008578-RA	3682	3690	3686	-314	-	11.0727	0.000107	0.015	CACACACAC	Germline repressor	OP	-50.7462	-137.05	OPNC
CGCACACAM	5	CGCACACAM	AGAP008578-RA	3684	3692	3688	-312	-	11.0727	0.000107	0.015	CACACACAC	Germline repressor	OP	-50.7462	-137.05	OPNC
CGCACACAM	5	CGCACACAM	AGAP008578-RA	3686	3694	3690	-310	-	11.0727	0.000107	0.015	CACACACAC	Germline repressor	OP	-50.7462	-137.05	OPNC
CGCACACAM	5	CGCACACAM	AGAP008578-RA	3688	3696	3692	-308	-	11.0727	0.000107	0.015	CACACACAC	Germline repressor	OP	-50.7462	-137.05	OPNC
CGCACACAM	5	CGCACACAM	AGAP008578-RA	3690	3698	3694	-306	-	11.0727	0.000107	0.015	CACACACAC	Germline repressor	OP	-50.7462	-137.05	OPNC
CGCACACAM	5	CGCACACAM	AGAP008578-RA	3692	3700	3696	-304	-	11.0727	0.000107	0.015	CACACACAC	Germline repressor	OP	-50.7462	-137.05	OPNC
CGCACACAM	5	CGCACACAM	AGAP008578-RA	3694	3702	3698	-302	-	11.0727	0.000107	0.015	CACACACAC	Germline repressor	OP	-50.7462	-137.05	OPNC
CGCACACAM	5	CGCACACAM	AGAP008578-RA	3696	3704	3700	-300	-	11.0727	0.000107	0.015	CACACACAC	Germline repressor	OP	-50.7462	-137.05	OPNC
CGCACACAM	5	CGCACACAM	AGAP008578-RA	3698	3706	3702	-298	-	11.0727	0.000107	0.015	CACACACAC	Germline repressor	OP	-50.7462	-137.05	OPNC
CGCACACAM	5	CGCACACAM	AGAP008578-RA	3700	3708	3704	-296	-	11.0727	0.000107	0.015	CACACACAC	Germline repressor	OP	-50.7462	-137.05	OPNC
CGCACACAM	5	CGCACACAM	AGAP008578-RA	3702	3710	3706	-294	-	11.0727	0.000107	0.015	CACACACAC	Germline repressor	OP	-50.7462	-137.05	OPNC
CGCACACAM	5	CGCACACAM	AGAP008578-RA	3704	3712	3708	-292	-	11.0727	0.000107	0.015	CACACACAC	Germline repressor	OP	-50.7462	-137.05	OPNC
CGCACACAM	5	CGCACACAM	AGAP008578-RA	3706	3714	3710	-290	-	11.0727	0.000107	0.015	TGCACACAC	Germline repressor	OP	-50.7462	-137.05	OPNC
AMAAAATMCAWC	79	AMAAAATMCAWC	AGAP008578-RA	2528	2539	2533.5	-1466.5	+	8.93333	0.000109	0.271	ACAAAAGCCTTC	Ovary activator	OP	18.364	83.5903	OPC
CAAAYAGAASWGAHT	18	CAAAYAGAASWGAHT	AGAP008578-RA	1892	1906	1899	-2101	-	7.63636	0.00011	0.32	CAAATAAAATACAAT	Germline activator	OP	58.3033	134.671	OPNC
ACTGCTGAA	207	ACTGCTGAA	AGAP008578-RA	1626	1634	1630	-2370	+	11.4848	0.000113	0.45	ACTGCTTAA	Testis activator	TP	133.848	69.8039	TPC
ACTGCTGAA	207	ACTGCTGAA	AGAP008578-RA	2075	2083	2079	-1921	-	11.4848	0.000113	0.45	ACTGCTAAA	Testis activator	TP	133.848	69.8039	TPC
CCGGAAAAT	134	CCGGAAAAT	AGAP008578-RA	1802	1810	1806	-2194	+	11.4848	0.000113	0.3	CGGGAAAAT	Ovary activator	TC	35.4238	262.259	TCNC
CCGGAAAAT	134	CCGGAAAAT	AGAP008578-RA	3543	3551	3547	-453	+	11.4848	0.000113	0.3	CTGGAAAAT	Ovary activator	TC	35.4238	262.259	TCNC
GCACACACACA	8	GCACACACACA	AGAP008578-RA	775	785	780	-3220	-	10.0667	0.000113	0.0145	ACACAAACACA	Germline repressor	TP	-62.9031	-151.864	TPNC
GCACACACACA	8	GCACACACACA	AGAP008578-RA	2570	2580	2575	-1425	-	10.0667	0.000113	0.0145	CAACACACACA	Germline repressor	TP	-62.9031	-151.864	TPNC
GCACACACACA	8	GCACACACACA	AGAP008578-RA	3443	3453	3448	-552	+	10.0667	0.000113	0.0145	CTACACACACA	Germline repressor	TP	-62.9031	-151.864	TPNC
GCACACACACA	8	GCACACACACA	AGAP008578-RA	3445	3455	3450	-550	+	10.0667	0.000113	0.0145	ACACACACAGA	Germline repressor	TP	-62.9031	-151.864	TPNC
GCACACACACA	8	GCACACACACA	AGAP008578-RA	3927	3937	3932	-68	+	10.0667	0.000113	0.0145	GGAGACACACA	Germline repressor	TP	-62.9031	-151.864	TPNC
AAAATCACAAAWYMA	77	AAAATCACAAAWYMA	AGAP008578-RA	1876	1890	1883	-2117	-	8.17576	0.000115	0.181	CAAATTATAAAACAA	Ovary activator	OP	26.9961	81.9786	OPC
AAAAAAGGT	122	AAAAAAGGT	AGAP008578-RA	1540	1548	1544	-2456	-	11.2061	0.000117	0.252	AACAAAGGT	Ovary activator	TC	80.5763	173.539	TCC
ATGTCAAAA	104	ATGTCAAAA	AGAP008578-RA	221	229	225	-3775	+	11.2061	0.000117	0.233	ATGTCAAAC	Ovary activator	TC	48.3615	131.613	TCC
ATGTCAAAA	104	ATGTCAAAA	AGAP008578-RA	1647	1655	1651	-2349	+	11.2061	0.000117	0.233	ATGCCAAAA	Ovary activator	TC	48.3615	131.613	TCC
ATGTCAAAA	104	ATGTCAAAA	AGAP008578-RA	1782	1790	1786	-2214	-	11.2061	0.000117	0.233	ATGTCAAAC	Ovary activator	TC	48.3615	131.613	TCC
ATGTCAAAA	104	ATGTCAAAA	AGAP008578-RA	2587	2595	2591	-1409	+	11.2061	0.000117	0.233	CTGTCAAAA	Ovary activator	TC	48.3615	131.613	TCC
CMCGCATAMAAAC	57	CMCGCATAMAAAC	AGAP008578-RA	2559	2571	2565	-1435	-	7	0.000117	0.0339	CACGCACACACTC	Ovary repressor	TP	-36.8091	-107.087	TPC
CMCGCATAMAAAC	57	CMCGCATAMAAAC	AGAP008578-RA	3460	3472	3466	-534	+	7	0.000117	0.0339	CACGCCTTCACAC	Ovary repressor	TP	-36.8091	-107.087	TPC
ATGGTATTTDA	167	ATGGTATTTDA	AGAP008578-RA	2550	2560	2555	-1445	+	8.26667	0.00012	0.319	CTGGTATTAGA	Testis activator	TC	186.671	-83.5194	TCNC
AAAATCACAAAWYMA	77	AAAATCACAAAWYMA	AGAP008578-RA	775	789	782	-3218	-	5.42424	0.000121	0.181	CAAAACACAAACACA	Ovary activator	OP	26.9961	81.9786	OPC
GYACACAGCAC	55	GYACACAGCAC	AGAP008578-RA	1594	1604	1599	-2401	+	9.38788	0.000121	0.168	ATACACGGCAC	Ovary repressor	TP	-35.542	-102.96	TPNC
AATGTCADTT	103	AATGTCADTT	AGAP008578-RA	2388	2397	2392.5	-1607.5	+	11.1818	0.000123	0.329	AATTTCATTT	Ovary activator	OC	35.0458	131.527	OCNC
ACCRMCAAAATA	48	ACCRMCAAAATA	AGAP008578-RA	1168	1179	1173.5	-2826.5	-	9.62424	0.000125	0.174	AGCGACAAAAAA	Germline activator	OC	169.976	335.567	OCNC
AACCVTGTATYHC	43	AACCVTGTATYHC	AGAP008578-RA	1346	1358	1352	-2648	-	9.59394	0.000125	1	AAATCTGTATCTC	Germline activator	OP	140.811	288.635	OPC
GAAACAAARNGATCS	157	GAAACAAARNGATCS	AGAP008578-RA	2525	2539	2532	-1468	+	8.06061	0.000126	0.16	GAAACAAAAGCCTTC	Testis activator	TC	78.6771	55.6561	TCNC
GAGGGCRCG	148	GAGGGCRCG	AGAP008578-RA	1037	1045	1041	-2959	+	7.37576	0.000127	0.294	GGGGGCCCG	Testis repressor	OP	-81.1973	-119.54	OPNC
AAAAGTAATGA	13	AAAAGTAATGA	AGAP008578-RA	2392	2402	2397	-1603	-	9.50909	0.000127	0.535	AAATGAAATGA	Germline activator	TP	60.1591	114.213	TPNC
AWTAGCG	141	AWTAGCG	AGAP008578-RA	1176	1182	1179	-2821	-	12.2242	0.00013	1	ATTAGCG	Ovary activator	TC	120.147	329.359	TCNC
GTCAACTAAAAYS	120	GTCAACTAAAAYS	AGAP008578-RA	1912	1924	1918	-2082	+	6.84242	0.00013	0.521	ATAAACTAAAAAG	Ovary activator	OC	88.5857	167.337	OCC
CSACCACGGTGM	154	CSACCACGGTGM	AGAP008578-RA	1378	1389	1383.5	-2616.5	+	6.47273	0.000131	0.254	CTACCCTGGTGC	Testis activator	OP	69.0881	13.5693	OPC
AATCAATCGCA	177	AATCAATCGCA	AGAP008578-RA	953	963	958	-3042	+	9.78788	0.000132	0.607	AAACAATCACA	Testis activator	TC	142.274	-54.5783	TCC
ACTTTGCACCT	158	ACTTTGCACCT	AGAP008578-RA	2489	2499	2494	-1506	+	9.78788	0.000132	0.347	ATTTTGTACCT	Testis activator	TC	132.037	1.90528	TCNC
ATAGCTAGGAG	145	ATAGCTAGGAG	AGAP008578-RA	3245	3255	3250	-750	+	9.78788	0.000132	0.597	ATAGATAAGAG	Ovary activator	OC	-10.6323	472.544	OCNC
AKTWGAAA	33	AKTWGAAA	AGAP008578-RA	3845	3852	3848.5	-151.5	+	8.47273	0.000132	0.528	AGTCGAAA	Germline activator	OP	87.0993	211.734	OPC
ATGGCAAAA	188	ATGGCAAAA	AGAP008578-RA	1449	1457	1453	-2547	+	11.2061	0.000133	0.533	ATCGCAAAA	Testis activator	TP	58.4367	88.8377	TPNC
ATGGCAAAA	188	ATGGCAAAA	AGAP008578-RA	1647	1655	1651	-2349	+	11.2061	0.000133	0.533	ATGCCAAAA	Testis activator	TP	58.4367	88.8377	TPNC
TCTTTAAGC	118	TCTTTAAGC	AGAP008578-RA	1629	1637	1633	-2367	-	11.2061	0.000133	1	TGTTTAAGC	Ovary activator	OP	10.9631	164.944	OPC
ACAAATGAAGHT	101	ACAAATGAAGHT	AGAP008578-RA	1150	1161	1155.5	-2844.5	-	9.75152	0.000133	1	AAAAATGAATCT	Ovary activator	OP	46.6402	129.464	OPNC
GAAACAAARNGATCS	157	GAAACAAARNGATCS	AGAP008578-RA	692	706	699	-3301	-	7.80606	0.000135	0.16	AAAACAAAAAAAGCC	Testis activator	TC	78.6771	55.6561	TCNC
ATGCCAAATTGA	12	ATGCCAAATTGA	AGAP008578-RA	1789	1800	1794.5	-2205.5	+	6.60606	0.000136	0.271	ATGCCGAACTGG	Germline activator	OP	61.6331	113.277	OPC
ATGCCAAATTGA	12	ATGCCAAATTGA	AGAP008578-RA	2271	2282	2276.5	-1723.5	-	6.60606	0.000136	0.271	TTGCCGAAATGA	Germline activator	OP	61.6331	113.277	OPC
CCGCGTATC	121	CCGCGTATC	AGAP008578-RA	1054	1062	1058	-2942	+	7.09697	0.000137	0.538	CCGCGGAAC	Ovary activator	OP	35.5788	173.08	OPC
ACGCGAGCA	7	ACGCGAGCA	AGAP008578-RA	274	282	278	-3722	-	7.09697	0.000137	0.174	CCGCGAGCG	Germline repressor	TP	-68.8911	-150.825	TPNC
ACGCGAGCA	7	ACGCGAGCA	AGAP008578-RA	605	613	609	-3391	-	7.09697	0.000137	0.174	GCGCGCGCA	Germline repressor	TP	-68.8911	-150.825	TPNC
ACGCGAGCA	7	ACGCGAGCA	AGAP008578-RA	2539	2547	2543	-1457	-	7.09697	0.000137	0.174	ACGCGTGCG	Germline repressor	TP	-68.8911	-150.825	TPNC
ACGCGAGCA	7	ACGCGAGCA	AGAP008578-RA	3471	3479	3475	-525	+	7.09697	0.000137	0.174	ACGCGCGCG	Germline repressor	TP	-68.8911	-150.825	TPNC
ACGCGAGCA	7	ACGCGAGCA	AGAP008578-RA	3472	3480	3476	-524	-	7.09697	0.000137	0.174	ACGCGCGCG	Germline repressor	TP	-68.8911	-150.825	TPNC
AGGTCTCYT	183	AGGTCTCYT	AGAP008578-RA	1113	1121	1117	-2883	-	10.7939	0.000138	0.55	ACGTCTCCT	Testis activator	TC	420.473	308.652	TCC
AACCAGTTTTTTGTG	91	AACCAGTTTTTTGTG	AGAP008578-RA	3180	3194	3187	-813	+	6.39394	0.000138	0.609	AAACAGTTTCGTGTT	Ovary activator	OP	19.8317	101.207	OPNC
AAAATCACAAAWYMA	77	AAAATCACAAAWYMA	AGAP008578-RA	1555	1569	1562	-2438	-	4.87879	0.000139	0.181	AAAATCCGAAACAAA	Ovary activator	OP	26.9961	81.9786	OPC
TAAAATAATNAAD	74	TAAAATAATNAAD	AGAP008578-RA	1933	1945	1939	-2061	-	9.39884	0.000141	0.226	TAAAATATGCAAA	Ovary activator	OP	-5.04014	72.0148	OPC
TAAAATAATNAAD	74	TAAAATAATNAAD	AGAP008578-RA	2408	2420	2414	-1586	+	9.39884	0.000141	0.226	TAAAATAATCTCT	Ovary activator	OP	-5.04014	72.0148	OPC
GAAACAAARNGATCS	157	GAAACAAARNGATCS	AGAP008578-RA	3928	3942	3935	-65	+	4.78788	0.000142	0.16	GAGACACACAGATCT	Testis activator	TC	78.6771	55.6561	TCNC
CTCVCTCTCHC	59	CTCVCTCTCHC	AGAP008578-RA	3335	3345	3340	-660	-	7.86061	0.000144	0.28	CCCGCTGTCCC	Ovary repressor	TP	-6.46505	-115.296	TPNC
ACCRMCAAAATA	48	ACCRMCAAAATA	AGAP008578-RA	1463	1474	1468.5	-2531.5	+	9.35758	0.000146	0.174	ACCAAAAGAATA	Germline activator	OC	169.976	335.567	OCNC
GCGAGCAS	67	GCGAGCAS	AGAP008578-RA	604	611	607.5	-3392.5	-	9.58788	0.000149	0.473	GCGCGCAC	Ovary repressor	TC	-70.2646	-138.349	TCC
ARGCATGC	164	ARGCATGC	AGAP008578-RA	236	243	239.5	-3760.5	+	9.30909	0.000149	0.195	AGGCAAGC	Testis activator	TC	177.844	20.7476	TCNC
ARGCATGC	164	ARGCATGC	AGAP008578-RA	815	822	818.5	-3181.5	+	9.30909	0.000149	0.195	AGGCCTGC	Testis activator	TC	177.844	20.7476	TCNC
ARGCATGC	164	ARGCATGC	AGAP008578-RA	817	824	820.5	-3179.5	-	9.30909	0.000149	0.195	AGGCAGGC	Testis activator	TC	177.844	20.7476	TCNC
ARGCATGC	164	ARGCATGC	AGAP008578-RA	1645	1652	1648.5	-2351.5	-	9.30909	0.000149	0.195	TGGCATGC	Testis activator	TC	177.844	20.7476	TCNC
AACTCCCAAA	193	AACTCCCAAA	AGAP008578-RA	1369	1378	1373.5	-2626.5	+	8.30303	0.00015	0.742	GACTCCCAAC	Testis activator	TP	78.5369	28.7928	TPNC
AMTKTCAAA	199	AMTKTCAAA	AGAP008578-RA	106	114	110	-3890	+	9.54545	0.00015	0.386	GCTGTCAAA	Testis activator	TP	55.0115	73.528	TPC
AMTKTCAAA	199	AMTKTCAAA	AGAP008578-RA	840	848	844	-3156	+	9.54545	0.00015	0.386	ACGGTCAAA	Testis activator	TP	55.0115	73.528	TPC
AMTKTCAAA	199	AMTKTCAAA	AGAP008578-RA	2586	2594	2590	-1410	+	9.54545	0.00015	0.386	TCTGTCAAA	Testis activator	TP	55.0115	73.528	TPC
GYACACAGCAC	55	GYACACAGCAC	AGAP008578-RA	782	792	787	-3213	-	9.37576	0.000151	0.168	GCACAAAACAC	Ovary repressor	TP	-35.542	-102.96	TPNC
GYACACAGCAC	55	GYACACAGCAC	AGAP008578-RA	2722	2732	2727	-1273	-	9.37576	0.000151	0.168	CCACACACCAC	Ovary repressor	TP	-35.542	-102.96	TPNC
AAAATGACAGDTSG	138	AAAATGACAGDTSG	AGAP008578-RA	388	401	394.5	-3605.5	-	7.65455	0.000152	0.234	CAAAAGACAAATGG	Ovary activator	OC	42.1659	294.255	OCC
AAAATGACAGDTSG	138	AAAATGACAGDTSG	AGAP008578-RA	3743	3756	3749.5	-250.5	-	7.65455	0.000152	0.234	AGAAAGAAAGATGG	Ovary activator	OC	42.1659	294.255	OCC
AACCAGTTTTTTGTG	91	AACCAGTTTTTTGTG	AGAP008578-RA	2308	2322	2315	-1685	+	6.11515	0.000153	0.609	AATTATTGTTTTGTG	Ovary activator	OP	19.8317	101.207	OPNC
AATCAATCGCA	177	AATCAATCGCA	AGAP008578-RA	380	390	385	-3615	+	9.50909	0.000153	0.607	AATCAATGCCA	Testis activator	TC	142.274	-54.5783	TCC
AATCTGTTCGA	108	AATCTGTTCGA	AGAP008578-RA	1144	1154	1149	-2851	-	9.50909	0.000153	0.853	AATCTTTTCTA	Ovary activator	OP	59.1922	136.588	OPC
ATTTTTCAWY	123	ATTTTTCAWY	AGAP008578-RA	88	97	92.5	-3907.5	-	10.7758	0.000155	0.309	ATTTTTCTAT	Ovary activator	OP	25.9649	186.391	OPC
ATTTTTCAWY	123	ATTTTTCAWY	AGAP008578-RA	3530	3539	3534.5	-465.5	-	10.7758	0.000155	0.309	AATTTTCATT	Ovary activator	OP	25.9649	186.391	OPC
ACCRMCAAAATA	48	ACCRMCAAAATA	AGAP008578-RA	1896	1907	1901.5	-2098.5	-	9.07879	0.000156	0.174	ACAAATAAAATA	Germline activator	OC	169.976	335.567	OCNC
ACCRMCAAAATA	48	ACCRMCAAAATA	AGAP008578-RA	2352	2363	2357.5	-1642.5	-	9.07879	0.000156	0.174	ACTAAGAAAATA	Germline activator	OC	169.976	335.567	OCNC
YAAATTGTACWG	97	YAAATTGTACWG	AGAP008578-RA	1884	1895	1889.5	-2110.5	+	9.35758	0.000156	0.919	TAATTTGTATTG	Ovary activator	OP	14.6555	124.172	OPNC
CAGTAAAAMGYTGTA	179	CAGTAAAAMGYTGTA	AGAP008578-RA	2068	2082	2075	-1925	-	5.02424	0.000157	1	CTGCTAAAAGCTGGA	Testis activator	TC	164.069	54.6048	TCC
ACAGTCTGAACTC	22	ACAGTCTGAACTC	AGAP008578-RA	1687	1699	1693	-2307	+	3.70303	0.000158	0.419	GCAGACTGAGCGC	Germline activator	OP	144.383	155.456	OPC
AAAAAAGGT	122	AAAAAAGGT	AGAP008578-RA	1165	1173	1169	-2831	-	10.9273	0.000158	0.252	AAAAAATGT	Ovary activator	TC	80.5763	173.539	TCC
AAAAAAGGT	122	AAAAAAGGT	AGAP008578-RA	1576	1584	1580	-2420	-	10.9273	0.000158	0.252	AAAAAAGTT	Ovary activator	TC	80.5763	173.539	TCC
AAAAAAGGT	122	AAAAAAGGT	AGAP008578-RA	3888	3896	3892	-108	-	10.9273	0.000158	0.252	AAAAAACGT	Ovary activator	TC	80.5763	173.539	TCC
AAAAAAGGT	122	AAAAAAGGT	AGAP008578-RA	3910	3918	3914	-86	-	10.9273	0.000158	0.252	AAAAAAGCT	Ovary activator	TC	80.5763	173.539	TCC
AWTTTGG	47	AWTTTGG	AGAP008578-RA	1565	1571	1568	-2432	+	11.9455	0.000159	0.634	ATTTTGG	Germline activator	OC	146.328	308.556	OCC
AWTTTGG	47	AWTTTGG	AGAP008578-RA	1650	1656	1653	-2347	-	11.9455	0.000159	0.634	ATTTTGG	Germline activator	OC	146.328	308.556	OCC
CAAAYAGAASWGAHT	18	CAAAYAGAASWGAHT	AGAP008578-RA	2285	2299	2292	-1708	+	7.49091	0.000159	0.32	CTAACGTAACTGATT	Germline activator	OP	58.3033	134.671	OPNC
NCCACCAVCACCAN	6	NCCACCAVCACCAN	AGAP008578-RA	3496	3509	3502.5	-497.5	-	5.93333	0.000159	0.263	CACACCGCCACCGA	Germline repressor	TC	-66.6242	-145.697	TCNC
CGGSACG	62	CGGSACG	AGAP008578-RA	597	603	600	-3400	+	8.51515	0.00016	0.418	CGGTACG	Ovary repressor	TP	-32.5532	-123.872	TPNC
CGGSACG	62	CGGSACG	AGAP008578-RA	3329	3335	3332	-668	-	8.51515	0.00016	0.418	CGGAACG	Ovary repressor	TP	-32.5532	-123.872	TPNC
TAAAATAAAWTA	24	TAAAATAAAWTA	AGAP008578-RA	1312	1323	1317.5	-2682.5	+	9.80925	0.000161	0.181	TAAAACAAAAAA	Germline activator	OP	40.3018	164.701	OPNC
TAAAATAAAWTA	24	TAAAATAAAWTA	AGAP008578-RA	1896	1907	1901.5	-2098.5	-	9.80925	0.000161	0.181	ACAAATAAAATA	Germline activator	OP	40.3018	164.701	OPNC
TAAAATAAAWTA	24	TAAAATAAAWTA	AGAP008578-RA	2327	2338	2332.5	-1667.5	-	9.80925	0.000161	0.181	TGAAATAATATA	Germline activator	OP	40.3018	164.701	OPNC
TAAAATAAAWTA	24	TAAAATAAAWTA	AGAP008578-RA	2381	2392	2386.5	-1613.5	+	9.80925	0.000161	0.181	TAAATTAAATTT	Germline activator	OP	40.3018	164.701	OPNC
TAAAATAAAWTA	24	TAAAATAAAWTA	AGAP008578-RA	2426	2437	2431.5	-1568.5	-	9.80925	0.000161	0.181	AAAAATTAAATA	Germline activator	OP	40.3018	164.701	OPNC
ATTAGAAAA	200	ATTAGAAAA	AGAP008578-RA	1142	1150	1146	-2854	+	10.9273	0.000161	0.297	TTTAGAAAA	Testis activator	TP	61.928	67.6751	TPC
ATTAGAAAA	200	ATTAGAAAA	AGAP008578-RA	2755	2763	2759	-1241	-	10.9273	0.000161	0.297	CTTAGAAAA	Testis activator	TP	61.928	67.6751	TPC
AAAATATCA	124	AAAATATCA	AGAP008578-RA	3547	3555	3551	-449	+	10.9273	0.000161	1	AAAATACCA	Ovary activator	OC	76.6019	187.734	OCNC
AAAAATCTGTGATTT	26	AAAAATCTGTGATTT	AGAP008578-RA	2064	2078	2071	-1929	-	6.11515	0.000161	0.312	TAAAAGCTGGAATTT	Germline activator	TP	60.0895	169.068	TPC
AAAAATCTGTGATTT	26	AAAAATCTGTGATTT	AGAP008578-RA	3227	3241	3234	-766	+	6.11515	0.000161	0.312	AAAAGTCTTCGATAT	Germline activator	TP	60.0895	169.068	TPC
AAAAATCTGTGATTT	26	AAAAATCTGTGATTT	AGAP008578-RA	3903	3917	3910	-90	-	6.11515	0.000161	0.312	AAAAAGCTGTTGGTT	Germline activator	TP	60.0895	169.068	TPC
CTGCCCAGVTGCC	190	CTGCCCAGVTGCC	AGAP008578-RA	2120	2132	2126	-1874	+	7.68485	0.000162	0.421	CTGCTGAGGTGCT	Testis activator	TP	70.1659	43.2263	TPNC
CGCACACAM	5	CGCACACAM	AGAP008578-RA	785	793	789	-3211	-	10.8061	0.000163	0.0226	CGCACAAAA	Germline repressor	OP	-50.7462	-137.05	OPNC
ATTTTAACAGC	119	ATTTTAACAGC	AGAP008578-RA	353	363	358	-3642	+	9.50909	0.000165	0.329	ATGTTAACAGA	Ovary activator	OP	32.744	167.186	OPNC
ATTTTAACAGC	119	ATTTTAACAGC	AGAP008578-RA	2586	2596	2591	-1409	-	9.50909	0.000165	0.329	ATTTTGACAGA	Ovary activator	OP	32.744	167.186	OPNC
CGAAAATTAGT	99	CGAAAATTAGT	AGAP008578-RA	1650	1660	1655	-2345	+	9.50909	0.000165	0.711	CCAAAATTAGG	Ovary activator	OP	7.06511	125.077	OPC
GGTAAGGA	203	GGTAAGGA	AGAP008578-RA	2872	2879	2875.5	-1124.5	+	10	0.00017	1	GGCAAGGA	Testis activator	TP	91.192	82.233	TPC
CGGAATAC	184	CGGAATAC	AGAP008578-RA	657	664	660.5	-3339.5	+	10	0.00017	0.679	CGGAACAC	Testis activator	TC	1138.74	-151.674	TCC
CGGAATAC	184	CGGAATAC	AGAP008578-RA	3012	3019	3015.5	-984.5	-	10	0.00017	0.679	CGGGATAC	Testis activator	TC	1138.74	-151.674	TCC
TGACAGCA	109	TGACAGCA	AGAP008578-RA	105	112	108.5	-3891.5	-	10	0.00017	0.581	TGACAGCG	Ovary activator	TC	51.1765	136.98	TCNC
CCTCAATG	25	CCTCAATG	AGAP008578-RA	1517	1524	1520.5	-2479.5	-	10	0.00017	1	CCTCAAGG	Germline activator	TP	239.959	166.047	TPC
AAAGTKGTHRAA	137	AAAGTKGTHRAA	AGAP008578-RA	3738	3749	3743.5	-256.5	-	8.3697	0.00017	1	AAGATGGTCGAA	Ovary activator	OC	110.582	287.201	OCNC
AAATGAGAWAGA	189	AAATGAGAWAGA	AGAP008578-RA	2265	2276	2270.5	-1729.5	-	6.04848	0.000172	0.448	AAATGAGAGATT	Testis activator	TP	62.2324	35.354	TPNC
ACATTWTTTCAG	89	ACATTWTTTCAG	AGAP008578-RA	1630	1641	1635.5	-2364.5	-	6.04848	0.000172	0.687	ACAATGTTTAAG	Ovary activator	OP	18.1053	97.7518	OPNC
GGCTGGAAATCACR	151	GGCTGGAAATCACR	AGAP008578-RA	2164	2177	2170.5	-1829.5	-	4.50909	0.000175	0.347	GGCTGGTTATTTCA	Testis activator	OP	84.0267	57.8402	OPNC
GTAARCACA	136	GTAARCACA	AGAP008578-RA	2829	2837	2833	-1167	-	10.5152	0.000177	0.814	GTAAGAACA	Ovary activator	OC	-7.50443	286.499	OCC
AAATGAGAWAGA	189	AAATGAGAWAGA	AGAP008578-RA	2481	2492	2486.5	-1513.5	-	5.7697	0.000178	0.448	AAATGAAACAAA	Testis activator	TP	62.2324	35.354	TPNC
CGAAAATTAGT	99	CGAAAATTAGT	AGAP008578-RA	2750	2760	2755	-1245	-	9.2303	0.000178	0.711	AGAAAATTAAT	Ovary activator	OP	7.06511	125.077	OPC
ACATTAAAAATAKAA	186	ACATTAAAAATAKAA	AGAP008578-RA	1269	1283	1276	-2724	+	5.14545	0.000178	0.391	ACATTGAACTTAGGA	Testis activator	TP	48.6406	43.4165	TPNC
ATTGAAATGDACA	106	ATTGAAATGDACA	AGAP008578-RA	2881	2893	2887	-1113	+	6.58182	0.000179	0.358	GTGGAAGTGAACA	Ovary activator	OP	39.0064	135.511	OPNC
ATTGAAATGDACA	106	ATTGAAATGDACA	AGAP008578-RA	3948	3960	3954	-46	-	6.58182	0.000179	0.358	ATGGGAATGTACG	Ovary activator	OP	39.0064	135.511	OPNC
ATTAGAAAA	200	ATTAGAAAA	AGAP008578-RA	1879	1887	1883	-2117	-	10.6485	0.000186	0.297	ATTATAAAA	Testis activator	TP	61.928	67.6751	TPC
ATTAGAAAA	200	ATTAGAAAA	AGAP008578-RA	1968	1976	1972	-2028	+	10.6485	0.000186	0.297	ATTATAAAA	Testis activator	TP	61.928	67.6751	TPC
ATTAGAAAA	200	ATTAGAAAA	AGAP008578-RA	3727	3735	3731	-269	-	10.6485	0.000186	0.297	ATTACAAAA	Testis activator	TP	61.928	67.6751	TPC
GYACACAGCAC	55	GYACACAGCAC	AGAP008578-RA	2653	2663	2658	-1342	-	9.10909	0.000187	0.183	ATACACACCAC	Ovary repressor	TP	-35.542	-102.96	TPNC
CCAAAATAWDAACMR	92	CCAAAATAWDAACMR	AGAP008578-RA	1452	1466	1459	-2541	+	7.22424	0.000187	0.269	GCAAAACCAAAACCA	Ovary activator	TP	40.1089	103.637	TPNC
CGAGCGCGC	65	CGAGCGCGC	AGAP008578-RA	312	320	316	-3684	-	7.37576	0.00019	0.0965	CGCGGGCGC	Ovary repressor	TC	7.97201	-133.538	TCNC
CGAGCGCGC	65	CGAGCGCGC	AGAP008578-RA	603	611	607	-3393	+	7.37576	0.00019	0.0965	GGTGCGCGC	Ovary repressor	TC	7.97201	-133.538	TCNC
CGAGCGCGC	65	CGAGCGCGC	AGAP008578-RA	605	613	609	-3391	+	7.37576	0.00019	0.0965	TGCGCGCGC	Ovary repressor	TC	7.97201	-133.538	TCNC
CGAGCGCGC	65	CGAGCGCGC	AGAP008578-RA	607	615	611	-3389	+	7.37576	0.00019	0.0965	CGCGCGCGA	Ovary repressor	TC	7.97201	-133.538	TCNC
CGAGCGCGC	65	CGAGCGCGC	AGAP008578-RA	604	612	608	-3392	-	7.37576	0.00019	0.0965	CGCGCGCAC	Ovary repressor	TC	7.97201	-133.538	TCNC
CGAGCGCGC	65	CGAGCGCGC	AGAP008578-RA	3397	3405	3401	-599	+	7.37576	0.00019	0.0965	AGCGCGCGC	Ovary repressor	TC	7.97201	-133.538	TCNC
CGAGCGCGC	65	CGAGCGCGC	AGAP008578-RA	3400	3408	3404	-596	-	7.37576	0.00019	0.0965	GGCGCGCGC	Ovary repressor	TC	7.97201	-133.538	TCNC
CGAGCGCGC	65	CGAGCGCGC	AGAP008578-RA	3470	3478	3474	-526	+	7.37576	0.00019	0.0965	CACGCGCGC	Ovary repressor	TC	7.97201	-133.538	TCNC
CGAGCGCGC	65	CGAGCGCGC	AGAP008578-RA	3472	3480	3476	-524	+	7.37576	0.00019	0.0965	CGCGCGCGT	Ovary repressor	TC	7.97201	-133.538	TCNC
CGAGCGCGC	65	CGAGCGCGC	AGAP008578-RA	3474	3482	3478	-522	+	7.37576	0.00019	0.0965	CGCGCGTGC	Ovary repressor	TC	7.97201	-133.538	TCNC
CGAGCGCGC	65	CGAGCGCGC	AGAP008578-RA	3471	3479	3475	-525	-	7.37576	0.00019	0.0965	CGCGCGCGT	Ovary repressor	TC	7.97201	-133.538	TCNC
CGAGCGCGC	65	CGAGCGCGC	AGAP008578-RA	3473	3481	3477	-523	-	7.37576	0.00019	0.0965	CACGCGCGC	Ovary repressor	TC	7.97201	-133.538	TCNC
CATAAAAYACWT	11	CATAAAAYACWT	AGAP008578-RA	1893	1904	1898.5	-2101.5	-	9.07879	0.000191	0.304	AATAAAATACAA	Germline activator	TP	93.4219	96.0846	TPC
CATAAAAYACWT	11	CATAAAAYACWT	AGAP008578-RA	2406	2417	2411.5	-1588.5	+	9.07879	0.000191	0.304	CATAAAATAATC	Germline activator	TP	93.4219	96.0846	TPC
CATAAAAYACWT	11	CATAAAAYACWT	AGAP008578-RA	3720	3731	3725.5	-274.5	-	9.07879	0.000191	0.304	CAAAAAATAATT	Germline activator	TP	93.4219	96.0846	TPC
AAAWGCTTR	131	AAAWGCTTR	AGAP008578-RA	577	585	581	-3419	+	9.55758	0.000191	0.509	AAAAGCGTG	Ovary activator	OC	41.5422	249.929	OCC
AAAWGCTTR	131	AAAWGCTTR	AGAP008578-RA	1704	1712	1708	-2292	+	9.55758	0.000191	0.509	AAATGCATG	Ovary activator	OC	41.5422	249.929	OCC
AAAWGCTTR	131	AAAWGCTTR	AGAP008578-RA	2069	2077	2073	-1927	-	9.55758	0.000191	0.509	AAAAGCTGG	Ovary activator	OC	41.5422	249.929	OCC
GGTACGAMA	192	GGTACGAMA	AGAP008578-RA	2490	2498	2494	-1506	-	10.5273	0.000193	0.433	GGTACAAAA	Testis activator	TP	75.8178	54.0918	TPNC
AAAATCACAAAWYMA	77	AAAATCACAAAWYMA	AGAP008578-RA	1835	1849	1842	-2158	+	4.46667	0.000195	0.218	CAAATCACAACTCGC	Ovary activator	OP	26.9961	81.9786	OPC
AAAAAAGGMAAAC	197	AAAAAAGGMAAAC	AGAP008578-RA	73	85	79	-3921	-	7.12121	0.000196	0.201	ACAAAAGCCCAAC	Testis activator	TP	43.6988	54.549	TPC
AAAAAAGGMAAAC	197	AAAAAAGGMAAAC	AGAP008578-RA	1918	1930	1924	-2076	+	7.12121	0.000196	0.201	TAAAAAGACATAC	Testis activator	TP	43.6988	54.549	TPC
AAAAAAGGMAAAC	197	AAAAAAGGMAAAC	AGAP008578-RA	3090	3102	3096	-904	-	7.12121	0.000196	0.201	GAAAAAGGCCAAG	Testis activator	TP	43.6988	54.549	TPC
AAAATGACAGDTSG	138	AAAATGACAGDTSG	AGAP008578-RA	3965	3978	3971.5	-28.5	-	7.37576	0.000196	0.234	AAGATGACAATTCT	Ovary activator	OC	42.1659	294.255	OCC
AAAAATCTGTGATTT	26	AAAAATCTGTGATTT	AGAP008578-RA	1920	1934	1927	-2073	-	5.83636	0.000196	0.312	AAAAGTATGTCTTTT	Germline activator	TP	60.0895	169.068	TPC
AAAAGTAATGA	13	AAAAGTAATGA	AGAP008578-RA	189	199	194	-3806	+	9.2303	0.000201	0.535	TAAATTAATGA	Germline activator	TP	60.1591	114.213	TPNC
AAAAGTAATGA	13	AAAAGTAATGA	AGAP008578-RA	1674	1684	1679	-2321	+	9.2303	0.000201	0.535	AAATTTAATGA	Germline activator	TP	60.1591	114.213	TPNC
CSACCACGGTGM	154	CSACCACGGTGM	AGAP008578-RA	3142	3153	3147.5	-852.5	+	6.19394	0.000202	0.313	TTACCATGGTGC	Testis activator	OP	69.0881	13.5693	OPC
CMCGCATAMAAAC	57	CMCGCATAMAAAC	AGAP008578-RA	1642	1654	1648	-2352	+	6.72121	0.000202	0.0339	CACGCATGCCAAA	Ovary repressor	TP	-36.8091	-107.087	TPC
CMCGCATAMAAAC	57	CMCGCATAMAAAC	AGAP008578-RA	3616	3628	3622	-378	-	6.72121	0.000202	0.0339	CACACACACACAC	Ovary repressor	TP	-36.8091	-107.087	TPC
CMCGCATAMAAAC	57	CMCGCATAMAAAC	AGAP008578-RA	3618	3630	3624	-376	-	6.72121	0.000202	0.0339	CACACACACACAC	Ovary repressor	TP	-36.8091	-107.087	TPC
CMCGCATAMAAAC	57	CMCGCATAMAAAC	AGAP008578-RA	3620	3632	3626	-374	-	6.72121	0.000202	0.0339	CACACACACACAC	Ovary repressor	TP	-36.8091	-107.087	TPC
CMCGCATAMAAAC	57	CMCGCATAMAAAC	AGAP008578-RA	3622	3634	3628	-372	-	6.72121	0.000202	0.0339	CACACACACACAC	Ovary repressor	TP	-36.8091	-107.087	TPC
CMCGCATAMAAAC	57	CMCGCATAMAAAC	AGAP008578-RA	3624	3636	3630	-370	-	6.72121	0.000202	0.0339	CACACACACACAC	Ovary repressor	TP	-36.8091	-107.087	TPC
CMCGCATAMAAAC	57	CMCGCATAMAAAC	AGAP008578-RA	3626	3638	3632	-368	-	6.72121	0.000202	0.0339	CACACACACACAC	Ovary repressor	TP	-36.8091	-107.087	TPC
CMCGCATAMAAAC	57	CMCGCATAMAAAC	AGAP008578-RA	3628	3640	3634	-366	-	6.72121	0.000202	0.0339	CACACACACACAC	Ovary repressor	TP	-36.8091	-107.087	TPC
CMCGCATAMAAAC	57	CMCGCATAMAAAC	AGAP008578-RA	3630	3642	3636	-364	-	6.72121	0.000202	0.0339	CACACACACACAC	Ovary repressor	TP	-36.8091	-107.087	TPC
CMCGCATAMAAAC	57	CMCGCATAMAAAC	AGAP008578-RA	3632	3644	3638	-362	-	6.72121	0.000202	0.0339	CACACACACACAC	Ovary repressor	TP	-36.8091	-107.087	TPC
CMCGCATAMAAAC	57	CMCGCATAMAAAC	AGAP008578-RA	3634	3646	3640	-360	-	6.72121	0.000202	0.0339	CACACACACACAC	Ovary repressor	TP	-36.8091	-107.087	TPC
CMCGCATAMAAAC	57	CMCGCATAMAAAC	AGAP008578-RA	3636	3648	3642	-358	-	6.72121	0.000202	0.0339	CACACACACACAC	Ovary repressor	TP	-36.8091	-107.087	TPC
CMCGCATAMAAAC	57	CMCGCATAMAAAC	AGAP008578-RA	3638	3650	3644	-356	-	6.72121	0.000202	0.0339	CACACACACACAC	Ovary repressor	TP	-36.8091	-107.087	TPC
CMCGCATAMAAAC	57	CMCGCATAMAAAC	AGAP008578-RA	3640	3652	3646	-354	-	6.72121	0.000202	0.0339	CACACACACACAC	Ovary repressor	TP	-36.8091	-107.087	TPC
CMCGCATAMAAAC	57	CMCGCATAMAAAC	AGAP008578-RA	3642	3654	3648	-352	-	6.72121	0.000202	0.0339	CACACACACACAC	Ovary repressor	TP	-36.8091	-107.087	TPC
CMCGCATAMAAAC	57	CMCGCATAMAAAC	AGAP008578-RA	3644	3656	3650	-350	-	6.72121	0.000202	0.0339	CACACACACACAC	Ovary repressor	TP	-36.8091	-107.087	TPC
CMCGCATAMAAAC	57	CMCGCATAMAAAC	AGAP008578-RA	3646	3658	3652	-348	-	6.72121	0.000202	0.0339	CACACACACACAC	Ovary repressor	TP	-36.8091	-107.087	TPC
CMCGCATAMAAAC	57	CMCGCATAMAAAC	AGAP008578-RA	3648	3660	3654	-346	-	6.72121	0.000202	0.0339	CACACACACACAC	Ovary repressor	TP	-36.8091	-107.087	TPC
CMCGCATAMAAAC	57	CMCGCATAMAAAC	AGAP008578-RA	3650	3662	3656	-344	-	6.72121	0.000202	0.0339	CACACACACACAC	Ovary repressor	TP	-36.8091	-107.087	TPC
CMCGCATAMAAAC	57	CMCGCATAMAAAC	AGAP008578-RA	3652	3664	3658	-342	-	6.72121	0.000202	0.0339	CACACACACACAC	Ovary repressor	TP	-36.8091	-107.087	TPC
CMCGCATAMAAAC	57	CMCGCATAMAAAC	AGAP008578-RA	3654	3666	3660	-340	-	6.72121	0.000202	0.0339	CACACACACACAC	Ovary repressor	TP	-36.8091	-107.087	TPC
CMCGCATAMAAAC	57	CMCGCATAMAAAC	AGAP008578-RA	3656	3668	3662	-338	-	6.72121	0.000202	0.0339	CACACACACACAC	Ovary repressor	TP	-36.8091	-107.087	TPC
CMCGCATAMAAAC	57	CMCGCATAMAAAC	AGAP008578-RA	3658	3670	3664	-336	-	6.72121	0.000202	0.0339	CACACACACACAC	Ovary repressor	TP	-36.8091	-107.087	TPC
CMCGCATAMAAAC	57	CMCGCATAMAAAC	AGAP008578-RA	3660	3672	3666	-334	-	6.72121	0.000202	0.0339	CACACACACACAC	Ovary repressor	TP	-36.8091	-107.087	TPC
CMCGCATAMAAAC	57	CMCGCATAMAAAC	AGAP008578-RA	3662	3674	3668	-332	-	6.72121	0.000202	0.0339	CACACACACACAC	Ovary repressor	TP	-36.8091	-107.087	TPC
CMCGCATAMAAAC	57	CMCGCATAMAAAC	AGAP008578-RA	3664	3676	3670	-330	-	6.72121	0.000202	0.0339	CACACACACACAC	Ovary repressor	TP	-36.8091	-107.087	TPC
CMCGCATAMAAAC	57	CMCGCATAMAAAC	AGAP008578-RA	3666	3678	3672	-328	-	6.72121	0.000202	0.0339	CACACACACACAC	Ovary repressor	TP	-36.8091	-107.087	TPC
CMCGCATAMAAAC	57	CMCGCATAMAAAC	AGAP008578-RA	3668	3680	3674	-326	-	6.72121	0.000202	0.0339	CACACACACACAC	Ovary repressor	TP	-36.8091	-107.087	TPC
CMCGCATAMAAAC	57	CMCGCATAMAAAC	AGAP008578-RA	3670	3682	3676	-324	-	6.72121	0.000202	0.0339	CACACACACACAC	Ovary repressor	TP	-36.8091	-107.087	TPC
CMCGCATAMAAAC	57	CMCGCATAMAAAC	AGAP008578-RA	3672	3684	3678	-322	-	6.72121	0.000202	0.0339	CACACACACACAC	Ovary repressor	TP	-36.8091	-107.087	TPC
CMCGCATAMAAAC	57	CMCGCATAMAAAC	AGAP008578-RA	3674	3686	3680	-320	-	6.72121	0.000202	0.0339	CACACACACACAC	Ovary repressor	TP	-36.8091	-107.087	TPC
CMCGCATAMAAAC	57	CMCGCATAMAAAC	AGAP008578-RA	3676	3688	3682	-318	-	6.72121	0.000202	0.0339	CACACACACACAC	Ovary repressor	TP	-36.8091	-107.087	TPC
CMCGCATAMAAAC	57	CMCGCATAMAAAC	AGAP008578-RA	3678	3690	3684	-316	-	6.72121	0.000202	0.0339	CACACACACACAC	Ovary repressor	TP	-36.8091	-107.087	TPC
CMCGCATAMAAAC	57	CMCGCATAMAAAC	AGAP008578-RA	3680	3692	3686	-314	-	6.72121	0.000202	0.0339	CACACACACACAC	Ovary repressor	TP	-36.8091	-107.087	TPC
CMCGCATAMAAAC	57	CMCGCATAMAAAC	AGAP008578-RA	3682	3694	3688	-312	-	6.72121	0.000202	0.0339	CACACACACACAC	Ovary repressor	TP	-36.8091	-107.087	TPC
CMCGCATAMAAAC	57	CMCGCATAMAAAC	AGAP008578-RA	3684	3696	3690	-310	-	6.72121	0.000202	0.0339	CACACACACACAC	Ovary repressor	TP	-36.8091	-107.087	TPC
CMCGCATAMAAAC	57	CMCGCATAMAAAC	AGAP008578-RA	3686	3698	3692	-308	-	6.72121	0.000202	0.0339	CACACACACACAC	Ovary repressor	TP	-36.8091	-107.087	TPC
CMCGCATAMAAAC	57	CMCGCATAMAAAC	AGAP008578-RA	3688	3700	3694	-306	-	6.72121	0.000202	0.0339	CACACACACACAC	Ovary repressor	TP	-36.8091	-107.087	TPC
CMCGCATAMAAAC	57	CMCGCATAMAAAC	AGAP008578-RA	3690	3702	3696	-304	-	6.72121	0.000202	0.0339	CACACACACACAC	Ovary repressor	TP	-36.8091	-107.087	TPC
CMCGCATAMAAAC	57	CMCGCATAMAAAC	AGAP008578-RA	3692	3704	3698	-302	-	6.72121	0.000202	0.0339	CACACACACACAC	Ovary repressor	TP	-36.8091	-107.087	TPC
CMCGCATAMAAAC	57	CMCGCATAMAAAC	AGAP008578-RA	3694	3706	3700	-300	-	6.72121	0.000202	0.0339	CACACACACACAC	Ovary repressor	TP	-36.8091	-107.087	TPC
CMCGCATAMAAAC	57	CMCGCATAMAAAC	AGAP008578-RA	3696	3708	3702	-298	-	6.72121	0.000202	0.0339	CACACACACACAC	Ovary repressor	TP	-36.8091	-107.087	TPC
CMCGCATAMAAAC	57	CMCGCATAMAAAC	AGAP008578-RA	3698	3710	3704	-296	-	6.72121	0.000202	0.0339	CACACACACACAC	Ovary repressor	TP	-36.8091	-107.087	TPC
CMCGCATAMAAAC	57	CMCGCATAMAAAC	AGAP008578-RA	3700	3712	3706	-294	-	6.72121	0.000202	0.0339	CACACACACACAC	Ovary repressor	TP	-36.8091	-107.087	TPC
ATAWTTTGGASW	100	ATAWTTTGGASW	AGAP008578-RA	1156	1167	1161.5	-2838.5	+	8.66667	0.000204	0.633	ATTTTTGGGACA	Ovary activator	TP	36.0812	126.545	TPC
AAAATGACAGDTSG	138	AAAATGACAGDTSG	AGAP008578-RA	1806	1819	1812.5	-2187.5	+	4.6303	0.000205	0.234	AAAATTACAGCGTG	Ovary activator	OC	42.1659	294.255	OCC
NCCACCAVCACCAN	6	NCCACCAVCACCAN	AGAP008578-RA	154	167	160.5	-3839.5	+	5.90909	0.000209	0.263	CCGACGGCCACCAC	Germline repressor	TC	-66.6242	-145.697	TCNC
CGCACACAM	5	CGCACACAM	AGAP008578-RA	3574	3582	3578	-422	-	6.81818	0.000211	0.0287	CGCACCCAT	Germline repressor	OP	-50.7462	-137.05	OPNC
AAAATAMRTWTAAWT	87	AAAATAMRTWTAAWT	AGAP008578-RA	2387	2401	2394	-1606	+	7.2659	0.000212	0.239	AAATTTCATTTCATT	Ovary activator	TP	32.9568	96.5362	TPNC
CCAAAATAWDAACMR	92	CCAAAATAWDAACMR	AGAP008578-RA	695	709	702	-3298	-	6.95758	0.000213	0.269	CCAAAAACAAAAAAA	Ovary activator	TP	40.1089	103.637	TPNC
CCAAAATAWDAACMR	92	CCAAAATAWDAACMR	AGAP008578-RA	1458	1472	1465	-2535	+	6.95758	0.000213	0.269	CCAAAACCAAAAGAA	Ovary activator	TP	40.1089	103.637	TPNC
AMATTTAAAATG	85	AMATTTAAAATG	AGAP008578-RA	373	384	378.5	-3621.5	-	5.7697	0.000214	0.783	TGATTGAAAATG	Ovary activator	TP	37.4976	93.6455	TPNC
AAAAACGATTGA	81	AAAAACGATTGA	AGAP008578-RA	1024	1035	1029.5	-2970.5	+	6.32727	0.000215	0.747	GAAAACGAACGA	Ovary activator	TP	29.7108	86.782	TPC
AAAAACGATTGA	81	AAAAACGATTGA	AGAP008578-RA	1774	1785	1779.5	-2220.5	-	6.32727	0.000215	0.747	AAACACGTCTGA	Ovary activator	TP	29.7108	86.782	TPC
ACAAAATACATC	32	ACAAAATACATC	AGAP008578-RA	2528	2539	2533.5	-1466.5	+	6.32727	0.000215	0.448	ACAAAAGCCTTC	Germline activator	OC	127.342	203.12	OCC
ACAAAATACATC	32	ACAAAATACATC	AGAP008578-RA	3610	3621	3615.5	-384.5	-	6.32727	0.000215	0.448	ACACACTACACC	Germline activator	OC	127.342	203.12	OCC
AGAAATGAAATG	15	AGAAATGAAATG	AGAP008578-RA	1501	1512	1506.5	-2493.5	-	6.32727	0.000215	0.286	CGAAATGGACTG	Germline activator	TP	52.7457	120.007	TPNC
AGAAATGAAATG	15	AGAAATGAAATG	AGAP008578-RA	2809	2820	2814.5	-1185.5	-	6.32727	0.000215	0.286	AGAAAGGAAGGG	Germline activator	TP	52.7457	120.007	TPNC
AGAAATGAAATG	15	AGAAATGAAATG	AGAP008578-RA	3052	3063	3057.5	-942.5	-	6.32727	0.000215	0.286	GGAACTGATATG	Germline activator	TP	52.7457	120.007	TPNC
AGAAATGAAATG	15	AGAAATGAAATG	AGAP008578-RA	3304	3315	3309.5	-690.5	+	6.32727	0.000215	0.286	AGAGGAGAAATG	Germline activator	TP	52.7457	120.007	TPNC
AAAACAACAACA	9	AAAACAACAACA	AGAP008578-RA	60	71	65.5	-3934.5	-	6.32727	0.000215	0.208	ATAACATCATCA	Germline activator	TP	53.6581	81.0364	TPC
AAAACAACAACA	9	AAAACAACAACA	AGAP008578-RA	660	671	665.5	-3334.5	+	6.32727	0.000215	0.208	AACACGACCACA	Germline activator	TP	53.6581	81.0364	TPC
AAAACAACAACA	9	AAAACAACAACA	AGAP008578-RA	3902	3913	3907.5	-92.5	+	6.32727	0.000215	0.208	AAACCAACAGCT	Germline activator	TP	53.6581	81.0364	TPC
AATTATAAAACWG	10	AATTATAAAACWG	AGAP008578-RA	182	194	188	-3812	-	6.85455	0.000217	0.434	AATTTAAACACAG	Germline activator	OP	71.2698	93.0426	OPC
AATTATAAAACWG	10	AATTATAAAACWG	AGAP008578-RA	2294	2306	2300	-1700	-	6.85455	0.000217	0.434	AATTTGAAATCAG	Germline activator	OP	71.2698	93.0426	OPC
ACTGCTTGGG	162	ACTGCTTGGG	AGAP008578-RA	929	938	933.5	-3066.5	+	8.58182	0.000218	1	ACTGTCTGGG	Testis activator	TC	163.957	90.5743	TCNC
CTTGCAGGTG	129	CTTGCAGGTG	AGAP008578-RA	2905	2914	2909.5	-1090.5	+	8.58182	0.000218	1	CATGCATGTG	Ovary activator	OC	67.5685	236.486	OCNC
AACGCTCCAG	125	AACGCTCCAG	AGAP008578-RA	500	509	504.5	-3495.5	+	8.58182	0.000218	0.568	AACGCTCCCT	Ovary activator	OC	25.9615	188.742	OCNC
AACGCTCCAG	125	AACGCTCCAG	AGAP008578-RA	1126	1135	1130.5	-2869.5	-	8.58182	0.000218	0.568	GACGCTCTAG	Ovary activator	OC	25.9615	188.742	OCNC
AGCAGTGCAG	68	AGCAGTGCAG	AGAP008578-RA	360	369	364.5	-3635.5	-	8.58182	0.000218	0.854	AGCAGTTCTG	Ovary repressor	OC	-13.025	-143.625	OCC
AGCAGTGCAG	68	AGCAGTGCAG	AGAP008578-RA	3791	3800	3795.5	-204.5	-	8.58182	0.000218	0.854	TGCAATGCAG	Ovary repressor	OC	-13.025	-143.625	OCC
TAAAATAATNAAD	74	TAAAATAATNAAD	AGAP008578-RA	2326	2338	2332	-1668	-	9.13873	0.000219	0.279	TGAAATAATATAA	Ovary activator	OP	-5.04014	72.0148	OPC
AAATTTATA	111	AAATTTATA	AGAP008578-RA	369	377	373	-3627	-	10.6936	0.00022	0.878	AAATGTATA	Ovary activator	TP	15.3521	146.132	TPC
AAATTTATA	111	AAATTTATA	AGAP008578-RA	1671	1679	1675	-2325	-	10.6936	0.00022	0.878	AAATTTATT	Ovary activator	TP	15.3521	146.132	TPC
AGCGTTGAAAWAA	82	AGCGTTGAAAWAA	AGAP008578-RA	1860	1872	1866	-2134	+	7.13333	0.00022	0.768	ACCGTTGAGAAAT	Ovary activator	TP	22.169	88.1394	TPC
ACAGYACT	168	ACAGYACT	AGAP008578-RA	2836	2843	2839.5	-1160.5	+	9.0303	0.00022	0.583	ACAGCACA	Testis activator	TC	187.756	-12.5548	TCNC
ACAGYACT	168	ACAGYACT	AGAP008578-RA	2841	2848	2844.5	-1155.5	+	9.0303	0.00022	0.583	ACAGCACG	Testis activator	TC	187.756	-12.5548	TCNC
ATGACAGY	133	ATGACAGY	AGAP008578-RA	106	113	109.5	-3890.5	-	9.0303	0.00022	0.87	TTGACAGC	Ovary activator	OC	40.0148	254.98	OCNC
RAAGGTGKHTSCWC	170	RAAGGTGKHTSCWC	AGAP008578-RA	1532	1545	1538.5	-2461.5	-	6.28485	0.00022	0.926	AAAGGTGGACGAGC	Testis activator	TC	223.948	-12.5224	TCNC
CTACACADY	38	CTACACADY	AGAP008578-RA	836	844	840	-3160	+	9.28485	0.000221	0.44	CTACACGGT	Germline activator	OC	171.885	235.607	OCC
CTACACADY	38	CTACACADY	AGAP008578-RA	3030	3038	3034	-966	-	9.28485	0.000221	0.44	CCACACAAC	Germline activator	OC	171.885	235.607	OCC
CTACACADY	38	CTACACADY	AGAP008578-RA	3289	3297	3293	-707	-	9.28485	0.000221	0.44	CTCCACATC	Germline activator	OC	171.885	235.607	OCC
CTACACADY	38	CTACACADY	AGAP008578-RA	3608	3616	3612	-388	-	9.28485	0.000221	0.44	CTACACCAC	Germline activator	OC	171.885	235.607	OCC
AAYMATCMAAC	174	AAYMATCMAAC	AGAP008578-RA	1618	1628	1623	-2377	-	7.59394	0.000222	0.384	AGTAATCTAAC	Testis activator	TC	79.9386	36.496	TCC
GAAACAAARNGATCS	157	GAAACAAARNGATCS	AGAP008578-RA	2474	2488	2481	-1519	-	4.07273	0.000222	0.218	GAAACAAAGGGCGAA	Testis activator	TC	78.6771	55.6561	TCNC
ATAAATAAANNA	75	ATAAATAAANNA	AGAP008578-RA	2421	2432	2426.5	-1573.5	-	7.51445	0.000222	0.413	TTAAATAAGCCA	Ovary activator	OP	23.0263	75.8446	OPNC
AAACGTGTGGA	202	AAACGTGTGGA	AGAP008578-RA	1523	1533	1528	-2472	+	5.12121	0.000224	0.891	GGACGTGTGGC	Testis activator	TP	77.4513	74.0751	TPC
AAACGTGTGGA	202	AAACGTGTGGA	AGAP008578-RA	3812	3822	3817	-183	-	5.12121	0.000224	0.891	AACCGAGAGGA	Testis activator	TP	77.4513	74.0751	TPC
ACTTTGCACCT	158	ACTTTGCACCT	AGAP008578-RA	643	653	648	-3352	-	5.12121	0.000224	0.347	GCTATGCGCCT	Testis activator	TC	132.037	1.90528	TCNC
ACTTTGCACCT	158	ACTTTGCACCT	AGAP008578-RA	2126	2136	2131	-1869	-	5.12121	0.000224	0.347	GCTAAGCACCT	Testis activator	TC	132.037	1.90528	TCNC
ACTTTGCACCT	158	ACTTTGCACCT	AGAP008578-RA	3262	3272	3267	-733	-	5.12121	0.000224	0.347	ACTATGCCCCA	Testis activator	TC	132.037	1.90528	TCNC
ATAGCTAGGAG	145	ATAGCTAGGAG	AGAP008578-RA	504	514	509	-3491	-	5.12121	0.000224	0.597	ACAGCAGGGAG	Ovary activator	OC	-10.6323	472.544	OCNC
ATAGCTAGGAG	145	ATAGCTAGGAG	AGAP008578-RA	2086	2096	2091	-1909	+	5.12121	0.000224	0.597	TTTGCTCGGAG	Ovary activator	OC	-10.6323	472.544	OCNC
CTGCCCAGVTGCC	190	CTGCCCAGVTGCC	AGAP008578-RA	475	487	481	-3519	+	3.98182	0.000225	0.421	TTGCTCCGTTGCC	Testis activator	TP	70.1659	43.2263	TPNC
CCAAAATAWDAACMR	92	CCAAAATAWDAACMR	AGAP008578-RA	694	708	701	-3299	-	6.94545	0.000225	0.269	CAAAAACAAAAAAAG	Ovary activator	TP	40.1089	103.637	TPNC
CCAAAATAWDAACMR	92	CCAAAATAWDAACMR	AGAP008578-RA	1877	1891	1884	-2116	-	6.94545	0.000225	0.269	ACAAATTATAAAACA	Ovary activator	TP	40.1089	103.637	TPNC
AMAAAATMCAWC	79	AMAAAATMCAWC	AGAP008578-RA	1467	1478	1472.5	-2527.5	+	8.4	0.000226	0.271	AAAGAATACTAC	Ovary activator	OP	18.364	83.5903	OPC
AMAAAATMCAWC	79	AMAAAATMCAWC	AGAP008578-RA	1546	1557	1551.5	-2448.5	-	8.4	0.000226	0.271	AAAGAAAACAAC	Ovary activator	OP	18.364	83.5903	OPC
GTTGATTKA	132	GTTGATTKA	AGAP008578-RA	378	386	382	-3618	-	10.2364	0.000228	0.91	ATTGATTGA	Ovary activator	OC	3.21756	250.982	OCC
GTAARCACA	136	GTAARCACA	AGAP008578-RA	183	191	187	-3813	-	10.2485	0.000228	0.814	TTAAACACA	Ovary activator	OC	-7.50443	286.499	OCC
CAAAYAGAASWGAHT	18	CAAAYAGAASWGAHT	AGAP008578-RA	1325	1339	1332	-2668	+	4.46667	0.000228	0.32	AAAAACGAAGAGAGT	Germline activator	OP	58.3033	134.671	OPNC
NCCACCAVCACCAN	6	NCCACCAVCACCAN	AGAP008578-RA	131	144	137.5	-3862.5	-	5.67879	0.000233	0.263	TCACCCAGCTCCAT	Germline repressor	TC	-66.6242	-145.697	TCNC
NCCACCAVCACCAN	6	NCCACCAVCACCAN	AGAP008578-RA	2851	2864	2857.5	-1142.5	+	5.67879	0.000233	0.263	TCCACCACCGCACA	Germline repressor	TC	-66.6242	-145.697	TCNC
NCCACCAVCACCAN	6	NCCACCAVCACCAN	AGAP008578-RA	3575	3588	3581.5	-418.5	-	5.67879	0.000233	0.263	TCTACCCGCACCCA	Germline repressor	TC	-66.6242	-145.697	TCNC
GTTCGTYCTBKCT	70	GTTCGTYCTBKCT	AGAP008578-RA	857	869	863	-3137	+	5.90303	0.000233	0.457	CTTCGATCTTCCT	Ovary repressor	TP	-10.6078	-159.169	TPC
GGACTGAAC	161	GGACTGAAC	AGAP008578-RA	2802	2810	2806	-1194	-	6.81818	0.000234	1	GGACAGAGC	Testis activator	TC	163.106	9.80358	TCNC
ACAGAGCGA	114	ACAGAGCGA	AGAP008578-RA	1691	1699	1695	-2305	+	6.81818	0.000234	0.359	ACTGAGCGC	Ovary activator	OC	17.1158	149.616	OCC
ACAGAGCGA	114	ACAGAGCGA	AGAP008578-RA	2518	2526	2522	-1478	+	6.81818	0.000234	0.359	GCAGTGCGA	Ovary activator	OC	17.1158	149.616	OCC
GATCAGCTG	61	GATCAGCTG	AGAP008578-RA	438	446	442	-3558	-	6.81818	0.000234	0.934	GAACAGCCG	Ovary repressor	TP	15.6177	-120.147	TPNC
GATCAGCTG	61	GATCAGCTG	AGAP008578-RA	523	531	527	-3473	+	6.81818	0.000234	0.934	GACCGGCTG	Ovary repressor	TP	15.6177	-120.147	TPNC
ATGCGCATG	36	ATGCGCATG	AGAP008578-RA	239	247	243	-3757	-	6.81818	0.000234	0.59	GTGCGCTTG	Germline activator	TC	188.764	232.792	TCC
ATGCGCATG	36	ATGCGCATG	AGAP008578-RA	1816	1824	1820	-2180	-	6.81818	0.000234	0.59	AAGCGCACG	Germline activator	TC	188.764	232.792	TCC
AAASGAMAACRT	201	AAASGAMAACRT	AGAP008578-RA	337	348	342.5	-3657.5	+	8.65455	0.000236	0.37	AAAGCAAAACGG	Testis activator	TP	70.4934	50.4945	TPC
AAASGAMAACRT	201	AAASGAMAACRT	AGAP008578-RA	1321	1332	1326.5	-2673.5	+	8.65455	0.000236	0.37	AAAGAAAAACGA	Testis activator	TP	70.4934	50.4945	TPC
AAASGAMAACRT	201	AAASGAMAACRT	AGAP008578-RA	1853	1864	1858.5	-2141.5	+	8.65455	0.000236	0.37	AAACAAAACCGT	Testis activator	TP	70.4934	50.4945	TPC
ATTTTTCAWY	123	ATTTTTCAWY	AGAP008578-RA	1698	1707	1702.5	-2297.5	-	6.77576	0.000236	0.314	ATTTTTCTGC	Ovary activator	OP	25.9649	186.391	OPC
ATTTTTCAWY	123	ATTTTTCAWY	AGAP008578-RA	3542	3551	3546.5	-453.5	-	6.77576	0.000236	0.314	ATTTTCCAGC	Ovary activator	OP	25.9649	186.391	OPC
AACACCATCGCAC	53	AACACCATCGCAC	AGAP008578-RA	610	622	616	-3384	-	3.70303	0.000236	0.262	ACAGCCATCGCGC	Ovary repressor	TP	-7.34321	-87.7122	TPNC
AACACCATCGCAC	53	AACACCATCGCAC	AGAP008578-RA	1226	1238	1232	-2768	+	3.70303	0.000236	0.262	CACACACACGCAC	Ovary repressor	TP	-7.34321	-87.7122	TPNC
AACACCATCGCAC	53	AACACCATCGCAC	AGAP008578-RA	2565	2577	2571	-1429	-	3.70303	0.000236	0.262	CACACACACGCAC	Ovary repressor	TP	-7.34321	-87.7122	TPNC
AACACCATCGCAC	53	AACACCATCGCAC	AGAP008578-RA	3460	3472	3466	-534	+	3.70303	0.000236	0.262	CACGCCTTCACAC	Ovary repressor	TP	-7.34321	-87.7122	TPNC
AACACCATCGCAC	53	AACACCATCGCAC	AGAP008578-RA	3587	3599	3593	-407	-	3.70303	0.000236	0.262	ACGACCACCGCTC	Ovary repressor	TP	-7.34321	-87.7122	TPNC
ACCGAAAAAT	126	ACCGAAAAAT	AGAP008578-RA	978	987	982.5	-3017.5	-	8.02424	0.000238	0.476	ACCGATCAAT	Ovary activator	OP	42.2891	208.603	OPC
ACCGAAAAAT	126	ACCGAAAAAT	AGAP008578-RA	3974	3983	3978.5	-21.5	-	8.02424	0.000238	0.476	ACCGGAAGAT	Ovary activator	OP	42.2891	208.603	OPC
AACCGTATTT	107	AACCGTATTT	AGAP008578-RA	3200	3209	3204.5	-795.5	+	8.02424	0.000238	0.95	AACCGCAGTT	Ovary activator	OP	60.0711	136.091	OPC
ATTTCGAAAC	30	ATTTCGAAAC	AGAP008578-RA	549	558	553.5	-3446.5	+	8.02424	0.000238	0.317	ATTGCGATAC	Germline activator	TP	101.68	181.097	TPNC
ATTTCGAAAC	30	ATTTCGAAAC	AGAP008578-RA	1558	1567	1562.5	-2437.5	-	8.02424	0.000238	0.317	AATCCGAAAC	Germline activator	TP	101.68	181.097	TPNC
ATTTCGAAAC	30	ATTTCGAAAC	AGAP008578-RA	2520	2529	2524.5	-1475.5	+	8.02424	0.000238	0.317	AGTGCGAAAC	Germline activator	TP	101.68	181.097	TPNC
ATTTCGAAAC	30	ATTTCGAAAC	AGAP008578-RA	2612	2621	2616.5	-1383.5	-	8.02424	0.000238	0.317	ATTTCGGTAC	Germline activator	TP	101.68	181.097	TPNC
ATTTCGAAAC	30	ATTTCGAAAC	AGAP008578-RA	3939	3948	3943.5	-56.5	+	8.02424	0.000238	0.317	ATCTCGAATC	Germline activator	TP	101.68	181.097	TPNC
CCAAAATAWDAACMR	92	CCAAAATAWDAACMR	AGAP008578-RA	2735	2749	2742	-1258	-	4.74545	0.000238	0.269	CCAAAAACTCAACTG	Ovary activator	TP	40.1089	103.637	TPNC
CATAAAAYACWT	11	CATAAAAYACWT	AGAP008578-RA	3188	3199	3193.5	-806.5	-	5.35758	0.000239	0.317	CATGAAACACGA	Germline activator	TP	93.4219	96.0846	TPC
ATATKTTTTTA	93	ATATKTTTTTA	AGAP008578-RA	1973	1983	1978	-2022	-	8.31214	0.000239	0.51	ATATGTGTTTT	Ovary activator	OP	25.8372	106.222	OPNC
AMATTTAAAATG	85	AMATTTAAAATG	AGAP008578-RA	1353	1364	1358.5	-2641.5	+	5.49091	0.000239	0.783	AGATTTAAAAGA	Ovary activator	TP	37.4976	93.6455	TPNC
AARAAATAAAA	80	AARAAATAAAA	AGAP008578-RA	2329	2339	2334	-1666	-	8.31214	0.000239	0.177	ATGAAATAATA	Ovary activator	OP	29.1995	85.0594	OPC
AARAAATAAAA	80	AARAAATAAAA	AGAP008578-RA	2390	2400	2395	-1605	-	8.31214	0.000239	0.177	ATGAAATGAAA	Ovary activator	OP	29.1995	85.0594	OPC
AARAAATAAAA	80	AARAAATAAAA	AGAP008578-RA	3989	3999	3994	-6	+	8.31214	0.000239	0.177	AAGAAAGGAAA	Ovary activator	OP	29.1995	85.0594	OPC
CAAAYAGAASWGAHT	18	CAAAYAGAASWGAHT	AGAP008578-RA	2811	2825	2818	-1182	-	4.19394	0.000242	0.32	CACACAGAAAGGAAG	Germline activator	OP	58.3033	134.671	OPNC
CAAAYAGAASWGAHT	18	CAAAYAGAASWGAHT	AGAP008578-RA	3810	3824	3817	-183	-	4.19394	0.000242	0.32	CAAACCGAGAGGAAT	Germline activator	OP	58.3033	134.671	OPNC
TAAAATAATNAAD	74	TAAAATAATNAAD	AGAP008578-RA	583	595	589	-3411	-	5.68786	0.000245	0.279	GAAAATAATGCAC	Ovary activator	OP	-5.04014	72.0148	OPC
MYACGATCGGHR	69	MYACGATCGGHR	AGAP008578-RA	322	333	327.5	-3672.5	-	7.98182	0.000247	0.875	CCGTGATCGGTA	Ovary repressor	OC	-23.4941	-153.021	OCC
ATTTCACGAM	50	ATTTCACGAM	AGAP008578-RA	3019	3028	3023.5	-976.5	-	7.33333	0.000249	1	ACTCCACGAC	Germline activator	TC	279.421	435.44	TCC
GATCAGAATATATKT	98	GATCAGAATATATKT	AGAP008578-RA	2367	2381	2374	-1626	+	5.15758	0.000249	1	GTTCAAAATACAGTT	Ovary activator	TP	39.5876	124.609	TPNC
AAGTGTGTGTK	4	AAGTGTGTGTK	AGAP008578-RA	1922	1932	1927	-2073	-	8.55152	0.000252	0.0355	AAGTATGTCTT	Germline repressor	TP	-51.9332	-121.522	TPC
AAGTGTGTGTK	4	AAGTGTGTGTK	AGAP008578-RA	2223	2233	2228	-1772	+	8.55152	0.000252	0.0355	AAATGTTTGTT	Germline repressor	TP	-51.9332	-121.522	TPC
AAAATCACAAAWYMA	77	AAAATCACAAAWYMA	AGAP008578-RA	1972	1986	1979	-2021	+	4.2	0.000252	0.228	TAAAACACATATAAA	Ovary activator	OP	26.9961	81.9786	OPC
CAGTAAAAMGYTGTA	179	CAGTAAAAMGYTGTA	AGAP008578-RA	3907	3921	3914	-86	-	4.74545	0.000254	1	ATGAAAAAAGCTGTT	Testis activator	TC	164.069	54.6048	TCC
CATAGCAA	182	CATAGCAA	AGAP008578-RA	967	974	970.5	-3029.5	+	9.72121	0.000254	0.508	CAAAGCAA	Testis activator	TC	233.865	-82.5938	TCC
CATAGCAA	182	CATAGCAA	AGAP008578-RA	2800	2807	2803.5	-1196.5	-	9.72121	0.000254	0.508	CAGAGCAA	Testis activator	TC	233.865	-82.5938	TCC
CATAGCAA	182	CATAGCAA	AGAP008578-RA	3519	3526	3522.5	-477.5	-	9.72121	0.000254	0.508	CATTGCAA	Testis activator	TC	233.865	-82.5938	TCC
CATAGCAA	182	CATAGCAA	AGAP008578-RA	3569	3576	3572.5	-427.5	-	9.72121	0.000254	0.508	CATTGCAA	Testis activator	TC	233.865	-82.5938	TCC
AACTTTGC	180	AACTTTGC	AGAP008578-RA	3266	3273	3269.5	-730.5	-	9.72121	0.000254	1	AACTATGC	Testis activator	TC	169.988	35.5633	TCC
CGAAAGAA	166	CGAAAGAA	AGAP008578-RA	168	175	171.5	-3828.5	-	9.72121	0.000254	0.284	CGACAGAA	Testis activator	TC	186.206	-26.7053	TCNC
CGAAAGAA	166	CGAAAGAA	AGAP008578-RA	1029	1036	1032.5	-2967.5	+	9.72121	0.000254	0.284	CGAACGAA	Testis activator	TC	186.206	-26.7053	TCNC
CGAAAGAA	166	CGAAAGAA	AGAP008578-RA	1213	1220	1216.5	-2783.5	+	9.72121	0.000254	0.284	CGAGAGAA	Testis activator	TC	186.206	-26.7053	TCNC
CGAAAGAA	166	CGAAAGAA	AGAP008578-RA	1426	1433	1429.5	-2570.5	-	9.72121	0.000254	0.284	CGAACGAA	Testis activator	TC	186.206	-26.7053	TCNC
CGAAAGAA	166	CGAAAGAA	AGAP008578-RA	1509	1516	1512.5	-2487.5	-	9.72121	0.000254	0.284	CGAACGAA	Testis activator	TC	186.206	-26.7053	TCNC
CGAAAGAA	166	CGAAAGAA	AGAP008578-RA	3317	3324	3320.5	-679.5	-	9.72121	0.000254	0.284	CGAAAGCA	Testis activator	TC	186.206	-26.7053	TCNC
CGAAAGAA	166	CGAAAGAA	AGAP008578-RA	3848	3855	3851.5	-148.5	+	9.72121	0.000254	0.284	CGAAAGAG	Testis activator	TC	186.206	-26.7053	TCNC
CAGGAAAA	150	CAGGAAAA	AGAP008578-RA	1802	1809	1805.5	-2194.5	+	9.72121	0.000254	0.87	CGGGAAAA	Testis activator	OC	243.07	204.599	OCC
CAGGAAAA	150	CAGGAAAA	AGAP008578-RA	3543	3550	3546.5	-453.5	+	9.72121	0.000254	0.87	CTGGAAAA	Testis activator	OC	243.07	204.599	OCC
CCATTTTC	144	CCATTTTC	AGAP008578-RA	1421	1428	1424.5	-2575.5	+	9.72121	0.000254	0.676	CCATGTTC	Ovary activator	OC	158.565	410.311	OCC
CCATTTTC	144	CCATTTTC	AGAP008578-RA	2763	2770	2766.5	-1233.5	-	9.72121	0.000254	0.676	CCATTTCC	Ovary activator	OC	158.565	410.311	OCC
CCATTTTC	144	CCATTTTC	AGAP008578-RA	3095	3102	3098.5	-901.5	+	9.72121	0.000254	0.676	CCTTTTTC	Ovary activator	OC	158.565	410.311	OCC
AGACGAAT	128	AGACGAAT	AGAP008578-RA	1101	1108	1104.5	-2895.5	-	9.72121	0.000254	0.876	AGACGAAA	Ovary activator	OP	39.0279	228.803	OPNC
AGACGAAT	128	AGACGAAT	AGAP008578-RA	2174	2181	2177.5	-1822.5	+	9.72121	0.000254	0.876	AGCCGAAT	Ovary activator	OP	39.0279	228.803	OPNC
CGTTTGAA	31	CGTTTGAA	AGAP008578-RA	1428	1435	1431.5	-2568.5	+	9.72121	0.000254	0.67	CGTTCGAA	Germline activator	OC	148.618	186.127	OCNC
CGTTTGAA	31	CGTTTGAA	AGAP008578-RA	1430	1437	1433.5	-2566.5	-	9.72121	0.000254	0.67	CGTTCGAA	Germline activator	OC	148.618	186.127	OCNC
CGTTTGAA	31	CGTTTGAA	AGAP008578-RA	3466	3473	3469.5	-530.5	-	9.72121	0.000254	0.67	CGTGTGAA	Germline activator	OC	148.618	186.127	OCNC
CTGCCCAGVTGCC	190	CTGCCCAGVTGCC	AGAP008578-RA	1194	1206	1200	-2800	-	3.70303	0.000254	0.421	CTGCCCATTTGGG	Testis activator	TP	70.1659	43.2263	TPNC
CSACCACGGTGM	154	CSACCACGGTGM	AGAP008578-RA	313	324	318.5	-3681.5	+	5.78182	0.000258	0.329	CGCCCGCGGTAC	Testis activator	OP	69.0881	13.5693	OPC
CMCGCATAMAAAC	57	CMCGCATAMAAAC	AGAP008578-RA	329	341	335	-3665	+	6.45455	0.00026	0.0426	CACGGCTAAAAGC	Ovary repressor	TP	-36.8091	-107.087	TPC
AAAATGACAGDTSG	138	AAAATGACAGDTSG	AGAP008578-RA	1835	1848	1841.5	-2158.5	+	3.66061	0.000261	0.26	CAAATCACAACTCG	Ovary activator	OC	42.1659	294.255	OCC
AACTCAAACWCA	2	AACTCAAACWCA	AGAP008578-RA	660	671	665.5	-3334.5	+	5.64848	0.000261	0.042	AACACGACCACA	Germline repressor	TP	-57.366	-99.838	TPC
AACTCAAACWCA	2	AACTCAAACWCA	AGAP008578-RA	2568	2579	2573.5	-1426.5	-	5.64848	0.000261	0.042	AACACACACACG	Germline repressor	TP	-57.366	-99.838	TPC
AACTCAAACWCA	2	AACTCAAACWCA	AGAP008578-RA	3504	3515	3509.5	-490.5	-	5.64848	0.000261	0.042	ACCTCACACACC	Germline repressor	TP	-57.366	-99.838	TPC
AACTCAAACWCA	2	AACTCAAACWCA	AGAP008578-RA	3617	3628	3622.5	-377.5	-	5.64848	0.000261	0.042	CACACACACACA	Germline repressor	TP	-57.366	-99.838	TPC
AACTCAAACWCA	2	AACTCAAACWCA	AGAP008578-RA	3619	3630	3624.5	-375.5	-	5.64848	0.000261	0.042	CACACACACACA	Germline repressor	TP	-57.366	-99.838	TPC
AACTCAAACWCA	2	AACTCAAACWCA	AGAP008578-RA	3621	3632	3626.5	-373.5	-	5.64848	0.000261	0.042	CACACACACACA	Germline repressor	TP	-57.366	-99.838	TPC
AACTCAAACWCA	2	AACTCAAACWCA	AGAP008578-RA	3623	3634	3628.5	-371.5	-	5.64848	0.000261	0.042	CACACACACACA	Germline repressor	TP	-57.366	-99.838	TPC
AACTCAAACWCA	2	AACTCAAACWCA	AGAP008578-RA	3625	3636	3630.5	-369.5	-	5.64848	0.000261	0.042	CACACACACACA	Germline repressor	TP	-57.366	-99.838	TPC
AACTCAAACWCA	2	AACTCAAACWCA	AGAP008578-RA	3627	3638	3632.5	-367.5	-	5.64848	0.000261	0.042	CACACACACACA	Germline repressor	TP	-57.366	-99.838	TPC
AACTCAAACWCA	2	AACTCAAACWCA	AGAP008578-RA	3629	3640	3634.5	-365.5	-	5.64848	0.000261	0.042	CACACACACACA	Germline repressor	TP	-57.366	-99.838	TPC
AACTCAAACWCA	2	AACTCAAACWCA	AGAP008578-RA	3631	3642	3636.5	-363.5	-	5.64848	0.000261	0.042	CACACACACACA	Germline repressor	TP	-57.366	-99.838	TPC
AACTCAAACWCA	2	AACTCAAACWCA	AGAP008578-RA	3633	3644	3638.5	-361.5	-	5.64848	0.000261	0.042	CACACACACACA	Germline repressor	TP	-57.366	-99.838	TPC
AACTCAAACWCA	2	AACTCAAACWCA	AGAP008578-RA	3635	3646	3640.5	-359.5	-	5.64848	0.000261	0.042	CACACACACACA	Germline repressor	TP	-57.366	-99.838	TPC
AACTCAAACWCA	2	AACTCAAACWCA	AGAP008578-RA	3637	3648	3642.5	-357.5	-	5.64848	0.000261	0.042	CACACACACACA	Germline repressor	TP	-57.366	-99.838	TPC
AACTCAAACWCA	2	AACTCAAACWCA	AGAP008578-RA	3639	3650	3644.5	-355.5	-	5.64848	0.000261	0.042	CACACACACACA	Germline repressor	TP	-57.366	-99.838	TPC
AACTCAAACWCA	2	AACTCAAACWCA	AGAP008578-RA	3641	3652	3646.5	-353.5	-	5.64848	0.000261	0.042	CACACACACACA	Germline repressor	TP	-57.366	-99.838	TPC
AACTCAAACWCA	2	AACTCAAACWCA	AGAP008578-RA	3643	3654	3648.5	-351.5	-	5.64848	0.000261	0.042	CACACACACACA	Germline repressor	TP	-57.366	-99.838	TPC
AACTCAAACWCA	2	AACTCAAACWCA	AGAP008578-RA	3645	3656	3650.5	-349.5	-	5.64848	0.000261	0.042	CACACACACACA	Germline repressor	TP	-57.366	-99.838	TPC
AACTCAAACWCA	2	AACTCAAACWCA	AGAP008578-RA	3647	3658	3652.5	-347.5	-	5.64848	0.000261	0.042	CACACACACACA	Germline repressor	TP	-57.366	-99.838	TPC
AACTCAAACWCA	2	AACTCAAACWCA	AGAP008578-RA	3649	3660	3654.5	-345.5	-	5.64848	0.000261	0.042	CACACACACACA	Germline repressor	TP	-57.366	-99.838	TPC
AACTCAAACWCA	2	AACTCAAACWCA	AGAP008578-RA	3651	3662	3656.5	-343.5	-	5.64848	0.000261	0.042	CACACACACACA	Germline repressor	TP	-57.366	-99.838	TPC
AACTCAAACWCA	2	AACTCAAACWCA	AGAP008578-RA	3653	3664	3658.5	-341.5	-	5.64848	0.000261	0.042	CACACACACACA	Germline repressor	TP	-57.366	-99.838	TPC
AACTCAAACWCA	2	AACTCAAACWCA	AGAP008578-RA	3655	3666	3660.5	-339.5	-	5.64848	0.000261	0.042	CACACACACACA	Germline repressor	TP	-57.366	-99.838	TPC
AACTCAAACWCA	2	AACTCAAACWCA	AGAP008578-RA	3657	3668	3662.5	-337.5	-	5.64848	0.000261	0.042	CACACACACACA	Germline repressor	TP	-57.366	-99.838	TPC
AACTCAAACWCA	2	AACTCAAACWCA	AGAP008578-RA	3659	3670	3664.5	-335.5	-	5.64848	0.000261	0.042	CACACACACACA	Germline repressor	TP	-57.366	-99.838	TPC
AACTCAAACWCA	2	AACTCAAACWCA	AGAP008578-RA	3661	3672	3666.5	-333.5	-	5.64848	0.000261	0.042	CACACACACACA	Germline repressor	TP	-57.366	-99.838	TPC
AACTCAAACWCA	2	AACTCAAACWCA	AGAP008578-RA	3663	3674	3668.5	-331.5	-	5.64848	0.000261	0.042	CACACACACACA	Germline repressor	TP	-57.366	-99.838	TPC
AACTCAAACWCA	2	AACTCAAACWCA	AGAP008578-RA	3665	3676	3670.5	-329.5	-	5.64848	0.000261	0.042	CACACACACACA	Germline repressor	TP	-57.366	-99.838	TPC
AACTCAAACWCA	2	AACTCAAACWCA	AGAP008578-RA	3667	3678	3672.5	-327.5	-	5.64848	0.000261	0.042	CACACACACACA	Germline repressor	TP	-57.366	-99.838	TPC
AACTCAAACWCA	2	AACTCAAACWCA	AGAP008578-RA	3669	3680	3674.5	-325.5	-	5.64848	0.000261	0.042	CACACACACACA	Germline repressor	TP	-57.366	-99.838	TPC
AACTCAAACWCA	2	AACTCAAACWCA	AGAP008578-RA	3671	3682	3676.5	-323.5	-	5.64848	0.000261	0.042	CACACACACACA	Germline repressor	TP	-57.366	-99.838	TPC
AACTCAAACWCA	2	AACTCAAACWCA	AGAP008578-RA	3673	3684	3678.5	-321.5	-	5.64848	0.000261	0.042	CACACACACACA	Germline repressor	TP	-57.366	-99.838	TPC
AACTCAAACWCA	2	AACTCAAACWCA	AGAP008578-RA	3675	3686	3680.5	-319.5	-	5.64848	0.000261	0.042	CACACACACACA	Germline repressor	TP	-57.366	-99.838	TPC
AACTCAAACWCA	2	AACTCAAACWCA	AGAP008578-RA	3677	3688	3682.5	-317.5	-	5.64848	0.000261	0.042	CACACACACACA	Germline repressor	TP	-57.366	-99.838	TPC
AACTCAAACWCA	2	AACTCAAACWCA	AGAP008578-RA	3679	3690	3684.5	-315.5	-	5.64848	0.000261	0.042	CACACACACACA	Germline repressor	TP	-57.366	-99.838	TPC
AACTCAAACWCA	2	AACTCAAACWCA	AGAP008578-RA	3681	3692	3686.5	-313.5	-	5.64848	0.000261	0.042	CACACACACACA	Germline repressor	TP	-57.366	-99.838	TPC
AACTCAAACWCA	2	AACTCAAACWCA	AGAP008578-RA	3683	3694	3688.5	-311.5	-	5.64848	0.000261	0.042	CACACACACACA	Germline repressor	TP	-57.366	-99.838	TPC
AACTCAAACWCA	2	AACTCAAACWCA	AGAP008578-RA	3685	3696	3690.5	-309.5	-	5.64848	0.000261	0.042	CACACACACACA	Germline repressor	TP	-57.366	-99.838	TPC
AACTCAAACWCA	2	AACTCAAACWCA	AGAP008578-RA	3687	3698	3692.5	-307.5	-	5.64848	0.000261	0.042	CACACACACACA	Germline repressor	TP	-57.366	-99.838	TPC
AACTCAAACWCA	2	AACTCAAACWCA	AGAP008578-RA	3689	3700	3694.5	-305.5	-	5.64848	0.000261	0.042	CACACACACACA	Germline repressor	TP	-57.366	-99.838	TPC
AACTCAAACWCA	2	AACTCAAACWCA	AGAP008578-RA	3691	3702	3696.5	-303.5	-	5.64848	0.000261	0.042	CACACACACACA	Germline repressor	TP	-57.366	-99.838	TPC
AACTCAAACWCA	2	AACTCAAACWCA	AGAP008578-RA	3693	3704	3698.5	-301.5	-	5.64848	0.000261	0.042	CACACACACACA	Germline repressor	TP	-57.366	-99.838	TPC
AACTCAAACWCA	2	AACTCAAACWCA	AGAP008578-RA	3695	3706	3700.5	-299.5	-	5.64848	0.000261	0.042	CACACACACACA	Germline repressor	TP	-57.366	-99.838	TPC
AACTCAAACWCA	2	AACTCAAACWCA	AGAP008578-RA	3697	3708	3702.5	-297.5	-	5.64848	0.000261	0.042	CACACACACACA	Germline repressor	TP	-57.366	-99.838	TPC
AACTCAAACWCA	2	AACTCAAACWCA	AGAP008578-RA	3699	3710	3704.5	-295.5	-	5.64848	0.000261	0.042	CACACACACACA	Germline repressor	TP	-57.366	-99.838	TPC
AACTCAAACWCA	2	AACTCAAACWCA	AGAP008578-RA	3701	3712	3706.5	-293.5	-	5.64848	0.000261	0.042	CACACACACACA	Germline repressor	TP	-57.366	-99.838	TPC
ACCRMCAAAATA	48	ACCRMCAAAATA	AGAP008578-RA	2171	2182	2176.5	-1823.5	+	5.3697	0.000264	0.258	ACCAGCCGAATA	Germline activator	OC	169.976	335.567	OCNC
AAAAACGATKRA	78	AAAAACGATKRA	AGAP008578-RA	1024	1035	1029.5	-2970.5	+	5.35758	0.000265	0.504	GAAAACGAACGA	Ovary activator	TP	37.0821	82.8304	TPNC
ARGCATGC	164	ARGCATGC	AGAP008578-RA	579	586	582.5	-3417.5	+	9.04242	0.000265	0.26	AAGCGTGC	Testis activator	TC	177.844	20.7476	TCNC
ARGCATGC	164	ARGCATGC	AGAP008578-RA	3477	3484	3480.5	-519.5	-	9.04242	0.000265	0.26	AAGCACGC	Testis activator	TC	177.844	20.7476	TCNC
TCCGGACG	66	TCCGGACG	AGAP008578-RA	2981	2988	2984.5	-1015.5	-	10.2788	0.000266	0.654	TCCGTACG	Ovary repressor	TP	2.86091	-138.125	TPNC
TCCGGACG	66	TCCGGACG	AGAP008578-RA	3829	3836	3832.5	-167.5	+	10.2788	0.000266	0.654	TGCGGACG	Ovary repressor	TP	2.86091	-138.125	TPNC
CCGACCGA	60	CCGACCGA	AGAP008578-RA	1208	1215	1211.5	-2788.5	-	10.2788	0.000266	0.279	TCGACCGA	Ovary repressor	TP	23.2099	-116.089	TPNC
CGCTTGCC	54	CGCTTGCC	AGAP008578-RA	870	877	873.5	-3126.5	+	10.2788	0.000266	0.51	CGATTGCC	Ovary repressor	OP	-36.5235	-94.4514	OPNC
CGCTTGCC	54	CGCTTGCC	AGAP008578-RA	3516	3523	3519.5	-480.5	+	10.2788	0.000266	0.51	CGCTTGCA	Ovary repressor	OP	-36.5235	-94.4514	OPNC
TGCGGAAAWT	86	TGCGGAAAWT	AGAP008578-RA	6	15	10.5	-3989.5	-	7.34545	0.000267	1	TGCGGGAAAC	Ovary activator	OP	7.22587	93.8735	OPC
AAAAAAGGMAAAC	197	AAAAAAGGMAAAC	AGAP008578-RA	334	346	340	-3660	+	6.85455	0.000268	0.201	CTAAAAGCAAAAC	Testis activator	TP	43.6988	54.549	TPC
AAAAAAGGMAAAC	197	AAAAAAGGMAAAC	AGAP008578-RA	3989	4001	3995	-5	+	6.85455	0.000268	0.201	AAGAAAGGAAACA	Testis activator	TP	43.6988	54.549	TPC
CCTGCTCGMR	159	CCTGCTCGMR	AGAP008578-RA	272	281	276.5	-3723.5	+	7.2	0.000269	0.52	CTCGCTCGCG	Testis activator	TC	132.68	-101.195	TCNC
CCTGCTCGMR	159	CCTGCTCGMR	AGAP008578-RA	299	308	303.5	-3696.5	+	7.2	0.000269	0.52	CCCGTTCGCG	Testis activator	TC	132.68	-101.195	TCNC
GGTACGAMA	192	GGTACGAMA	AGAP008578-RA	428	436	432	-3568	-	6.53939	0.000271	0.433	GGTACGATG	Testis activator	TP	75.8178	54.0918	TPNC
GGTACGAMA	192	GGTACGAMA	AGAP008578-RA	491	499	495	-3505	+	6.53939	0.000271	0.433	GGTACGAGT	Testis activator	TP	75.8178	54.0918	TPNC
GGTACGAMA	192	GGTACGAMA	AGAP008578-RA	2769	2777	2773	-1227	+	6.53939	0.000271	0.433	GGCACGAGA	Testis activator	TP	75.8178	54.0918	TPNC
ATCGAGCAK	178	ATCGAGCAK	AGAP008578-RA	3160	3168	3164	-836	-	6.53939	0.000271	0.988	TTCGAGCAA	Testis activator	TC	147.984	-44.9706	TCC
ATCGAGCAK	178	ATCGAGCAK	AGAP008578-RA	3874	3882	3878	-122	+	6.53939	0.000271	0.988	TTCGAGCAA	Testis activator	TC	147.984	-44.9706	TCC
GACAGCAAY	117	GACAGCAAY	AGAP008578-RA	103	111	107	-3893	-	6.53939	0.000271	0.756	GACAGCGAG	Ovary activator	OC	36.6203	163.642	OCNC
CAACCAGTWTT	198	CAACCAGTWTT	AGAP008578-RA	2205	2215	2210	-1790	+	8.55152	0.000273	1	GAACTAGTTTT	Testis activator	TP	54.7353	68.2688	TPC
CGGAAGC	142	CGGAAGC	AGAP008578-RA	640	646	643	-3357	+	8.51515	0.000276	0.361	CGGAGGC	Ovary activator	OC	79.688	332.249	OCNC
CGGAAGC	142	CGGAAGC	AGAP008578-RA	897	903	900	-3100	+	8.51515	0.000276	0.361	CGGCAGC	Ovary activator	OC	79.688	332.249	OCNC
CGGAAGC	142	CGGAAGC	AGAP008578-RA	2707	2713	2710	-1290	-	8.51515	0.000276	0.361	CGGCAGC	Ovary activator	OC	79.688	332.249	OCNC
CGGAAGC	142	CGGAAGC	AGAP008578-RA	2716	2722	2719	-1281	-	8.51515	0.000276	0.361	CGGCAGC	Ovary activator	OC	79.688	332.249	OCNC
CGGAAGC	142	CGGAAGC	AGAP008578-RA	3831	3837	3834	-166	+	8.51515	0.000276	0.361	CGGACGC	Ovary activator	OC	79.688	332.249	OCNC
TAAAAAAAAAAY	73	TAAAAAAAAAAY	AGAP008578-RA	694	705	699.5	-3300.5	-	5.54913	0.000277	0.134	AAACAAAAAAAG	Ovary activator	OP	27.8407	68.3792	OPC
TAAAAAAAAAAY	73	TAAAAAAAAAAY	AGAP008578-RA	695	706	700.5	-3299.5	-	5.54913	0.000277	0.134	AAAACAAAAAAA	Ovary activator	OP	27.8407	68.3792	OPC
TAAAAAAAAAAY	73	TAAAAAAAAAAY	AGAP008578-RA	696	707	701.5	-3298.5	-	5.54913	0.000277	0.134	AAAAACAAAAAA	Ovary activator	OP	27.8407	68.3792	OPC
TAAAAAAAAAAY	73	TAAAAAAAAAAY	AGAP008578-RA	697	708	702.5	-3297.5	-	5.54913	0.000277	0.134	CAAAAACAAAAA	Ovary activator	OP	27.8407	68.3792	OPC
TAAAAAAAAAAY	73	TAAAAAAAAAAY	AGAP008578-RA	1313	1324	1318.5	-2681.5	+	5.54913	0.000277	0.134	AAAACAAAAAAG	Ovary activator	OP	27.8407	68.3792	OPC
TAAAAAAAAAAY	73	TAAAAAAAAAAY	AGAP008578-RA	1317	1328	1322.5	-2677.5	+	5.54913	0.000277	0.134	CAAAAAAGAAAA	Ovary activator	OP	27.8407	68.3792	OPC
TAAAAAAAAAAY	73	TAAAAAAAAAAY	AGAP008578-RA	1318	1329	1323.5	-2676.5	+	5.54913	0.000277	0.134	AAAAAAGAAAAA	Ovary activator	OP	27.8407	68.3792	OPC
TAAAAAAAAAAY	73	TAAAAAAAAAAY	AGAP008578-RA	1358	1369	1363.5	-2636.5	+	5.54913	0.000277	0.134	TAAAAGAAAACG	Ovary activator	OP	27.8407	68.3792	OPC
TAAAAAAAAAAY	73	TAAAAAAAAAAY	AGAP008578-RA	1898	1909	1903.5	-2096.5	-	5.54913	0.000277	0.134	TAACAAATAAAA	Ovary activator	OP	27.8407	68.3792	OPC
TAAAAAAAAAAY	73	TAAAAAAAAAAY	AGAP008578-RA	1913	1924	1918.5	-2081.5	+	5.54913	0.000277	0.134	TAAACTAAAAAG	Ovary activator	OP	27.8407	68.3792	OPC
TAAAAAAAAAAY	73	TAAAAAAAAAAY	AGAP008578-RA	3722	3733	3727.5	-272.5	-	5.54913	0.000277	0.134	TACAAAAAATAA	Ovary activator	OP	27.8407	68.3792	OPC
TAAAATAAAWTA	24	TAAAATAAAWTA	AGAP008578-RA	2408	2419	2413.5	-1586.5	+	5.54913	0.000277	0.272	TAAAATAATCTC	Germline activator	OP	40.3018	164.701	OPNC
AMAAAATMCAWC	79	AMAAAATMCAWC	AGAP008578-RA	779	790	784.5	-3215.5	-	8.38788	0.000278	0.271	ACAAAACACAAA	Ovary activator	OP	18.364	83.5903	OPC
AMAAAATMCAWC	79	AMAAAATMCAWC	AGAP008578-RA	2261	2272	2266.5	-1733.5	+	8.38788	0.000278	0.271	AAAAAATCTCTC	Ovary activator	OP	18.364	83.5903	OPC
GAACTCTCCGG	52	GAACTCTCCGG	AGAP008578-RA	3326	3336	3331	-669	+	5.4	0.000279	1	GCACGTTCCGG	Germline activator	OC	230.403	762.512	OCC
CACACACACGC	1	CACACACACGC	AGAP008578-RA	1234	1244	1239	-2761	+	5.4	0.000279	0.0348	CGCACACCCGG	Germline repressor	TC	-57.4745	-88.8495	TCC
CACACACACGC	1	CACACACACGC	AGAP008578-RA	2912	2922	2917	-1083	-	5.4	0.000279	0.0348	CCCCCACACAC	Germline repressor	TC	-57.4745	-88.8495	TCC
CACACACACGC	1	CACACACACGC	AGAP008578-RA	3464	3474	3469	-531	+	5.4	0.000279	0.0348	CCTTCACACGC	Germline repressor	TC	-57.4745	-88.8495	TCC
CACACACACGC	1	CACACACACGC	AGAP008578-RA	3466	3476	3471	-529	+	5.4	0.000279	0.0348	TTCACACGCGC	Germline repressor	TC	-57.4745	-88.8495	TCC
CCAAAATAWDAACMR	92	CCAAAATAWDAACMR	AGAP008578-RA	388	402	395	-3605	-	3.91515	0.000284	0.27	CCAAAAGACAAATGG	Ovary activator	TP	40.1089	103.637	TPNC
GYACACAGCAC	55	GYACACAGCAC	AGAP008578-RA	2823	2833	2828	-1172	-	5.12121	0.000284	0.222	GAACACTTCAC	Ovary repressor	TP	-35.542	-102.96	TPNC
GYACACAGCAC	55	GYACACAGCAC	AGAP008578-RA	2837	2847	2842	-1158	+	5.12121	0.000284	0.222	CAGCACAGCAC	Ovary repressor	TP	-35.542	-102.96	TPNC
AAAAAAGGMAAAC	197	AAAAAAGGMAAAC	AGAP008578-RA	778	790	784	-3216	-	6.84242	0.000287	0.201	ACAAAACACAAAC	Testis activator	TP	43.6988	54.549	TPC
AAAAAAGGMAAAC	197	AAAAAAGGMAAAC	AGAP008578-RA	1932	1944	1938	-2062	-	6.84242	0.000287	0.201	AAAATATGCAAAA	Testis activator	TP	43.6988	54.549	TPC
AGCGTTGAAAWAA	82	AGCGTTGAAAWAA	AGAP008578-RA	588	600	594	-3406	-	6.85455	0.000288	0.768	ACCGTGAAAATAA	Ovary activator	TP	22.169	88.1394	TPC
AAAACCATTTWAG	76	AAAACCATTTWAG	AGAP008578-RA	3178	3190	3184	-816	+	6.85455	0.000288	1	AAAAACAGTTTCG	Ovary activator	TP	28.9987	81.9295	TPC
AWTTTGG	47	AWTTTGG	AGAP008578-RA	1065	1071	1068	-2932	-	7.67879	0.000289	0.77	AGTTTGG	Germline activator	OC	146.328	308.556	OCC
CTCVCTCTCHC	59	CTCVCTCTCHC	AGAP008578-RA	819	829	824	-3176	+	7.59394	0.00029	0.376	CTGCCTCACTC	Ovary repressor	TP	-6.46505	-115.296	TPNC
CTCVCTCTCHC	59	CTCVCTCTCHC	AGAP008578-RA	2501	2511	2506	-1494	+	7.59394	0.00029	0.376	CTCCCACTAAC	Ovary repressor	TP	-6.46505	-115.296	TPNC
AAYMATCMAAC	174	AAYMATCMAAC	AGAP008578-RA	1878	1888	1883	-2117	-	7.31515	0.000293	0.384	AATTATAAAAC	Testis activator	TC	79.9386	36.496	TCC
AAYMATCMAAC	174	AAYMATCMAAC	AGAP008578-RA	2325	2335	2330	-1670	-	7.31515	0.000293	0.384	AATAATATAAC	Testis activator	TC	79.9386	36.496	TCC
GTCAACTAAAAYS	120	GTCAACTAAAAYS	AGAP008578-RA	77	89	83	-3917	-	6.4303	0.000294	0.784	ATCAACAAAAGCC	Ovary activator	OC	88.5857	167.337	OCC
AATATTATTTTAT	95	AATATTATTTTAT	AGAP008578-RA	199	211	205	-3795	+	7.31792	0.000295	0.262	AATATTACATTAG	Ovary activator	TP	18.9284	108.914	TPNC
AATATTATTTTAT	95	AATATTATTTTAT	AGAP008578-RA	192	204	198	-3802	-	7.31792	0.000295	0.262	AATATTCATTAAT	Ovary activator	TP	18.9284	108.914	TPNC
AATATTATTTTAT	95	AATATTATTTTAT	AGAP008578-RA	1891	1903	1897	-2103	+	7.31792	0.000295	0.262	TATTGTATTTTAT	Ovary activator	TP	18.9284	108.914	TPNC
AATATTATTTTAT	95	AATATTATTTTAT	AGAP008578-RA	2309	2321	2315	-1685	+	7.31792	0.000295	0.262	ATTATTGTTTTGT	Ovary activator	TP	18.9284	108.914	TPNC
AATATTATTTTAT	95	AATATTATTTTAT	AGAP008578-RA	2322	2334	2328	-1672	+	7.31792	0.000295	0.262	GATGTTATATTAT	Ovary activator	TP	18.9284	108.914	TPNC
AATATTATTTTAT	95	AATATTATTTTAT	AGAP008578-RA	2347	2359	2353	-1647	+	7.31792	0.000295	0.262	ATTAGTATTTTCT	Ovary activator	TP	18.9284	108.914	TPNC
AATATTATTTTAT	95	AATATTATTTTAT	AGAP008578-RA	2388	2400	2394	-1606	+	7.31792	0.000295	0.262	AATTTCATTTCAT	Ovary activator	TP	18.9284	108.914	TPNC
CAGGCGGTCCCCG	115	CAGGCGGTCCCCG	AGAP008578-RA	736	748	742	-3258	-	4.26061	0.000295	0.45	CCGTCCGTCTCCG	Ovary activator	OP	11.4209	150.699	OPNC
CAGGCGGTCCCCG	115	CAGGCGGTCCCCG	AGAP008578-RA	3007	3019	3013	-987	+	4.26061	0.000295	0.45	CAAGCGTATCCCG	Ovary activator	OP	11.4209	150.699	OPNC
CAGGCGGTCCCCG	115	CAGGCGGTCCCCG	AGAP008578-RA	3333	3345	3339	-661	-	4.26061	0.000295	0.45	CCCGCTGTCCCGG	Ovary activator	OP	11.4209	150.699	OPNC
AAATCAAWA	185	AAATCAAWA	AGAP008578-RA	337	345	341	-3659	+	9.9697	0.000296	0.337	AAAGCAAAA	Testis activator	TP	48.5512	41.06	TPNC
AAATCAAWA	185	AAATCAAWA	AGAP008578-RA	698	706	702	-3298	-	9.9697	0.000296	0.337	AAAACAAAA	Testis activator	TP	48.5512	41.06	TPNC
AAATCAAWA	185	AAATCAAWA	AGAP008578-RA	1313	1321	1317	-2683	+	9.9697	0.000296	0.337	AAAACAAAA	Testis activator	TP	48.5512	41.06	TPNC
AAATCAAWA	185	AAATCAAWA	AGAP008578-RA	1455	1463	1459	-2541	+	9.9697	0.000296	0.337	AAACCAAAA	Testis activator	TP	48.5512	41.06	TPNC
AAATCAAWA	185	AAATCAAWA	AGAP008578-RA	1461	1469	1465	-2535	+	9.9697	0.000296	0.337	AAACCAAAA	Testis activator	TP	48.5512	41.06	TPNC
AAATCAAWA	185	AAATCAAWA	AGAP008578-RA	1836	1844	1840	-2160	+	9.9697	0.000296	0.337	AAATCACAA	Testis activator	TP	48.5512	41.06	TPNC
AAATCAAWA	185	AAATCAAWA	AGAP008578-RA	2311	2319	2315	-1685	-	9.9697	0.000296	0.337	AAAACAATA	Testis activator	TP	48.5512	41.06	TPNC
CSACCACGGTGM	154	CSACCACGGTGM	AGAP008578-RA	730	741	735.5	-3264.5	+	5.51515	0.000297	0.329	CCAACTCGGAGA	Testis activator	OP	69.0881	13.5693	OPC
CAGTTCAGTC	181	CAGTTCAGTC	AGAP008578-RA	165	174	169.5	-3830.5	+	8.30303	0.000298	0.509	CACTTCTGTC	Testis activator	TC	197.273	-74.4809	TCC
CAGTTCAGTC	181	CAGTTCAGTC	AGAP008578-RA	216	225	220.5	-3779.5	+	8.30303	0.000298	0.509	CAGTTATGTC	Testis activator	TC	197.273	-74.4809	TCC
CAGTTCAGTC	181	CAGTTCAGTC	AGAP008578-RA	358	367	362.5	-3637.5	-	8.30303	0.000298	0.509	CAGTTCTGTT	Testis activator	TC	197.273	-74.4809	TCC
AGAAGTGTGC	165	AGAAGTGTGC	AGAP008578-RA	577	586	581.5	-3418.5	+	8.30303	0.000298	0.47	AAAAGCGTGC	Testis activator	TC	182.254	2.94715	TCNC
AGAAGTGTGC	165	AGAAGTGTGC	AGAP008578-RA	2824	2833	2828.5	-1171.5	+	8.30303	0.000298	0.47	TGAAGTGTTC	Testis activator	TC	182.254	2.94715	TCNC
TCGCATCATC	40	TCGCATCATC	AGAP008578-RA	120	129	124.5	-3875.5	+	8.30303	0.000298	1	CCCCATCATC	Germline activator	TC	172.395	250.73	TCNC
TCGCATCATC	40	TCGCATCATC	AGAP008578-RA	3385	3394	3389.5	-610.5	-	8.30303	0.000298	1	TCGCATCAAT	Germline activator	TC	172.395	250.73	TCNC
CGCCTGTAAT	14	CGCCTGTAAT	AGAP008578-RA	248	257	252.5	-3747.5	-	8.30303	0.000298	0.591	CGCAGGTAAT	Germline activator	OP	83.4704	118.151	OPC
CGCCTGTAAT	14	CGCCTGTAAT	AGAP008578-RA	2446	2455	2450.5	-1549.5	+	8.30303	0.000298	0.591	CGCTTGTATT	Germline activator	OP	83.4704	118.151	OPC
CGCCTGTAAT	14	CGCCTGTAAT	AGAP008578-RA	3516	3525	3520.5	-479.5	+	8.30303	0.000298	0.591	CGCTTGCAAT	Germline activator	OP	83.4704	118.151	OPC
AAAATCACAAAWYMA	77	AAAATCACAAAWYMA	AGAP008578-RA	1951	1965	1958	-2042	+	4.18788	0.0003	0.228	AAAAACATACATGCA	Ovary activator	OP	26.9961	81.9786	OPC
CAAAYAGAASWGAHT	18	CAAAYAGAASWGAHT	AGAP008578-RA	1459	1473	1466	-2534	+	3.64848	0.0003	0.34	CAAAACCAAAAGAAT	Germline activator	OP	58.3033	134.671	OPNC
GCTCGCACAG	64	GCTCGCACAG	AGAP008578-RA	412	421	416.5	-3583.5	-	8.58182	0.000302	0.688	GCTGGGACAG	Ovary repressor	TP	27.6174	-132.896	TPC
GCTCGCACAG	64	GCTCGCACAG	AGAP008578-RA	511	520	515.5	-3484.5	-	8.58182	0.000302	0.688	GTTCGTACAG	Ovary repressor	TP	27.6174	-132.896	TPC
ATCTGTGATTTTCGG	23	ATCTGTGATTTTCGG	AGAP008578-RA	31	45	38	-3962	+	1.72727	0.000302	0.454	TTCAGTGACTTGTGG	Germline activator	TP	93.0827	163.723	TPNC
ATCTGTGATTTTCGG	23	ATCTGTGATTTTCGG	AGAP008578-RA	2585	2599	2592	-1408	+	1.72727	0.000302	0.454	CTCTGTCAAAATCGG	Germline activator	TP	93.0827	163.723	TPNC
ATCTGTGATTTTCGG	23	ATCTGTGATTTTCGG	AGAP008578-RA	2615	2629	2622	-1378	-	1.72727	0.000302	0.454	AACAGGCAATTTCGG	Germline activator	TP	93.0827	163.723	TPNC
ATCTGTGATTTTCGG	23	ATCTGTGATTTTCGG	AGAP008578-RA	2930	2944	2937	-1063	+	1.72727	0.000302	0.454	AGCTGAGATCGTCGT	Germline activator	TP	93.0827	163.723	TPNC
ATCTGTGATTTTCGG	23	ATCTGTGATTTTCGG	AGAP008578-RA	3442	3456	3449	-551	-	1.72727	0.000302	0.454	CTCTGTGTGTGTAGG	Germline activator	TP	93.0827	163.723	TPNC
ATAWTTTGGASW	100	ATAWTTTGGASW	AGAP008578-RA	2366	2377	2371.5	-1628.5	-	8.38788	0.000307	0.633	GTATTTTGAACA	Ovary activator	TP	36.0812	126.545	TPC
CCAAAATAWDAACMR	92	CCAAAATAWDAACMR	AGAP008578-RA	776	790	783	-3217	-	3.64848	0.000308	0.27	ACAAAACACAAACAC	Ovary activator	TP	40.1089	103.637	TPNC
AAGTGTGTGTK	4	AAGTGTGTGTK	AGAP008578-RA	3444	3454	3449	-551	-	4.84242	0.000309	0.0429	CTGTGTGTGTA	Germline repressor	TP	-51.9332	-121.522	TPC
AAAAAAGGMAAAC	197	AAAAAAGGMAAAC	AGAP008578-RA	1317	1329	1323	-2677	+	6.57576	0.000311	0.201	CAAAAAAGAAAAA	Testis activator	TP	43.6988	54.549	TPC
AMAAAATMCAWC	79	AMAAAATMCAWC	AGAP008578-RA	1952	1963	1957.5	-2042.5	+	8.12121	0.000311	0.271	AAAACATACATG	Ovary activator	OP	18.364	83.5903	OPC
AMAAAATMCAWC	79	AMAAAATMCAWC	AGAP008578-RA	2325	2336	2330.5	-1669.5	-	8.12121	0.000311	0.271	AAATAATATAAC	Ovary activator	OP	18.364	83.5903	OPC
CGCACACAM	5	CGCACACAM	AGAP008578-RA	2910	2918	2914	-1086	-	6.53939	0.000315	0.0407	CACACACAT	Germline repressor	OP	-50.7462	-137.05	OPNC
CGCACACAM	5	CGCACACAM	AGAP008578-RA	3041	3049	3045	-955	-	6.53939	0.000315	0.0407	AGCACACAG	Germline repressor	OP	-50.7462	-137.05	OPNC
CGCACACAM	5	CGCACACAM	AGAP008578-RA	3446	3454	3450	-550	+	6.53939	0.000315	0.0407	CACACACAG	Germline repressor	OP	-50.7462	-137.05	OPNC
ATAWTTTGGASW	100	ATAWTTTGGASW	AGAP008578-RA	1938	1949	1943.5	-2056.5	+	8.10909	0.000317	0.633	ATATTTTATACA	Ovary activator	TP	36.0812	126.545	TPC
CMCGCATAMAAAC	57	CMCGCATAMAAAC	AGAP008578-RA	1476	1488	1482	-2518	+	6.44242	0.000318	0.051	TACGCATTCAAAG	Ovary repressor	TP	-36.8091	-107.087	TPC
CCCAGATCCV	205	CCCAGATCCV	AGAP008578-RA	1792	1801	1796.5	-2203.5	-	7.33939	0.000322	0.838	CCCAGTTCGG	Testis activator	TP	124.057	-72.2333	TPC
CCCAGATCCV	205	CCCAGATCCV	AGAP008578-RA	3165	3174	3169.5	-830.5	-	7.33939	0.000322	0.838	CCCTGATTCG	Testis activator	TP	124.057	-72.2333	TPC
AAAGTKGTHRAA	137	AAAGTKGTHRAA	AGAP008578-RA	1092	1103	1097.5	-2902.5	-	7.84848	0.000324	1	AAAGTTGCAAGA	Ovary activator	OC	110.582	287.201	OCNC
CCCCCCCCCCCCCCC	72	CCCCCCCCCCCCCCC	AGAP008578-RA	2680	2694	2687	-1313	+	3.12121	0.000325	0.784	TGCGCGCCTCCCCCC	Ovary repressor	OC	-83.1446	-199.885	OCNC
CCCCCCCCCCCCCCC	72	CCCCCCCCCCCCCCC	AGAP008578-RA	2681	2695	2688	-1312	+	3.12121	0.000325	0.784	GCGCGCCTCCCCCCT	Ovary repressor	OC	-83.1446	-199.885	OCNC
CCCCCCCCCCCCCCC	72	CCCCCCCCCCCCCCC	AGAP008578-RA	2682	2696	2689	-1311	+	3.12121	0.000325	0.784	CGCGCCTCCCCCCTT	Ovary repressor	OC	-83.1446	-199.885	OCNC
TCCGGACG	66	TCCGGACG	AGAP008578-RA	522	529	525.5	-3474.5	-	5.33333	0.000335	0.654	GCCGGTCG	Ovary repressor	TP	2.86091	-138.125	TPNC
TCCGGACG	66	TCCGGACG	AGAP008578-RA	541	548	544.5	-3455.5	-	5.33333	0.000335	0.654	GCCGGTCG	Ovary repressor	TP	2.86091	-138.125	TPNC
CCGACCGA	60	CCGACCGA	AGAP008578-RA	741	748	744.5	-3255.5	-	5.33333	0.000335	0.279	CCGTCCGT	Ovary repressor	TP	23.2099	-116.089	TPNC
CCGACCGA	60	CCGACCGA	AGAP008578-RA	745	752	748.5	-3251.5	-	5.33333	0.000335	0.279	CCGTCCGT	Ovary repressor	TP	23.2099	-116.089	TPNC
CCGACCGA	60	CCGACCGA	AGAP008578-RA	749	756	752.5	-3247.5	-	5.33333	0.000335	0.279	CCGTCCGT	Ovary repressor	TP	23.2099	-116.089	TPNC
CCGACCGA	60	CCGACCGA	AGAP008578-RA	753	760	756.5	-3243.5	-	5.33333	0.000335	0.279	CCGTCCGT	Ovary repressor	TP	23.2099	-116.089	TPNC
CCGACCGA	60	CCGACCGA	AGAP008578-RA	757	764	760.5	-3239.5	-	5.33333	0.000335	0.279	CCGTCCGT	Ovary repressor	TP	23.2099	-116.089	TPNC
CCGACCGA	60	CCGACCGA	AGAP008578-RA	761	768	764.5	-3235.5	-	5.33333	0.000335	0.279	CCGTCCGT	Ovary repressor	TP	23.2099	-116.089	TPNC
CGCTTGCC	54	CGCTTGCC	AGAP008578-RA	3401	3408	3404.5	-595.5	+	5.33333	0.000335	0.514	CGCGCGCC	Ovary repressor	OP	-36.5235	-94.4514	OPNC
CGTTTTGTAGGC	21	CGTTTTGTAGGC	AGAP008578-RA	783	794	788.5	-3211.5	+	6.60606	0.000336	1	TGTTTTGTGCGC	Germline activator	TC	135.906	148.811	TCNC
CGTTTTGTAGGC	21	CGTTTTGTAGGC	AGAP008578-RA	1851	1862	1856.5	-2143.5	-	6.60606	0.000336	1	GGTTTTGTTTGC	Germline activator	TC	135.906	148.811	TCNC
ACBTCATTT	147	ACBTCATTT	AGAP008578-RA	1653	1661	1657	-2343	-	9.68485	0.00034	1	ACCTAATTT	Ovary activator	OC	128.176	522.298	OCC
GGCTGGAAATCACR	151	GGCTGGAAATCACR	AGAP008578-RA	2061	2074	2067.5	-1932.5	-	4.2303	0.00034	0.538	AGCTGGAATTTGCA	Testis activator	OP	84.0267	57.8402	OPNC
AMTKTCAAA	199	AMTKTCAAA	AGAP008578-RA	220	228	224	-3776	+	9.27879	0.00034	0.386	TATGTCAAA	Testis activator	TP	55.0115	73.528	TPC
AMTKTCAAA	199	AMTKTCAAA	AGAP008578-RA	1265	1273	1269	-2731	-	9.27879	0.00034	0.386	AATGTCAAT	Testis activator	TP	55.0115	73.528	TPC
AMTKTCAAA	199	AMTKTCAAA	AGAP008578-RA	1783	1791	1787	-2213	-	9.27879	0.00034	0.386	CATGTCAAA	Testis activator	TP	55.0115	73.528	TPC
AMTKTCAAA	199	AMTKTCAAA	AGAP008578-RA	2156	2164	2160	-1840	-	9.27879	0.00034	0.386	ACTTGCAAA	Testis activator	TP	55.0115	73.528	TPC
GAGGGCRCG	148	GAGGGCRCG	AGAP008578-RA	311	319	315	-3685	-	6.40606	0.000341	0.294	GCGGGCGCA	Testis repressor	OP	-81.1973	-119.54	OPNC
GAGGGCRCG	148	GAGGGCRCG	AGAP008578-RA	400	408	404	-3596	+	6.40606	0.000341	0.294	TGGGGCGCG	Testis repressor	OP	-81.1973	-119.54	OPNC
GAGGGCRCG	148	GAGGGCRCG	AGAP008578-RA	604	612	608	-3392	+	6.40606	0.000341	0.294	GTGCGCGCG	Testis repressor	OP	-81.1973	-119.54	OPNC
GAGGGCRCG	148	GAGGGCRCG	AGAP008578-RA	606	614	610	-3390	+	6.40606	0.000341	0.294	GCGCGCGCG	Testis repressor	OP	-81.1973	-119.54	OPNC
GAGGGCRCG	148	GAGGGCRCG	AGAP008578-RA	674	682	678	-3322	-	6.40606	0.000341	0.294	GTGGTCGCG	Testis repressor	OP	-81.1973	-119.54	OPNC
GAGGGCRCG	148	GAGGGCRCG	AGAP008578-RA	2682	2690	2686	-1314	-	6.40606	0.000341	0.294	GGAGGCGCG	Testis repressor	OP	-81.1973	-119.54	OPNC
GAGGGCRCG	148	GAGGGCRCG	AGAP008578-RA	3398	3406	3402	-598	+	6.40606	0.000341	0.294	GCGCGCGCG	Testis repressor	OP	-81.1973	-119.54	OPNC
GAGGGCRCG	148	GAGGGCRCG	AGAP008578-RA	3399	3407	3403	-597	-	6.40606	0.000341	0.294	GCGCGCGCG	Testis repressor	OP	-81.1973	-119.54	OPNC
AATCAATCGCA	177	AATCAATCGCA	AGAP008578-RA	236	246	241	-3759	+	4.84242	0.00035	0.691	AGGCAAGCGCA	Testis activator	TC	142.274	-54.5783	TCC
AATCAATCGCA	177	AATCAATCGCA	AGAP008578-RA	2532	2542	2537	-1463	+	4.84242	0.00035	0.691	AAGCCTTCGCA	Testis activator	TC	142.274	-54.5783	TCC
AATCTGTTCGA	108	AATCTGTTCGA	AGAP008578-RA	765	775	770	-3230	-	4.84242	0.00035	0.853	AGTCTGTCCGT	Ovary activator	OP	59.1922	136.588	OPC
AATCTGTTCGA	108	AATCTGTTCGA	AGAP008578-RA	2633	2643	2638	-1362	+	4.84242	0.00035	0.853	ACGCTGTTCGT	Ovary activator	OP	59.1922	136.588	OPC
AAAATCACAAAWYMA	77	AAAATCACAAAWYMA	AGAP008578-RA	1312	1326	1319	-2681	+	3.92121	0.00035	0.228	TAAAACAAAAAAGAA	Ovary activator	OP	26.9961	81.9786	OPC
AAAATCACAAAWYMA	77	AAAATCACAAAWYMA	AGAP008578-RA	1899	1913	1906	-2094	-	3.92121	0.00035	0.228	ATTATAACAAATAAA	Ovary activator	OP	26.9961	81.9786	OPC
AAAATCACAAAWYMA	77	AAAATCACAAAWYMA	AGAP008578-RA	3724	3738	3731	-269	-	3.92121	0.00035	0.228	AATATTACAAAAAAT	Ovary activator	OP	26.9961	81.9786	OPC
CTTGCAGGTG	129	CTTGCAGGTG	AGAP008578-RA	2156	2165	2160.5	-1839.5	+	8.30303	0.00035	1	TTTGCAAGTG	Ovary activator	OC	67.5685	236.486	OCNC
GYACACAGCAC	55	GYACACAGCAC	AGAP008578-RA	2800	2810	2805	-1195	-	4.84242	0.00035	0.227	GGACAGAGCAA	Ovary repressor	TP	-35.542	-102.96	TPNC
CGGSACG	62	CGGSACG	AGAP008578-RA	800	806	803	-3197	+	7.82424	0.00035	0.687	CGGGTCG	Ovary repressor	TP	-32.5532	-123.872	TPNC
AATMTAC	51	AATMTAC	AGAP008578-RA	3949	3955	3952	-48	-	7.4	0.000352	1	AATGTAC	Germline activator	TC	359.836	487.349	TCC
NCCACCAVCACCAN	6	NCCACCAVCACCAN	AGAP008578-RA	3589	3602	3595.5	-404.5	-	5.65455	0.000354	0.263	TCGACGACCACCGC	Germline repressor	TC	-66.6242	-145.697	TCNC
NCCACCAVCACCAN	6	NCCACCAVCACCAN	AGAP008578-RA	3605	3618	3611.5	-388.5	-	5.65455	0.000354	0.263	CACTACACCACCAA	Germline repressor	TC	-66.6242	-145.697	TCNC
CTACACADY	38	CTACACADY	AGAP008578-RA	1475	1483	1479	-2521	+	9.01818	0.000358	0.467	CTACGCATT	Germline activator	OC	171.885	235.607	OCC
CCAAAATAWDAACMR	92	CCAAAATAWDAACMR	AGAP008578-RA	1544	1558	1551	-2449	-	3.24242	0.000359	0.283	CAAAGAAAACAACAA	Ovary activator	TP	40.1089	103.637	TPNC
AAGGATGCATAT	152	AAGGATGCATAT	AGAP008578-RA	1959	1970	1964.5	-2035.5	-	6.32727	0.00036	0.968	AATGCTGCATGT	Testis activator	OP	67.2712	87.4913	OPNC
ACAGTCTGAACTC	22	ACAGTCTGAACTC	AGAP008578-RA	765	777	771	-3229	-	3.42424	0.000363	0.58	ACAGTCTGTCCGT	Germline activator	OP	144.383	155.456	OPC
ACAGTCTGAACTC	22	ACAGTCTGAACTC	AGAP008578-RA	3931	3943	3937	-63	+	3.42424	0.000363	0.58	ACACACAGATCTC	Germline activator	OP	144.383	155.456	OPC
AATTATAAAACWG	10	AATTATAAAACWG	AGAP008578-RA	2323	2335	2329	-1671	-	6.57576	0.000364	0.581	AATAATATAACAT	Germline activator	OP	71.2698	93.0426	OPC
CATAAAAYACWT	11	CATAAAAYACWT	AGAP008578-RA	1917	1928	1922.5	-2077.5	+	5.09091	0.000367	0.418	CTAAAAAGACAT	Germline activator	TP	93.4219	96.0846	TPC
GGGCAGAGC	58	GGGCAGAGC	AGAP008578-RA	1201	1209	1205	-2795	+	7.09697	0.000367	0.7	GGGCAGTTC	Ovary repressor	TP	5.59278	-108.4	TPC
GGGCAGAGC	58	GGGCAGAGC	AGAP008578-RA	2516	2524	2520	-1480	+	7.09697	0.000367	0.7	TGGCAGTGC	Ovary repressor	TP	5.59278	-108.4	TPC
ATTTCGAA	19	ATTTCGAA	AGAP008578-RA	2007	2014	2010.5	-1989.5	-	9.44242	0.000367	0.59	ATTTCGAT	Germline activator	TP	75.4825	137.257	TPC
ATTTCGAA	19	ATTTCGAA	AGAP008578-RA	3234	3241	3237.5	-762.5	-	9.44242	0.000367	0.59	ATATCGAA	Germline activator	TP	75.4825	137.257	TPC
ATTTCGAA	19	ATTTCGAA	AGAP008578-RA	3736	3743	3739.5	-260.5	+	9.44242	0.000367	0.59	ATTTCGAC	Germline activator	TP	75.4825	137.257	TPC
ATTTCGAA	19	ATTTCGAA	AGAP008578-RA	3939	3946	3942.5	-57.5	+	9.44242	0.000367	0.59	ATCTCGAA	Germline activator	TP	75.4825	137.257	TPC
TACAAGAATT	140	TACAAGAATT	AGAP008578-RA	1705	1714	1709.5	-2290.5	-	7.74545	0.000368	0.834	TACATGCATT	Ovary activator	OC	0.479282	327.045	OCNC
TACAAGAATT	140	TACAAGAATT	AGAP008578-RA	3105	3114	3109.5	-890.5	+	7.74545	0.000368	0.834	TACAAGATAT	Ovary activator	OC	0.479282	327.045	OCNC
AAAATCTTCT	88	AAAATCTTCT	AGAP008578-RA	2010	2019	2014.5	-1985.5	+	7.74545	0.000368	0.969	GAAATCTTCC	Ovary activator	OP	11.3966	97.5373	OPC
AAAATCTTCT	88	AAAATCTTCT	AGAP008578-RA	2592	2601	2596.5	-1403.5	+	7.74545	0.000368	0.969	AAAATCGGCT	Ovary activator	OP	11.3966	97.5373	OPC
AAAATCTTCT	88	AAAATCTTCT	AGAP008578-RA	3228	3237	3232.5	-767.5	+	7.74545	0.000368	0.969	AAAGTCTTCG	Ovary activator	OP	11.3966	97.5373	OPC
AATGGAAAAT	83	AATGGAAAAT	AGAP008578-RA	2013	2022	2017.5	-1982.5	-	7.74545	0.000368	0.692	GATGGAAGAT	Ovary activator	OP	33.9938	90.049	OPNC
AATGGAAAAT	83	AATGGAAAAT	AGAP008578-RA	3542	3551	3546.5	-453.5	+	7.74545	0.000368	0.692	GCTGGAAAAT	Ovary activator	OP	33.9938	90.049	OPNC
AATGGAAAAT	83	AATGGAAAAT	AGAP008578-RA	3800	3809	3804.5	-195.5	-	7.74545	0.000368	0.692	AGTGGAACAT	Ovary activator	OP	33.9938	90.049	OPNC
ATATTTTGAG	37	ATATTTTGAG	AGAP008578-RA	2404	2413	2408.5	-1591.5	-	7.74545	0.000368	1	ATTTTATGAG	Germline activator	OP	111.531	234.729	OPC
ATTACTGTAT	28	ATTACTGTAT	AGAP008578-RA	926	935	930.5	-3069.5	+	7.74545	0.000368	0.715	ATCACTGTCT	Germline activator	OP	111.753	179.733	OPC
ATTACTGTAT	28	ATTACTGTAT	AGAP008578-RA	1623	1632	1627.5	-2372.5	+	7.74545	0.000368	0.715	ATTACTGCTT	Germline activator	OP	111.753	179.733	OPC
ATTACTGTAT	28	ATTACTGTAT	AGAP008578-RA	2374	2383	2378.5	-1621.5	-	7.74545	0.000368	0.715	TTAACTGTAT	Germline activator	OP	111.753	179.733	OPC
ATTACTGTAT	28	ATTACTGTAT	AGAP008578-RA	3427	3436	3431.5	-568.5	-	7.74545	0.000368	0.715	ATCACTGTGT	Germline activator	OP	111.753	179.733	OPC
GGTAAGGA	203	GGTAAGGA	AGAP008578-RA	263	270	266.5	-3733.5	+	9.72121	0.000372	1	GGTAACGA	Testis activator	TP	91.192	82.233	TPC
ATCGAGCAK	178	ATCGAGCAK	AGAP008578-RA	865	873	869	-3131	-	6.26061	0.000372	0.988	ATCGAGGAA	Testis activator	TC	147.984	-44.9706	TCC
TGACAGCA	109	TGACAGCA	AGAP008578-RA	2698	2705	2701.5	-1298.5	+	9.72121	0.000372	0.581	TGATAGCA	Ovary activator	TC	51.1765	136.98	TCNC
TGACAGCA	109	TGACAGCA	AGAP008578-RA	2834	2841	2837.5	-1162.5	+	9.72121	0.000372	0.581	TTACAGCA	Ovary activator	TC	51.1765	136.98	TCNC
TGACAGCA	109	TGACAGCA	AGAP008578-RA	3046	3053	3049.5	-950.5	-	9.72121	0.000372	0.581	TGAGAGCA	Ovary activator	TC	51.1765	136.98	TCNC
CGCACACAM	5	CGCACACAM	AGAP008578-RA	604	612	608	-3392	-	6.12727	0.000372	0.0473	CGCGCGCAC	Germline repressor	OP	-50.7462	-137.05	OPNC
AMAAAATMCAWC	79	AMAAAATMCAWC	AGAP008578-RA	2749	2760	2754.5	-1245.5	-	4.81212	0.000375	0.281	AGAAAATTAATC	Ovary activator	OP	18.364	83.5903	OPC
ACATACGV	139	ACATACGV	AGAP008578-RA	1229	1236	1232.5	-2767.5	+	8.47879	0.000375	0.99	ACACACGC	Ovary activator	OC	74.8209	301.382	OCC
ACATACGV	139	ACATACGV	AGAP008578-RA	2567	2574	2570.5	-1429.5	-	8.47879	0.000375	0.99	ACACACGC	Ovary activator	OC	74.8209	301.382	OCC
ACATACGV	139	ACATACGV	AGAP008578-RA	2980	2987	2983.5	-1016.5	+	8.47879	0.000375	0.99	ACGTACGG	Ovary activator	OC	74.8209	301.382	OCC
CMCGCATAMAAAC	57	CMCGCATAMAAAC	AGAP008578-RA	1944	1956	1950	-2050	+	5.89697	0.000378	0.0595	TATACATAAAAAC	Ovary repressor	TP	-36.8091	-107.087	TPC
ATAMGTTGAARAAGN	160	ATAMGTTGAARAAGN	AGAP008578-RA	421	435	428	-3572	-	3.38182	0.000379	0.877	GTACGATGAAGGCGG	Testis activator	TC	133.567	-6.46132	TCNC
ACBTCATTT	147	ACBTCATTT	AGAP008578-RA	2389	2397	2393	-1607	+	9.41818	0.000381	1	ATTTCATTT	Ovary activator	OC	128.176	522.298	OCC
ACBTCATTT	147	ACBTCATTT	AGAP008578-RA	2394	2402	2398	-1602	+	9.41818	0.000381	1	ATTTCATTT	Ovary activator	OC	128.176	522.298	OCC
ATTGAAATGDACA	106	ATTGAAATGDACA	AGAP008578-RA	2162	2174	2168	-1832	+	6.30303	0.000383	0.437	AGTGAAATAACCA	Ovary activator	OP	39.0064	135.511	OPNC
ATTGAAATGDACA	106	ATTGAAATGDACA	AGAP008578-RA	2389	2401	2395	-1605	-	6.30303	0.000383	0.437	AATGAAATGAAAT	Ovary activator	OP	39.0064	135.511	OPNC
ATTGAAATGDACA	106	ATTGAAATGDACA	AGAP008578-RA	3898	3910	3904	-96	+	6.30303	0.000383	0.437	GTTGAAACCAACA	Ovary activator	OP	39.0064	135.511	OPNC
GTTCGTYCTBKCT	70	GTTCGTYCTBKCT	AGAP008578-RA	1785	1797	1791	-2209	-	5.47879	0.000385	0.494	GTTCGGCATGTCA	Ovary repressor	TP	-10.6078	-159.169	TPC
AAATGAGAWAGA	189	AAATGAGAWAGA	AGAP008578-RA	863	874	868.5	-3131.5	-	5.3697	0.000388	0.448	AATCGAGGAAGA	Testis activator	TP	62.2324	35.354	TPNC
AAATGAGAWAGA	189	AAATGAGAWAGA	AGAP008578-RA	955	966	960.5	-3039.5	-	5.3697	0.000388	0.448	AAATGTGATTGT	Testis activator	TP	62.2324	35.354	TPNC
AAATGAGAWAGA	189	AAATGAGAWAGA	AGAP008578-RA	3750	3761	3755.5	-244.5	-	5.3697	0.000388	0.448	GAGAGAGAAAGA	Testis activator	TP	62.2324	35.354	TPNC
AAYMATCMAAC	174	AAYMATCMAAC	AGAP008578-RA	2012	2022	2017	-1983	+	7.1697	0.000388	0.384	AATCTTCCATC	Testis activator	TC	79.9386	36.496	TCC
AAYMATCMAAC	174	AAYMATCMAAC	AGAP008578-RA	2790	2800	2795	-1205	-	7.1697	0.000388	0.384	AACCAACACAC	Testis activator	TC	79.9386	36.496	TCC
AAYMATCMAAC	174	AAYMATCMAAC	AGAP008578-RA	2794	2804	2799	-1201	-	7.1697	0.000388	0.384	AGCAAACCAAC	Testis activator	TC	79.9386	36.496	TCC
AGATCARAVTA	16	AGATCARAVTA	AGAP008578-RA	2796	2806	2801	-1199	-	7.30909	0.000389	1	AGAGCAAACCA	Germline activator	TP	68.5124	123.693	TPC
AAATTTMCWACATA	110	AAATTTMCWACATA	AGAP008578-RA	1157	1170	1163.5	-2836.5	-	3.38182	0.00039	0.984	AAATGTCCCAAAAA	Ovary activator	OP	14.6578	141.559	OPC
ATTTCACGAM	50	ATTTCACGAM	AGAP008578-RA	2434	2443	2438.5	-1561.5	+	7.06667	0.00039	1	TTTTCTCGAA	Germline activator	TC	279.421	435.44	TCC
AACTCCCAAA	193	AACTCCCAAA	AGAP008578-RA	1060	1069	1064.5	-2935.5	+	8.02424	0.000391	0.742	AACCACCAAA	Testis activator	TP	78.5369	28.7928	TPNC
AACTCCCAAA	193	AACTCCCAAA	AGAP008578-RA	1159	1168	1163.5	-2836.5	-	8.02424	0.000391	0.742	ATGTCCCAAA	Testis activator	TP	78.5369	28.7928	TPNC
AAAAAAGGMAAAC	197	AAAAAAGGMAAAC	AGAP008578-RA	1536	1548	1542	-2458	-	2.86667	0.000391	0.234	AACAAAGGTGGAC	Testis activator	TP	43.6988	54.549	TPC
AAAATCACAAAWYMA	77	AAAATCACAAAWYMA	AGAP008578-RA	3028	3042	3035	-965	-	3.77576	0.000392	0.236	AGAGCCACACAACCA	Ovary activator	OP	26.9961	81.9786	OPC
CTGCCCAGVTGCC	190	CTGCCCAGVTGCC	AGAP008578-RA	413	425	419	-3581	+	2.73939	0.000392	0.421	TGTCCCAGCCGCC	Testis activator	TP	70.1659	43.2263	TPNC
CTGCCCAGVTGCC	190	CTGCCCAGVTGCC	AGAP008578-RA	1387	1399	1393	-2607	-	2.73939	0.000392	0.421	CGCCCCCGGTGCA	Testis activator	TP	70.1659	43.2263	TPNC
CTGCCCAGVTGCC	190	CTGCCCAGVTGCC	AGAP008578-RA	3210	3222	3216	-784	-	2.73939	0.000392	0.421	CCGCTCCAGTGCC	Testis activator	TP	70.1659	43.2263	TPNC
ACTGCTGAA	207	ACTGCTGAA	AGAP008578-RA	507	515	511	-3489	+	6.53939	0.000394	0.525	CCTGCTGTA	Testis activator	TP	133.848	69.8039	TPC
ACTGCTGAA	207	ACTGCTGAA	AGAP008578-RA	986	994	990	-3010	-	6.53939	0.000394	0.525	ACTGCCGAC	Testis activator	TP	133.848	69.8039	TPC
ACTGCTGAA	207	ACTGCTGAA	AGAP008578-RA	2119	2127	2123	-1877	+	6.53939	0.000394	0.525	TCTGCTGAG	Testis activator	TP	133.848	69.8039	TPC
ACTGCTGAA	207	ACTGCTGAA	AGAP008578-RA	3787	3795	3791	-209	+	6.53939	0.000394	0.525	GCTGCTGCA	Testis activator	TP	133.848	69.8039	TPC
ACGAAAAGC	175	ACGAAAAGC	AGAP008578-RA	3350	3358	3354	-646	+	6.53939	0.000394	0.617	GCGAAGAGC	Testis activator	TC	117.242	51.1926	TCC
ACGAAAAGC	175	ACGAAAAGC	AGAP008578-RA	3357	3365	3361	-639	-	6.53939	0.000394	0.617	ACGAGATGC	Testis activator	TC	117.242	51.1926	TCC
CCGGAAAAT	134	CCGGAAAAT	AGAP008578-RA	619	627	623	-3377	-	6.53939	0.000394	0.525	CCGGAACAG	Ovary activator	TC	35.4238	262.259	TCNC
CCGGAAAAT	134	CCGGAAAAT	AGAP008578-RA	3328	3336	3332	-668	-	6.53939	0.000394	0.525	CCGGAACGT	Ovary activator	TC	35.4238	262.259	TCNC
CCGGAAAAT	134	CCGGAAAAT	AGAP008578-RA	3979	3987	3983	-17	+	6.53939	0.000394	0.525	CCGGTGAAT	Ovary activator	TC	35.4238	262.259	TCNC
ACACGGTTA	42	ACACGGTTA	AGAP008578-RA	259	267	263	-3737	+	6.53939	0.000394	0.787	TCACGGTAA	Germline activator	OP	122.041	269.842	OPNC
ACACGGTTA	42	ACACGGTTA	AGAP008578-RA	328	336	332	-3668	+	6.53939	0.000394	0.787	TCACGGCTA	Germline activator	OP	122.041	269.842	OPNC
ACACGGTTA	42	ACACGGTTA	AGAP008578-RA	1239	1247	1243	-2757	+	6.53939	0.000394	0.787	ACCCGGTGA	Germline activator	OP	122.041	269.842	OPNC
AMAAAATMCAWC	79	AMAAAATMCAWC	AGAP008578-RA	2062	2073	2067.5	-1932.5	+	4.66667	0.000395	0.281	GCAAATTCCAGC	Ovary activator	OP	18.364	83.5903	OPC
ACTGCTTGGG	162	ACTGCTTGGG	AGAP008578-RA	435	444	439.5	-3560.5	-	3.63636	0.000405	1	ACAGCCGGGG	Testis activator	TC	163.957	90.5743	TCNC
AACGCTCCAG	125	AACGCTCCAG	AGAP008578-RA	1392	1401	1396.5	-2603.5	-	3.63636	0.000405	0.792	ACCGCCCCCG	Ovary activator	OC	25.9615	188.742	OCNC
AGCAGTGCAG	68	AGCAGTGCAG	AGAP008578-RA	2837	2846	2841.5	-1158.5	-	3.63636	0.000405	1	TGCTGTGCTG	Ovary repressor	OC	-13.025	-143.625	OCC
YAAATTGTACWG	97	YAAATTGTACWG	AGAP008578-RA	368	379	373.5	-3626.5	-	5.09091	0.000405	0.919	GAAAATGTATAG	Ovary activator	OP	14.6555	124.172	OPNC
GCAAAACGGA	187	GCAAAACGGA	AGAP008578-RA	1324	1333	1328.5	-2671.5	+	8.02424	0.000405	0.629	GAAAAACGAA	Testis activator	TP	53.9869	52.9846	TPNC
GCAAAACGGA	187	GCAAAACGGA	AGAP008578-RA	1452	1461	1456.5	-2543.5	+	8.02424	0.000405	0.629	GCAAAACCAA	Testis activator	TP	53.9869	52.9846	TPNC
GCAAAACGGA	187	GCAAAACGGA	AGAP008578-RA	1928	1937	1932.5	-2067.5	-	8.02424	0.000405	0.629	GCAAAAAGTA	Testis activator	TP	53.9869	52.9846	TPNC
GCAAAACGGA	187	GCAAAACGGA	AGAP008578-RA	2279	2288	2283.5	-1716.5	+	8.02424	0.000405	0.629	GCAAAACTAA	Testis activator	TP	53.9869	52.9846	TPNC
CAGTTCAGTC	181	CAGTTCAGTC	AGAP008578-RA	2735	2744	2739.5	-1260.5	+	8.02424	0.000405	0.509	CAGTTGAGTT	Testis activator	TC	197.273	-74.4809	TCC
AGAAGTGTGC	165	AGAAGTGTGC	AGAP008578-RA	1252	1261	1256.5	-2743.5	+	8.02424	0.000405	0.533	ACAAGTGTGT	Testis activator	TC	182.254	2.94715	TCNC
TCGCATCATC	40	TCGCATCATC	AGAP008578-RA	61	70	65.5	-3934.5	-	8.02424	0.000405	1	TAACATCATC	Germline activator	TC	172.395	250.73	TCNC
CGCCTGTAAT	14	CGCCTGTAAT	AGAP008578-RA	231	240	235.5	-3764.5	-	8.02424	0.000405	0.643	TGCCTCTAAT	Germline activator	OP	83.4704	118.151	OPC
ACAGYACT	168	ACAGYACT	AGAP008578-RA	2031	2038	2034.5	-1965.5	+	8.76364	0.000409	0.65	ACAGTACG	Testis activator	TC	187.756	-12.5548	TCNC
ACAGYACT	168	ACAGYACT	AGAP008578-RA	3084	3091	3087.5	-912.5	+	8.76364	0.000409	0.65	ACAGTCCT	Testis activator	TC	187.756	-12.5548	TCNC
AAAAATCTGTGATTT	26	AAAAATCTGTGATTT	AGAP008578-RA	2645	2659	2652	-1348	+	1.1697	0.000413	0.471	AACATTCCGTGGTGT	Germline activator	TP	60.0895	169.068	TPC
AAAAATCTGTGATTT	26	AAAAATCTGTGATTT	AGAP008578-RA	3079	3093	3086	-914	-	1.1697	0.000413	0.471	CAAGGACTGTGATTC	Germline activator	TP	60.0895	169.068	TPC
AAAWGCTTR	131	AAAWGCTTR	AGAP008578-RA	2223	2231	2227	-1773	+	9.27879	0.000416	0.687	AAATGTTTG	Ovary activator	OC	41.5422	249.929	OCC
GTTCGTYCTBKCT	70	GTTCGTYCTBKCT	AGAP008578-RA	861	873	867	-3133	+	5.46667	0.000418	0.494	GATCTTCCTCGAT	Ovary repressor	TP	-10.6078	-159.169	TPC
ATAMGTTGAARAAGN	160	ATAMGTTGAARAAGN	AGAP008578-RA	372	386	379	-3621	-	3.27273	0.000418	0.877	ATTGATTGAAAATGT	Testis activator	TC	133.567	-6.46132	TCNC
CSACCACGGTGM	154	CSACCACGGTGM	AGAP008578-RA	2852	2863	2857.5	-1142.5	+	5.50303	0.000419	0.361	CCACCACCGCAC	Testis activator	OP	69.0881	13.5693	OPC
CSACCACGGTGM	154	CSACCACGGTGM	AGAP008578-RA	3587	3598	3592.5	-407.5	-	5.50303	0.000419	0.361	CGACCACCGCTC	Testis activator	OP	69.0881	13.5693	OPC
AAGWCGART	112	AAGWCGART	AGAP008578-RA	390	398	394	-3606	-	9.29091	0.000424	0.893	AAGACAAAT	Ovary activator	OP	44.8975	146.155	OPC
ATCRAAGCARSC	169	ATCRAAGCARSC	AGAP008578-RA	281	292	286.5	-3713.5	-	4.94545	0.000429	0.671	ATCGAAGGTCCC	Testis activator	TC	198.128	-73.6647	TCNC
ATCRAAGCARSC	169	ATCRAAGCARSC	AGAP008578-RA	3477	3488	3482.5	-517.5	-	4.94545	0.000429	0.671	TTTGAAGCACGC	Testis activator	TC	198.128	-73.6647	TCNC
AAGTGTGTGTK	4	AAGTGTGTGTK	AGAP008578-RA	3930	3940	3935	-65	-	4.56364	0.00043	0.0586	ATCTGTGTGTC	Germline repressor	TP	-51.9332	-121.522	TPC
ARGCATGC	164	ARGCATGC	AGAP008578-RA	461	468	464.5	-3535.5	+	9.0303	0.000431	0.375	AGGCATCC	Testis activator	TC	177.844	20.7476	TCNC
ATTTTTCAWY	123	ATTTTTCAWY	AGAP008578-RA	1579	1588	1583.5	-2416.5	+	6.50909	0.000431	0.43	TTTTTTCACT	Ovary activator	OP	25.9649	186.391	OPC
ATTTTTCAWY	123	ATTTTTCAWY	AGAP008578-RA	2453	2462	2457.5	-1542.5	+	6.50909	0.000431	0.43	ATTGTTCAGT	Ovary activator	OP	25.9649	186.391	OPC
CAATGCGTWCTGCG	173	CAATGCGTWCTGCG	AGAP008578-RA	3485	3498	3491.5	-508.5	+	4.2303	0.000433	0.798	CAAAGGCTACTTCG	Testis activator	TC	347.672	62.5354	TCNC
AACTTTGC	180	AACTTTGC	AGAP008578-RA	110	117	113.5	-3886.5	-	9.44242	0.000438	1	AACTTTGA	Testis activator	TC	169.988	35.5633	TCC
CGAAAGAA	166	CGAAAGAA	AGAP008578-RA	1465	1472	1468.5	-2531.5	+	9.44242	0.000438	0.312	CAAAAGAA	Testis activator	TC	186.206	-26.7053	TCNC
CGAAAGAA	166	CGAAAGAA	AGAP008578-RA	1556	1563	1559.5	-2440.5	-	9.44242	0.000438	0.312	CGAAACAA	Testis activator	TC	186.206	-26.7053	TCNC
CGAAAGAA	166	CGAAAGAA	AGAP008578-RA	2524	2531	2527.5	-1472.5	+	9.44242	0.000438	0.312	CGAAACAA	Testis activator	TC	186.206	-26.7053	TCNC
CGAAAGAA	166	CGAAAGAA	AGAP008578-RA	3749	3756	3752.5	-247.5	-	9.44242	0.000438	0.312	AGAAAGAA	Testis activator	TC	186.206	-26.7053	TCNC
CAGGAAAA	150	CAGGAAAA	AGAP008578-RA	1699	1706	1702.5	-2297.5	+	9.44242	0.000438	0.87	CAGAAAAA	Testis activator	OC	243.07	204.599	OCC
CAGGAAAA	150	CAGGAAAA	AGAP008578-RA	1731	1738	1734.5	-2265.5	-	9.44242	0.000438	0.87	AAGGAAAA	Testis activator	OC	243.07	204.599	OCC
CCATTTTC	144	CCATTTTC	AGAP008578-RA	372	379	375.5	-3624.5	+	9.44242	0.000438	0.875	ACATTTTC	Ovary activator	OC	158.565	410.311	OCC
AGACGAAT	128	AGACGAAT	AGAP008578-RA	390	397	393.5	-3606.5	-	9.44242	0.000438	0.876	AGACAAAT	Ovary activator	OP	39.0279	228.803	OPNC
AGACGAAT	128	AGACGAAT	AGAP008578-RA	3810	3817	3813.5	-186.5	-	9.44242	0.000438	0.876	AGAGGAAT	Ovary activator	OP	39.0279	228.803	OPNC
AACTGTCA	84	AACTGTCA	AGAP008578-RA	213	220	216.5	-3783.5	-	9.44242	0.000438	1	AACTGTTA	Ovary activator	TC	12.6528	90.0753	TCNC
AACTGTCA	84	AACTGTCA	AGAP008578-RA	3967	3974	3970.5	-29.5	+	9.44242	0.000438	1	AATTGTCA	Ovary activator	TC	12.6528	90.0753	TCNC
CGTTTGAA	31	CGTTTGAA	AGAP008578-RA	3224	3231	3227.5	-772.5	-	9.44242	0.000438	0.694	CTTTTGAA	Germline activator	OC	148.618	186.127	OCNC
CGTTTGAA	31	CGTTTGAA	AGAP008578-RA	3483	3490	3486.5	-513.5	-	9.44242	0.000438	0.694	CCTTTGAA	Germline activator	OC	148.618	186.127	OCNC
ATAMGTTGAARAAGN	160	ATAMGTTGAARAAGN	AGAP008578-RA	2423	2437	2430	-1570	-	3.24848	0.00044	0.877	AAAAATTAAATAAGC	Testis activator	TC	133.567	-6.46132	TCNC
GTTGATTKA	132	GTTGATTKA	AGAP008578-RA	2343	2351	2347	-1653	+	5.98182	0.000442	1	GTTGATTAG	Ovary activator	OC	3.21756	250.982	OCC
CCCAGATCCV	205	CCCAGATCCV	AGAP008578-RA	3036	3045	3040.5	-959.5	-	7.07273	0.000444	0.86	CACAGAGCCA	Testis activator	TP	124.057	-72.2333	TPC
GCACACACACA	8	GCACACACACA	AGAP008578-RA	238	248	243	-3757	+	5.12121	0.000446	0.0497	GCAAGCGCACA	Germline repressor	TP	-62.9031	-151.864	TPNC
GCACACACACA	8	GCACACACACA	AGAP008578-RA	675	685	680	-3320	+	5.12121	0.000446	0.0497	GCGACCACACA	Germline repressor	TP	-62.9031	-151.864	TPNC
GCACACACACA	8	GCACACACACA	AGAP008578-RA	677	687	682	-3318	+	5.12121	0.000446	0.0497	GACCACACACT	Germline repressor	TP	-62.9031	-151.864	TPNC
GCACACACACA	8	GCACACACACA	AGAP008578-RA	1231	1241	1236	-2764	+	5.12121	0.000446	0.0497	ACACGCACACC	Germline repressor	TP	-62.9031	-151.864	TPNC
GCACACACACA	8	GCACACACACA	AGAP008578-RA	2053	2063	2058	-1942	-	5.12121	0.000446	0.0497	GCACGGACACG	Germline repressor	TP	-62.9031	-151.864	TPNC
GCACACACACA	8	GCACACACACA	AGAP008578-RA	2560	2570	2565	-1435	-	5.12121	0.000446	0.0497	ACGCACACACT	Germline repressor	TP	-62.9031	-151.864	TPNC
GCACACACACA	8	GCACACACACA	AGAP008578-RA	2913	2923	2918	-1082	-	5.12121	0.000446	0.0497	CCCCCCACACA	Germline repressor	TP	-62.9031	-151.864	TPNC
GCACACACACA	8	GCACACACACA	AGAP008578-RA	3504	3514	3509	-491	-	5.12121	0.000446	0.0497	CCTCACACACC	Germline repressor	TP	-62.9031	-151.864	TPNC
GCACACACACA	8	GCACACACACA	AGAP008578-RA	3506	3516	3511	-489	-	5.12121	0.000446	0.0497	GACCTCACACA	Germline repressor	TP	-62.9031	-151.864	TPNC
ATATKTTTTTA	93	ATATKTTTTTA	AGAP008578-RA	2259	2269	2264	-1736	-	8.04046	0.000449	0.51	AGATTTTTTTC	Ovary activator	OP	25.8372	106.222	OPNC
ATATKTTTTTA	93	ATATKTTTTTA	AGAP008578-RA	2328	2338	2333	-1667	+	8.04046	0.000449	0.51	ATATTATTTCA	Ovary activator	OP	25.8372	106.222	OPNC
ATATKTTTTTA	93	ATATKTTTTTA	AGAP008578-RA	2351	2361	2356	-1644	+	8.04046	0.000449	0.51	GTATTTTCTTA	Ovary activator	OP	25.8372	106.222	OPNC
ATATKTTTTTA	93	ATATKTTTTTA	AGAP008578-RA	2408	2418	2413	-1587	-	8.04046	0.000449	0.51	AGATTATTTTA	Ovary activator	OP	25.8372	106.222	OPNC
AARAAATAAAA	80	AARAAATAAAA	AGAP008578-RA	695	705	700	-3300	-	8.04046	0.000449	0.177	AAACAAAAAAA	Ovary activator	OP	29.1995	85.0594	OPC
AARAAATAAAA	80	AARAAATAAAA	AGAP008578-RA	696	706	701	-3299	-	8.04046	0.000449	0.177	AAAACAAAAAA	Ovary activator	OP	29.1995	85.0594	OPC
AARAAATAAAA	80	AARAAATAAAA	AGAP008578-RA	697	707	702	-3298	-	8.04046	0.000449	0.177	AAAAACAAAAA	Ovary activator	OP	29.1995	85.0594	OPC
AARAAATAAAA	80	AARAAATAAAA	AGAP008578-RA	698	708	703	-3297	-	8.04046	0.000449	0.177	CAAAAACAAAA	Ovary activator	OP	29.1995	85.0594	OPC
AARAAATAAAA	80	AARAAATAAAA	AGAP008578-RA	1313	1323	1318	-2682	+	8.04046	0.000449	0.177	AAAACAAAAAA	Ovary activator	OP	29.1995	85.0594	OPC
AARAAATAAAA	80	AARAAATAAAA	AGAP008578-RA	1319	1329	1324	-2676	+	8.04046	0.000449	0.177	AAAAAGAAAAA	Ovary activator	OP	29.1995	85.0594	OPC
AARAAATAAAA	80	AARAAATAAAA	AGAP008578-RA	1879	1889	1884	-2116	-	8.04046	0.000449	0.177	AAATTATAAAA	Ovary activator	OP	29.1995	85.0594	OPC
AARAAATAAAA	80	AARAAATAAAA	AGAP008578-RA	1893	1903	1898	-2102	-	8.04046	0.000449	0.177	ATAAAATACAA	Ovary activator	OP	29.1995	85.0594	OPC
AARAAATAAAA	80	AARAAATAAAA	AGAP008578-RA	1912	1922	1917	-2083	+	8.04046	0.000449	0.177	ATAAACTAAAA	Ovary activator	OP	29.1995	85.0594	OPC
AARAAATAAAA	80	AARAAATAAAA	AGAP008578-RA	2326	2336	2331	-1669	-	8.04046	0.000449	0.177	AAATAATATAA	Ovary activator	OP	29.1995	85.0594	OPC
AARAAATAAAA	80	AARAAATAAAA	AGAP008578-RA	2427	2437	2432	-1568	-	8.04046	0.000449	0.177	AAAAATTAAAT	Ovary activator	OP	29.1995	85.0594	OPC
AARAAATAAAA	80	AARAAATAAAA	AGAP008578-RA	2428	2438	2433	-1567	-	8.04046	0.000449	0.177	GAAAAATTAAA	Ovary activator	OP	29.1995	85.0594	OPC
AARAAATAAAA	80	AARAAATAAAA	AGAP008578-RA	2485	2495	2490	-1510	-	8.04046	0.000449	0.177	ACAAAATGAAA	Ovary activator	OP	29.1995	85.0594	OPC
AARAAATAAAA	80	AARAAATAAAA	AGAP008578-RA	3720	3730	3725	-275	-	8.04046	0.000449	0.177	AAAAAATAATT	Ovary activator	OP	29.1995	85.0594	OPC
AACCAGTTTTTTGTG	91	AACCAGTTTTTTGTG	AGAP008578-RA	2890	2904	2897	-1103	+	1.44848	0.000449	0.815	AACAAGTGTGCTGCG	Ovary activator	OP	19.8317	101.207	OPNC
ATTGAAATGDACA	106	ATTGAAATGDACA	AGAP008578-RA	1355	1367	1361	-2639	+	6.02424	0.00045	0.448	ATTTAAAAGAAAA	Ovary activator	OP	39.0064	135.511	OPNC
CCAAAATAWDAACMR	92	CCAAAATAWDAACMR	AGAP008578-RA	1150	1164	1157	-2843	-	3.22424	0.000457	0.327	CCCAAAAATGAATCT	Ovary activator	TP	40.1089	103.637	TPNC
ACCRMCAAAATA	48	ACCRMCAAAATA	AGAP008578-RA	2403	2414	2408.5	-1591.5	+	4.81212	0.000461	0.4	ACTCATAAAATA	Germline activator	OC	169.976	335.567	OCNC
MYACGATCGGHR	69	MYACGATCGGHR	AGAP008578-RA	466	477	471.5	-3528.5	-	5.23636	0.000464	0.875	CAACGAACGGGA	Ovary repressor	OC	-23.4941	-153.021	OCC
AAAATGACAGDTSG	138	AAAATGACAGDTSG	AGAP008578-RA	2264	2277	2270.5	-1729.5	-	2.84242	0.000466	0.358	GAAATGAGAGATTT	Ovary activator	OC	42.1659	294.255	OCC
AAAATGACAGDTSG	138	AAAATGACAGDTSG	AGAP008578-RA	2480	2493	2486.5	-1513.5	-	2.84242	0.000466	0.358	AAAATGAAACAAAG	Ovary activator	OC	42.1659	294.255	OCC
AACTCCCAAA	193	AACTCCCAAA	AGAP008578-RA	1447	1456	1451.5	-2548.5	+	7.74545	0.000469	0.742	AAATCGCAAA	Testis activator	TP	78.5369	28.7928	TPNC
AACTCCCAAA	193	AACTCCCAAA	AGAP008578-RA	1559	1568	1563.5	-2436.5	-	7.74545	0.000469	0.742	AAATCCGAAA	Testis activator	TP	78.5369	28.7928	TPNC
AAAAACGATKRA	78	AAAAACGATKRA	AGAP008578-RA	696	707	701.5	-3298.5	-	4.81212	0.000472	0.504	AAAAACAAAAAA	Ovary activator	TP	37.0821	82.8304	TPNC
AAAAACGATKRA	78	AAAAACGATKRA	AGAP008578-RA	1145	1156	1150.5	-2849.5	+	4.81212	0.000472	0.504	AGAAAAGATTCA	Ovary activator	TP	37.0821	82.8304	TPNC
AAAAACGATKRA	78	AAAAACGATKRA	AGAP008578-RA	1318	1329	1323.5	-2676.5	+	4.81212	0.000472	0.504	AAAAAAGAAAAA	Ovary activator	TP	37.0821	82.8304	TPNC
AAAAACGATKRA	78	AAAAACGATKRA	AGAP008578-RA	1872	1883	1877.5	-2122.5	-	4.81212	0.000472	0.504	TAAAACAATCAA	Ovary activator	TP	37.0821	82.8304	TPNC
AMTKTCAAA	199	AMTKTCAAA	AGAP008578-RA	962	970	966	-3034	+	9.01212	0.000472	0.417	CATTTCAAA	Testis activator	TP	55.0115	73.528	TPC
AMTKTCAAA	199	AMTKTCAAA	AGAP008578-RA	2296	2304	2300	-1700	+	9.01212	0.000472	0.417	GATTTCAAA	Testis activator	TP	55.0115	73.528	TPC
ACAAATGAAGHT	101	ACAAATGAAGHT	AGAP008578-RA	1289	1300	1294.5	-2705.5	+	4.81818	0.000474	1	GCTTATGAAGAT	Ovary activator	OP	46.6402	129.464	OPNC
AAAAACGATTGA	81	AAAAACGATTGA	AGAP008578-RA	1856	1867	1861.5	-2138.5	+	6.04848	0.000478	0.747	CAAAACCGTTGA	Ovary activator	TP	29.7108	86.782	TPC
AAAAACGATTGA	81	AAAAACGATTGA	AGAP008578-RA	2147	2158	2152.5	-1847.5	-	6.04848	0.000478	0.747	AAAAGCAATTGG	Ovary activator	TP	29.7108	86.782	TPC
ACAAAATACATC	32	ACAAAATACATC	AGAP008578-RA	779	790	784.5	-3215.5	-	6.04848	0.000478	0.448	ACAAAACACAAA	Germline activator	OC	127.342	203.12	OCC
ACAAAATACATC	32	ACAAAATACATC	AGAP008578-RA	1164	1175	1169.5	-2830.5	-	6.04848	0.000478	0.448	ACAAAAAATGTC	Germline activator	OC	127.342	203.12	OCC
ACAAAATACATC	32	ACAAAATACATC	AGAP008578-RA	2369	2380	2374.5	-1625.5	+	6.04848	0.000478	0.448	TCAAAATACAGT	Germline activator	OC	127.342	203.12	OCC
ACAAAATACATC	32	ACAAAATACATC	AGAP008578-RA	2484	2495	2489.5	-1510.5	-	6.04848	0.000478	0.448	ACAAAATGAAAC	Germline activator	OC	127.342	203.12	OCC
AGAAATGAAATG	15	AGAAATGAAATG	AGAP008578-RA	1867	1878	1872.5	-2127.5	+	6.04848	0.000478	0.412	AGAAATTGATTG	Germline activator	TP	52.7457	120.007	TPNC
AGAAATGAAATG	15	AGAAATGAAATG	AGAP008578-RA	3990	4001	3995.5	-4.5	+	6.04848	0.000478	0.412	AGAAAGGAAACA	Germline activator	TP	52.7457	120.007	TPNC
AAAACAACAACA	9	AAAACAACAACA	AGAP008578-RA	63	74	68.5	-3931.5	-	6.04848	0.000478	0.208	ACAATAACATCA	Germline activator	TP	53.6581	81.0364	TPC
AAAACAACAACA	9	AAAACAACAACA	AGAP008578-RA	66	77	71.5	-3928.5	-	6.04848	0.000478	0.208	CCAACAATAACA	Germline activator	TP	53.6581	81.0364	TPC
AAAACAACAACA	9	AAAACAACAACA	AGAP008578-RA	72	83	77.5	-3922.5	-	6.04848	0.000478	0.208	AAAAGCCCAACA	Germline activator	TP	53.6581	81.0364	TPC
AAAACAACAACA	9	AAAACAACAACA	AGAP008578-RA	701	712	706.5	-3293.5	-	6.04848	0.000478	0.208	AACCCAAAAACA	Germline activator	TP	53.6581	81.0364	TPC
AAAACAACAACA	9	AAAACAACAACA	AGAP008578-RA	775	786	780.5	-3219.5	-	6.04848	0.000478	0.208	AACACAAACACA	Germline activator	TP	53.6581	81.0364	TPC
AAAACAACAACA	9	AAAACAACAACA	AGAP008578-RA	952	963	957.5	-3042.5	+	6.04848	0.000478	0.208	TAAACAATCACA	Germline activator	TP	53.6581	81.0364	TPC
AAAACAACAACA	9	AAAACAACAACA	AGAP008578-RA	1454	1465	1459.5	-2540.5	+	6.04848	0.000478	0.208	AAAACCAAAACC	Germline activator	TP	53.6581	81.0364	TPC
AAAACAACAACA	9	AAAACAACAACA	AGAP008578-RA	1455	1466	1460.5	-2539.5	+	6.04848	0.000478	0.208	AAACCAAAACCA	Germline activator	TP	53.6581	81.0364	TPC
AAAACAACAACA	9	AAAACAACAACA	AGAP008578-RA	2321	2332	2326.5	-1673.5	-	6.04848	0.000478	0.208	AATATAACATCA	Germline activator	TP	53.6581	81.0364	TPC
AAAACAACAACA	9	AAAACAACAACA	AGAP008578-RA	3151	3162	3156.5	-843.5	-	6.04848	0.000478	0.208	CAAACAAGAGCA	Germline activator	TP	53.6581	81.0364	TPC
CAAAYAGAASWGAHT	18	CAAAYAGAASWGAHT	AGAP008578-RA	1484	1498	1491	-2509	+	3.22424	0.00048	0.423	CAAAGATGGCAGACT	Germline activator	OP	58.3033	134.671	OPNC
CAAAYAGAASWGAHT	18	CAAAYAGAASWGAHT	AGAP008578-RA	1852	1866	1859	-2141	+	3.22424	0.00048	0.423	CAAACAAAACCGTTG	Germline activator	OP	58.3033	134.671	OPNC
ATGGTATTTDA	167	ATGGTATTTDA	AGAP008578-RA	2323	2333	2328	-1672	+	7.72121	0.000481	0.715	ATGTTATATTA	Testis activator	TC	186.671	-83.5194	TCNC
ATGGTATTTDA	167	ATGGTATTTDA	AGAP008578-RA	2385	2395	2390	-1610	-	7.72121	0.000481	0.715	ATGAAATTTAA	Testis activator	TC	186.671	-83.5194	TCNC
GGCTGGAAATCACR	151	GGCTGGAAATCACR	AGAP008578-RA	1823	1836	1829.5	-2170.5	-	3.95152	0.000482	0.561	TGCTTGAAAACAAA	Testis activator	OP	84.0267	57.8402	OPNC
CTACACADY	38	CTACACADY	AGAP008578-RA	3425	3433	3429	-571	+	9.00606	0.000483	0.467	GTACACAGT	Germline activator	OC	171.885	235.607	OCC
TAAAATAATNAAD	74	TAAAATAATNAAD	AGAP008578-RA	2939	2951	2945	-1055	-	4.43931	0.000483	0.482	TCAAATAACGACG	Ovary activator	OP	-5.04014	72.0148	OPC
AAGGATGCATAT	152	AAGGATGCATAT	AGAP008578-RA	1148	1159	1153.5	-2846.5	+	6.04848	0.000485	0.968	AAAGATTCATTT	Testis activator	OP	67.2712	87.4913	OPNC
AAGGATGCATAT	152	AAGGATGCATAT	AGAP008578-RA	1283	1294	1288.5	-2711.5	+	6.04848	0.000485	0.968	AATTATGCTTAT	Testis activator	OP	67.2712	87.4913	OPNC
AAGGATGCATAT	152	AAGGATGCATAT	AGAP008578-RA	1702	1713	1707.5	-2292.5	+	6.04848	0.000485	0.968	AAAAATGCATGT	Testis activator	OP	67.2712	87.4913	OPNC
ATGCCAAATTGA	12	ATGCCAAATTGA	AGAP008578-RA	1864	1875	1869.5	-2130.5	+	6.04848	0.000485	0.774	TTGAGAAATTGA	Germline activator	OP	61.6331	113.277	OPC
GCGAGCAS	67	GCGAGCAS	AGAP008578-RA	255	262	258.5	-3741.5	+	9.30909	0.000489	0.473	GCGATCAC	Ovary repressor	TC	-70.2646	-138.349	TCC
GCGAGCAS	67	GCGAGCAS	AGAP008578-RA	675	682	678.5	-3321.5	+	9.30909	0.000489	0.473	GCGACCAC	Ovary repressor	TC	-70.2646	-138.349	TCC
GCGAGCAS	67	GCGAGCAS	AGAP008578-RA	2498	2505	2501.5	-1498.5	-	9.30909	0.000489	0.473	GGGAGCAG	Ovary repressor	TC	-70.2646	-138.349	TCC
GCGAGCAS	67	GCGAGCAS	AGAP008578-RA	2625	2632	2628.5	-1371.5	-	9.30909	0.000489	0.473	GCGAACAG	Ovary repressor	TC	-70.2646	-138.349	TCC
GCGAGCAS	67	GCGAGCAS	AGAP008578-RA	3045	3052	3048.5	-951.5	-	9.30909	0.000489	0.473	GAGAGCAC	Ovary repressor	TC	-70.2646	-138.349	TCC
AGCGTTGAAAWAA	82	AGCGTTGAAAWAA	AGAP008578-RA	1307	1319	1313	-2687	+	2.58788	0.000492	0.795	ATCGGTAAAACAA	Ovary activator	TP	22.169	88.1394	TPC
GTCAACTAAAAYS	120	GTCAACTAAAAYS	AGAP008578-RA	3891	3903	3897	-103	-	2.58788	0.000494	0.987	TTCAACCAAAAAA	Ovary activator	OC	88.5857	167.337	OCC
ACCGAAAAAT	126	ACCGAAAAAT	AGAP008578-RA	702	711	706.5	-3293.5	-	7.74545	0.000495	0.476	ACCCAAAAAC	Ovary activator	OP	42.2891	208.603	OPC
ACCGAAAAAT	126	ACCGAAAAAT	AGAP008578-RA	1156	1165	1160.5	-2839.5	-	7.74545	0.000495	0.476	TCCCAAAAAT	Ovary activator	OP	42.2891	208.603	OPC
ACCGAAAAAT	126	ACCGAAAAAT	AGAP008578-RA	1698	1707	1702.5	-2297.5	+	7.74545	0.000495	0.476	GCAGAAAAAT	Ovary activator	OP	42.2891	208.603	OPC
ACCGAAAAAT	126	ACCGAAAAAT	AGAP008578-RA	2453	2462	2457.5	-1542.5	-	7.74545	0.000495	0.476	ACTGAACAAT	Ovary activator	OP	42.2891	208.603	OPC
ACCGAAAAAT	126	ACCGAAAAAT	AGAP008578-RA	3096	3105	3100.5	-899.5	-	7.74545	0.000495	0.476	AACGAAAAAG	Ovary activator	OP	42.2891	208.603	OPC
ACCGAAAAAT	126	ACCGAAAAAT	AGAP008578-RA	3890	3899	3894.5	-105.5	-	7.74545	0.000495	0.476	ACCAAAAAAC	Ovary activator	OP	42.2891	208.603	OPC
AACCGTATTT	107	AACCGTATTT	AGAP008578-RA	1653	1662	1657.5	-2342.5	-	7.74545	0.000495	0.988	AACCTAATTT	Ovary activator	OP	60.0711	136.091	OPC
AACCGTATTT	107	AACCGTATTT	AGAP008578-RA	3178	3187	3182.5	-817.5	-	7.74545	0.000495	0.988	AACTGTTTTT	Ovary activator	OP	60.0711	136.091	OPC
ATTTCGAAAC	30	ATTTCGAAAC	AGAP008578-RA	963	972	967.5	-3032.5	+	7.74545	0.000495	0.395	ATTTCAAAGC	Germline activator	TP	101.68	181.097	TPNC
ATTTCGAAAC	30	ATTTCGAAAC	AGAP008578-RA	1141	1150	1145.5	-2854.5	-	7.74545	0.000495	0.395	TTTTCTAAAC	Germline activator	TP	101.68	181.097	TPNC
ATTTCGAAAC	30	ATTTCGAAAC	AGAP008578-RA	1863	1872	1867.5	-2132.5	-	7.74545	0.000495	0.395	ATTTCTCAAC	Germline activator	TP	101.68	181.097	TPNC
ATTTCGAAAC	30	ATTTCGAAAC	AGAP008578-RA	2185	2194	2189.5	-1810.5	+	7.74545	0.000495	0.395	ACTTCAAAAC	Germline activator	TP	101.68	181.097	TPNC
GTTCGTYCTBKCT	70	GTTCGTYCTBKCT	AGAP008578-RA	2798	2810	2804	-1196	+	5.21212	0.000495	0.494	GTTTGCTCTGTCC	Ovary repressor	TP	-10.6078	-159.169	TPC
GGCTGGAAATCACR	151	GGCTGGAAATCACR	AGAP008578-RA	3127	3140	3133.5	-866.5	-	3.93939	0.000496	0.561	CTGTGGAAATAACG	Testis activator	OP	84.0267	57.8402	OPNC
AAATTTMCWACATA	110	AAATTTMCWACATA	AGAP008578-RA	2364	2377	2370.5	-1629.5	-	3.11515	0.000497	0.984	GTATTTTGAACATA	Ovary activator	OP	14.6578	141.559	OPC
CCTGCTCGMR	159	CCTGCTCGMR	AGAP008578-RA	1718	1727	1722.5	-2277.5	-	6.92121	0.000497	0.547	TTTGCTCGCG	Testis activator	TC	132.68	-101.195	TCNC
AGCGTTGAAAWAA	82	AGCGTTGAAAWAA	AGAP008578-RA	1353	1365	1359	-2641	+	2.30909	0.000498	0.795	AGATTTAAAAGAA	Ovary activator	TP	22.169	88.1394	TPC
AAAWGCTTR	131	AAAWGCTTR	AGAP008578-RA	567	575	571	-3429	+	9.01212	0.000499	0.687	AAAAGGTTA	Ovary activator	OC	41.5422	249.929	OCC
ACCACCWACA	63	ACCACCWACA	AGAP008578-RA	1061	1070	1065.5	-2934.5	+	7.34545	0.000501	0.613	ACCACCAAAC	Ovary repressor	TC	-20.9572	-126.239	TCC
ACCACCWACA	63	ACCACCWACA	AGAP008578-RA	2503	2512	2507.5	-1492.5	+	7.34545	0.000501	0.613	CCCACTAACA	Ovary repressor	TC	-20.9572	-126.239	TCC
ACCACCWACA	63	ACCACCWACA	AGAP008578-RA	2545	2554	2549.5	-1450.5	-	7.34545	0.000501	0.613	ACCAGCAACG	Ovary repressor	TC	-20.9572	-126.239	TCC
ACCACCWACA	63	ACCACCWACA	AGAP008578-RA	3438	3447	3442.5	-557.5	+	7.34545	0.000501	0.613	TTCACCTACA	Ovary repressor	TC	-20.9572	-126.239	TCC
AAGWCGART	112	AAGWCGART	AGAP008578-RA	3459	3467	3463	-537	-	5.5697	0.000508	0.893	AAGGCGTGT	Ovary activator	OP	44.8975	146.155	OPC
AAAGTKGTHRAA	137	AAAGTKGTHRAA	AGAP008578-RA	3133	3144	3138.5	-861.5	-	4.4	0.000508	1	TAAGCTGTGGAA	Ovary activator	OC	110.582	287.201	OCNC
AATTATAAAACWG	10	AATTATAAAACWG	AGAP008578-RA	974	986	980	-3020	+	2.58788	0.000509	0.677	AATTATTGATCGG	Germline activator	OP	71.2698	93.0426	OPC
AGGTCTCYT	183	AGGTCTCYT	AGAP008578-RA	812	820	816	-3184	-	5.84848	0.00051	1	AGGCCTCCC	Testis activator	TC	420.473	308.652	TCC
GACAGCAAY	117	GACAGCAAY	AGAP008578-RA	156	164	160	-3840	+	5.84848	0.00051	0.756	GACGGCCAC	Ovary activator	OC	36.6203	163.642	OCNC
GACAGCAAY	117	GACAGCAAY	AGAP008578-RA	2602	2610	2606	-1394	-	5.84848	0.00051	0.756	GGCGGCAAC	Ovary activator	OC	36.6203	163.642	OCNC
GACAGCAAY	117	GACAGCAAY	AGAP008578-RA	2713	2721	2717	-1283	-	5.84848	0.00051	0.756	GGCAGCCAC	Ovary activator	OC	36.6203	163.642	OCNC
AMATTTAAAATG	85	AMATTTAAAATG	AGAP008578-RA	2924	2935	2929.5	-1070.5	-	5.07879	0.000513	0.783	TCAGCTAAAATG	Ovary activator	TP	37.4976	93.6455	TPNC
AAAWGCTTR	131	AAAWGCTTR	AGAP008578-RA	3276	3284	3280	-720	-	5.98182	0.000516	0.687	AAAGGCTTC	Ovary activator	OC	41.5422	249.929	OCC
ATTTCGAA	19	ATTTCGAA	AGAP008578-RA	963	970	966.5	-3033.5	+	9.16364	0.000516	0.59	ATTTCAAA	Germline activator	TP	75.4825	137.257	TPC
ATTTCGAA	19	ATTTCGAA	AGAP008578-RA	2297	2304	2300.5	-1699.5	+	9.16364	0.000516	0.59	ATTTCAAA	Germline activator	TP	75.4825	137.257	TPC
ATTTCGAA	19	ATTTCGAA	AGAP008578-RA	2368	2375	2371.5	-1628.5	-	9.16364	0.000516	0.59	ATTTTGAA	Germline activator	TP	75.4825	137.257	TPC
AATTTAGA	116	AATTTAGA	AGAP008578-RA	2137	2144	2140.5	-1859.5	-	9.16364	0.000517	1	AATTTAGC	Ovary activator	OP	27.5993	161.581	OPC
RAAGGTGKHTSCWC	170	RAAGGTGKHTSCWC	AGAP008578-RA	2112	2125	2118.5	-1881.5	+	5.31515	0.000517	0.926	GGAGGTTTCTGCTG	Testis activator	TC	223.948	-12.5224	TCNC
GYACACAGCAC	55	GYACACAGCAC	AGAP008578-RA	134	144	139	-3861	-	4.4303	0.000523	0.227	TCACCCAGCTC	Ovary repressor	TP	-35.542	-102.96	TPNC
GYACACAGCAC	55	GYACACAGCAC	AGAP008578-RA	599	609	604	-3396	-	4.4303	0.000523	0.227	GCGCACCGTAC	Ovary repressor	TP	-35.542	-102.96	TPNC
GYACACAGCAC	55	GYACACAGCAC	AGAP008578-RA	645	655	650	-3350	+	4.4303	0.000523	0.227	GCGCATAGCCC	Ovary repressor	TP	-35.542	-102.96	TPNC
GYACACAGCAC	55	GYACACAGCAC	AGAP008578-RA	652	662	657	-3343	+	4.4303	0.000523	0.227	GCCCACGGAAC	Ovary repressor	TP	-35.542	-102.96	TPNC
GYACACAGCAC	55	GYACACAGCAC	AGAP008578-RA	2089	2099	2094	-1906	+	4.4303	0.000523	0.227	GCTCGGAGCAC	Ovary repressor	TP	-35.542	-102.96	TPNC
GYACACAGCAC	55	GYACACAGCAC	AGAP008578-RA	2128	2138	2133	-1867	-	4.4303	0.000523	0.227	GCGCTAAGCAC	Ovary repressor	TP	-35.542	-102.96	TPNC
GYACACAGCAC	55	GYACACAGCAC	AGAP008578-RA	2575	2585	2580	-1420	-	4.4303	0.000523	0.227	GCGCTCAACAC	Ovary repressor	TP	-35.542	-102.96	TPNC
AAAACCATTTWAG	76	AAAACCATTTWAG	AGAP008578-RA	225	237	231	-3769	+	2.58788	0.000527	1	CAAACTATTAGAG	Ovary activator	TP	28.9987	81.9295	TPC
AGATCARAVTA	16	AGATCARAVTA	AGAP008578-RA	2366	2376	2371	-1629	+	7.04242	0.000532	1	TGTTCAAAATA	Germline activator	TP	68.5124	123.693	TPC
NCCACCAVCACCAN	6	NCCACCAVCACCAN	AGAP008578-RA	2503	2516	2509.5	-1490.5	+	5.38788	0.000534	0.263	CCCACTAACACACT	Germline repressor	TC	-66.6242	-145.697	TCNC
YAAATTGTACWG	97	YAAATTGTACWG	AGAP008578-RA	1501	1512	1506.5	-2493.5	-	4.67879	0.000537	0.919	CGAAATGGACTG	Ovary activator	OP	14.6555	124.172	OPNC
YAAATTGTACWG	97	YAAATTGTACWG	AGAP008578-RA	2023	2034	2028.5	-1971.5	+	4.67879	0.000537	0.919	CTAGTTGCACAG	Ovary activator	OP	14.6555	124.172	OPNC
AAAATGACAGDTSG	138	AAAATGACAGDTSG	AGAP008578-RA	2512	2525	2518.5	-1481.5	+	2.70909	0.000538	0.358	ACACTGGCAGTGCG	Ovary activator	OC	42.1659	294.255	OCC
AAAATGACAGDTSG	138	AAAATGACAGDTSG	AGAP008578-RA	2583	2596	2589.5	-1410.5	-	2.70909	0.000538	0.358	ATTTTGACAGAGCG	Ovary activator	OC	42.1659	294.255	OCC
AMTKTCAAA	199	AMTKTCAAA	AGAP008578-RA	2298	2306	2302	-1698	-	8.73333	0.000538	0.428	AATTTGAAA	Testis activator	TP	55.0115	73.528	TPC
ACCGAAAAAT	126	ACCGAAAAAT	AGAP008578-RA	88	97	92.5	-3907.5	+	7.46667	0.000542	0.476	ATAGAAAAAT	Ovary activator	OP	42.2891	208.603	OPC
AMAAAATMCAWC	79	AMAAAATMCAWC	AGAP008578-RA	3610	3621	3615.5	-384.5	-	4.4	0.000552	0.361	ACACACTACACC	Ovary activator	OP	18.364	83.5903	OPC
CTCVCTCTCHC	59	CTCVCTCTCHC	AGAP008578-RA	103	113	108	-3892	+	7.31515	0.000555	0.565	CTCGCTGTCAA	Ovary repressor	TP	-6.46505	-115.296	TPNC
MYACGATCGGHR	69	MYACGATCGGHR	AGAP008578-RA	1433	1444	1438.5	-2561.5	+	4.40606	0.000556	0.875	GAACGATTGGCA	Ovary repressor	OC	-23.4941	-153.021	OCC
GAAACAAARNGATCS	157	GAAACAAARNGATCS	AGAP008578-RA	3930	3944	3937	-63	+	3.12727	0.000558	0.465	GACACACAGATCTCG	Testis activator	TC	78.6771	55.6561	TCNC
AATACATTTT	105	AATACATTTT	AGAP008578-RA	95	104	99.5	-3900.5	+	7.46667	0.000559	0.496	AATTCATTCT	Ovary activator	OP	-7.86038	135.18	OPC
AATACATTTT	105	AATACATTTT	AGAP008578-RA	1151	1160	1155.5	-2844.5	+	7.46667	0.000559	0.496	GATTCATTTT	Ovary activator	OP	-7.86038	135.18	OPC
AATACATTTT	105	AATACATTTT	AGAP008578-RA	1703	1712	1707.5	-2292.5	-	7.46667	0.000559	0.496	CATGCATTTT	Ovary activator	OP	-7.86038	135.18	OPC
AATACATTTT	105	AATACATTTT	AGAP008578-RA	1885	1894	1889.5	-2110.5	-	7.46667	0.000559	0.496	AATACAAATT	Ovary activator	OP	-7.86038	135.18	OPC
AATACATTTT	105	AATACATTTT	AGAP008578-RA	1926	1935	1930.5	-2069.5	+	7.46667	0.000559	0.496	CATACTTTTT	Ovary activator	OP	-7.86038	135.18	OPC
AATACATTTT	105	AATACATTTT	AGAP008578-RA	2302	2311	2306.5	-1693.5	-	7.46667	0.000559	0.496	AATTCAATTT	Ovary activator	OP	-7.86038	135.18	OPC
AATACATTTT	105	AATACATTTT	AGAP008578-RA	2373	2382	2377.5	-1622.5	+	7.46667	0.000559	0.496	AATACAGTTA	Ovary activator	OP	-7.86038	135.18	OPC
AATACATTTT	105	AATACATTTT	AGAP008578-RA	3179	3188	3183.5	-816.5	+	7.46667	0.000559	0.496	AAAACAGTTT	Ovary activator	OP	-7.86038	135.18	OPC
AAAAATGAAA	20	AAAAATGAAA	AGAP008578-RA	1325	1334	1329.5	-2670.5	+	7.46667	0.000559	0.294	AAAAACGAAG	Germline activator	OP	76.462	138.349	OPNC
AAAAATGAAA	20	AAAAATGAAA	AGAP008578-RA	1551	1560	1555.5	-2444.5	-	7.46667	0.000559	0.294	AACAAAGAAA	Germline activator	OP	76.462	138.349	OPNC
AAAAATGAAA	20	AAAAATGAAA	AGAP008578-RA	1702	1711	1706.5	-2293.5	+	7.46667	0.000559	0.294	AAAAATGCAT	Germline activator	OP	76.462	138.349	OPNC
AAAAATGAAA	20	AAAAATGAAA	AGAP008578-RA	1934	1943	1938.5	-2061.5	-	7.46667	0.000559	0.294	AAATATGCAA	Germline activator	OP	76.462	138.349	OPNC
AAAAATGAAA	20	AAAAATGAAA	AGAP008578-RA	2390	2399	2394.5	-1605.5	-	7.46667	0.000559	0.294	TGAAATGAAA	Germline activator	OP	76.462	138.349	OPNC
AAAAATGAAA	20	AAAAATGAAA	AGAP008578-RA	2395	2404	2399.5	-1600.5	-	7.46667	0.000559	0.294	GTAAATGAAA	Germline activator	OP	76.462	138.349	OPNC
AAAAATGAAA	20	AAAAATGAAA	AGAP008578-RA	3186	3195	3190.5	-809.5	-	7.46667	0.000559	0.294	AAACACGAAA	Germline activator	OP	76.462	138.349	OPNC
AAAAATGAAA	20	AAAAATGAAA	AGAP008578-RA	3527	3536	3531.5	-468.5	+	7.46667	0.000559	0.294	GACAATGAAA	Germline activator	OP	76.462	138.349	OPNC
AAAAATGAAA	20	AAAAATGAAA	AGAP008578-RA	3916	3925	3920.5	-79.5	-	7.46667	0.000559	0.294	GAAGATGAAA	Germline activator	OP	76.462	138.349	OPNC
AAAAATGAAA	20	AAAAATGAAA	AGAP008578-RA	3985	3994	3989.5	-10.5	+	7.46667	0.000559	0.294	AATAAAGAAA	Germline activator	OP	76.462	138.349	OPNC
AAAAATGAAA	20	AAAAATGAAA	AGAP008578-RA	3990	3999	3994.5	-5.5	+	7.46667	0.000559	0.294	AGAAAGGAAA	Germline activator	OP	76.462	138.349	OPNC
CAGGCGGTCCCCG	115	CAGGCGGTCCCCG	AGAP008578-RA	45	57	51	-3949	+	3.98182	0.00056	0.45	GAGCCAGTCCGCG	Ovary activator	OP	11.4209	150.699	OPNC
CAGGCGGTCCCCG	115	CAGGCGGTCCCCG	AGAP008578-RA	519	531	525	-3475	-	3.98182	0.00056	0.45	CAGCCGGTCGCGT	Ovary activator	OP	11.4209	150.699	OPNC
CAGGCGGTCCCCG	115	CAGGCGGTCCCCG	AGAP008578-RA	2048	2060	2054	-1946	+	3.98182	0.00056	0.45	TAGGCCGTGTCCG	Ovary activator	OP	11.4209	150.699	OPNC
ATTTTAACAGC	119	ATTTTAACAGC	AGAP008578-RA	2830	2840	2835	-1165	+	4.56364	0.00056	0.895	GTTCTTACAGC	Ovary activator	OP	32.744	167.186	OPNC
CGAAAATTAGT	99	CGAAAATTAGT	AGAP008578-RA	1419	1429	1424	-2576	-	4.56364	0.00056	1	CGAACATGGGT	Ovary activator	OP	7.06511	125.077	OPC
CGAAAATTAGT	99	CGAAAATTAGT	AGAP008578-RA	3848	3858	3853	-147	+	4.56364	0.00056	1	CGAAAGAGAGT	Ovary activator	OP	7.06511	125.077	OPC
ATGACAGY	133	ATGACAGY	AGAP008578-RA	1809	1816	1812.5	-2187.5	+	8.75152	0.00056	0.98	ATTACAGC	Ovary activator	OC	40.0148	254.98	OCNC
ATGACAGY	133	ATGACAGY	AGAP008578-RA	3047	3054	3050.5	-949.5	-	8.75152	0.00056	0.98	ATGAGAGC	Ovary activator	OC	40.0148	254.98	OCNC
ATTCAAACGYC	149	ATTCAAACGYC	AGAP008578-RA	1582	1592	1587	-2413	+	4.15152	0.000561	0.89	TTTCACTCGCC	Testis activator	OC	126.703	71.2189	OCC
ATTCAAACGYC	149	ATTCAAACGYC	AGAP008578-RA	3455	3465	3460	-540	+	4.15152	0.000561	0.89	AGGCACACGCC	Testis activator	OC	126.703	71.2189	OCC
AAGTGTGTGTK	4	AAGTGTGTGTK	AGAP008578-RA	1228	1238	1233	-2767	-	4.15152	0.000561	0.0682	GTGCGTGTGTG	Germline repressor	TP	-51.9332	-121.522	TPC
AAGTGTGTGTK	4	AAGTGTGTGTK	AGAP008578-RA	1230	1240	1235	-2765	-	4.15152	0.000561	0.0682	GTGTGCGTGTG	Germline repressor	TP	-51.9332	-121.522	TPC
AAGTGTGTGTK	4	AAGTGTGTGTK	AGAP008578-RA	1232	1242	1237	-2763	-	4.15152	0.000561	0.0682	GGGTGTGCGTG	Germline repressor	TP	-51.9332	-121.522	TPC
AAGTGTGTGTK	4	AAGTGTGTGTK	AGAP008578-RA	2561	2571	2566	-1434	+	4.15152	0.000561	0.0682	GTGTGTGCGTG	Germline repressor	TP	-51.9332	-121.522	TPC
AAGTGTGTGTK	4	AAGTGTGTGTK	AGAP008578-RA	2563	2573	2568	-1432	+	4.15152	0.000561	0.0682	GTGTGCGTGTG	Germline repressor	TP	-51.9332	-121.522	TPC
AAGTGTGTGTK	4	AAGTGTGTGTK	AGAP008578-RA	2565	2575	2570	-1430	+	4.15152	0.000561	0.0682	GTGCGTGTGTG	Germline repressor	TP	-51.9332	-121.522	TPC
AAGTGTGTGTK	4	AAGTGTGTGTK	AGAP008578-RA	3503	3513	3508	-492	+	4.15152	0.000561	0.0682	CGGTGTGTGAG	Germline repressor	TP	-51.9332	-121.522	TPC
AAAAACGATKRA	78	AAAAACGATKRA	AGAP008578-RA	3552	3563	3557.5	-442.5	-	4.66667	0.000562	0.504	AGAGACGATGGT	Ovary activator	TP	37.0821	82.8304	TPNC
AAAAACGATTGA	81	AAAAACGATTGA	AGAP008578-RA	1145	1156	1150.5	-2849.5	+	5.7697	0.000564	0.747	AGAAAAGATTCA	Ovary activator	TP	29.7108	86.782	TPC
AAAAACGATTGA	81	AAAAACGATTGA	AGAP008578-RA	3718	3729	3723.5	-276.5	-	5.7697	0.000564	0.747	AAAAATAATTGC	Ovary activator	TP	29.7108	86.782	TPC
ACAAAATACATC	32	ACAAAATACATC	AGAP008578-RA	1892	1903	1897.5	-2102.5	-	5.7697	0.000564	0.448	ATAAAATACAAT	Germline activator	OC	127.342	203.12	OCC
ACAAAATACATC	32	ACAAAATACATC	AGAP008578-RA	1952	1963	1957.5	-2042.5	+	5.7697	0.000564	0.448	AAAACATACATG	Germline activator	OC	127.342	203.12	OCC
ACAAAATACATC	32	ACAAAATACATC	AGAP008578-RA	1971	1982	1976.5	-2023.5	+	5.7697	0.000564	0.448	ATAAAACACATA	Germline activator	OC	127.342	203.12	OCC
ACAAAATACATC	32	ACAAAATACATC	AGAP008578-RA	2749	2760	2754.5	-1245.5	-	5.7697	0.000564	0.448	AGAAAATTAATC	Germline activator	OC	127.342	203.12	OCC
AGAAATGAAATG	15	AGAAATGAAATG	AGAP008578-RA	1672	1683	1677.5	-2322.5	+	5.7697	0.000564	0.412	ATAAATTTAATG	Germline activator	TP	52.7457	120.007	TPNC
AAAACAACAACA	9	AAAACAACAACA	AGAP008578-RA	1313	1324	1318.5	-2681.5	+	5.7697	0.000564	0.208	AAAACAAAAAAG	Germline activator	TP	53.6581	81.0364	TPC
AAAACAACAACA	9	AAAACAACAACA	AGAP008578-RA	1320	1331	1325.5	-2674.5	+	5.7697	0.000564	0.208	AAAAGAAAAACG	Germline activator	TP	53.6581	81.0364	TPC
AAAACAACAACA	9	AAAACAACAACA	AGAP008578-RA	1460	1471	1465.5	-2534.5	+	5.7697	0.000564	0.208	AAAACCAAAAGA	Germline activator	TP	53.6581	81.0364	TPC
AAAACAACAACA	9	AAAACAACAACA	AGAP008578-RA	2308	2319	2313.5	-1686.5	-	5.7697	0.000564	0.208	AAAACAATAATT	Germline activator	TP	53.6581	81.0364	TPC
ACATACGV	139	ACATACGV	AGAP008578-RA	2663	2670	2666.5	-1333.5	-	8.21212	0.000564	1	ACACACGA	Ovary activator	OC	74.8209	301.382	OCC
AACACCATCGCAC	53	AACACCATCGCAC	AGAP008578-RA	2717	2729	2723	-1277	-	3.42424	0.000565	0.348	CACACCACGGCAG	Ovary repressor	TP	-7.34321	-87.7122	TPNC
AACACCATCGCAC	53	AACACCATCGCAC	AGAP008578-RA	2790	2802	2796	-1204	-	3.42424	0.000565	0.348	CAAACCAACACAC	Ovary repressor	TP	-7.34321	-87.7122	TPNC
AACACCATCGCAC	53	AACACCATCGCAC	AGAP008578-RA	2835	2847	2841	-1159	+	3.42424	0.000565	0.348	TACAGCACAGCAC	Ovary repressor	TP	-7.34321	-87.7122	TPNC
AACACCATCGCAC	53	AACACCATCGCAC	AGAP008578-RA	3118	3130	3124	-876	-	3.42424	0.000565	0.348	AACGCCATCCTTC	Ovary repressor	TP	-7.34321	-87.7122	TPNC
AACACCATCGCAC	53	AACACCATCGCAC	AGAP008578-RA	3308	3320	3314	-686	-	3.42424	0.000565	0.348	AGCACCATTTCTC	Ovary repressor	TP	-7.34321	-87.7122	TPNC
AAAACCATTTWAG	76	AAAACCATTTWAG	AGAP008578-RA	2203	2215	2209	-1791	-	2.30909	0.000566	1	AAAACTAGTTCAC	Ovary activator	TP	28.9987	81.9295	TPC
AAATCAAWA	185	AAATCAAWA	AGAP008578-RA	1545	1553	1549	-2451	-	5.70303	0.000567	0.452	AAAACAACA	Testis activator	TP	48.5512	41.06	TPNC
AAATCAAWA	185	AAATCAAWA	AGAP008578-RA	2793	2801	2797	-1203	-	5.70303	0.000567	0.452	AAACCAACA	Testis activator	TP	48.5512	41.06	TPNC
AAATCAAWA	185	AAATCAAWA	AGAP008578-RA	3902	3910	3906	-94	+	5.70303	0.000567	0.452	AAACCAACA	Testis activator	TP	48.5512	41.06	TPNC
CCGTAACC	176	CCGTAACC	AGAP008578-RA	480	487	483.5	-3516.5	+	5.05455	0.000567	0.627	CCGTTGCC	Testis activator	TC	129.779	-9.54278	TCC
CCGTAACC	176	CCGTAACC	AGAP008578-RA	527	534	530.5	-3469.5	-	5.05455	0.000567	0.627	CCGCAGCC	Testis activator	TC	129.779	-9.54278	TCC
CCGTAACC	176	CCGTAACC	AGAP008578-RA	737	744	740.5	-3259.5	-	5.05455	0.000567	0.627	CCGTCTCC	Testis activator	TC	129.779	-9.54278	TCC
CCGTAACC	176	CCGTAACC	AGAP008578-RA	2052	2059	2055.5	-1944.5	+	5.05455	0.000567	0.627	CCGTGTCC	Testis activator	TC	129.779	-9.54278	TCC
CCGTAACC	176	CCGTAACC	AGAP008578-RA	2609	2616	2612.5	-1387.5	+	5.05455	0.000567	0.627	CCGGTACC	Testis activator	TC	129.779	-9.54278	TCC
CCGTAACC	176	CCGTAACC	AGAP008578-RA	3498	3505	3501.5	-498.5	-	5.05455	0.000567	0.627	CCGCCACC	Testis activator	TC	129.779	-9.54278	TCC
CCGTAACC	176	CCGTAACC	AGAP008578-RA	3576	3583	3579.5	-420.5	-	5.05455	0.000567	0.627	CCGCACCC	Testis activator	TC	129.779	-9.54278	TCC
AGAAATGAAATG	15	AGAAATGAAATG	AGAP008578-RA	1896	1907	1901.5	-2098.5	-	5.49091	0.000568	0.412	ACAAATAAAATA	Germline activator	TP	52.7457	120.007	TPNC
AGAAATGAAATG	15	AGAAATGAAATG	AGAP008578-RA	2426	2437	2431.5	-1568.5	-	5.49091	0.000568	0.412	AAAAATTAAATA	Germline activator	TP	52.7457	120.007	TPNC
CSACCACGGTGM	154	CSACCACGGTGM	AGAP008578-RA	325	336	330.5	-3669.5	+	5.23636	0.000568	0.39	CGATCACGGCTA	Testis activator	OP	69.0881	13.5693	OPC
ATAWTTTGGASW	100	ATAWTTTGGASW	AGAP008578-RA	1370	1381	1375.5	-2624.5	-	4.4	0.000568	0.908	GTAGTTGGGAGT	Ovary activator	TP	36.0812	126.545	TPC
ACCRMCAAAATA	48	ACCRMCAAAATA	AGAP008578-RA	3492	3503	3497.5	-502.5	-	4.67879	0.000569	0.444	GCCACCGAAGTA	Germline activator	OC	169.976	335.567	OCNC
ATTTCACGAM	50	ATTTCACGAM	AGAP008578-RA	1863	1872	1867.5	-2132.5	-	7.05455	0.000571	1	ATTTCTCAAC	Germline activator	TC	279.421	435.44	TCC
GCAAAACGGA	187	GCAAAACGGA	AGAP008578-RA	835	844	839.5	-3160.5	+	3.35758	0.000573	0.635	GCTACACGGT	Testis activator	TP	53.9869	52.9846	TPNC
GCAAAACGGA	187	GCAAAACGGA	AGAP008578-RA	2105	2114	2109.5	-1890.5	+	3.35758	0.000573	0.635	GCGAGTCGGA	Testis activator	TP	53.9869	52.9846	TPNC
CAGTTCAGTC	181	CAGTTCAGTC	AGAP008578-RA	533	542	537.5	-3462.5	-	3.35758	0.000573	0.509	CGGTACAGCC	Testis activator	TC	197.273	-74.4809	TCC
CAGTTCAGTC	181	CAGTTCAGTC	AGAP008578-RA	619	628	623.5	-3376.5	+	3.35758	0.000573	0.509	CTGTTCCGGC	Testis activator	TC	197.273	-74.4809	TCC
CAGTTCAGTC	181	CAGTTCAGTC	AGAP008578-RA	1302	1311	1306.5	-2693.5	-	3.35758	0.000573	0.509	CCGATCTGTC	Testis activator	TC	197.273	-74.4809	TCC
CAGTTCAGTC	181	CAGTTCAGTC	AGAP008578-RA	2865	2874	2869.5	-1130.5	+	3.35758	0.000573	0.509	CAGAGCAGGC	Testis activator	TC	197.273	-74.4809	TCC
AGAAGTGTGC	165	AGAAGTGTGC	AGAP008578-RA	503	512	507.5	-3492.5	-	3.35758	0.000573	0.565	AGCAGGGAGC	Testis activator	TC	182.254	2.94715	TCNC
AGAAGTGTGC	165	AGAAGTGTGC	AGAP008578-RA	1033	1042	1037.5	-2962.5	+	3.35758	0.000573	0.565	CGAAGGGGGC	Testis activator	TC	182.254	2.94715	TCNC
CGCCTGTAAT	14	CGCCTGTAAT	AGAP008578-RA	2607	2616	2611.5	-1388.5	+	3.35758	0.000573	0.757	CGCCGGTACC	Germline activator	OP	83.4704	118.151	OPC
YACGGCCGTR	206	YACGGCCGTR	AGAP008578-RA	530	539	534.5	-3465.5	+	6.66667	0.000578	1	TGCGGCTGTA	Testis activator	TP	126.629	-14.5027	TPC
YACGGCCGTR	206	YACGGCCGTR	AGAP008578-RA	530	539	534.5	-3465.5	-	6.66667	0.000578	1	TACAGCCGCA	Testis activator	TP	126.629	-14.5027	TPC
CCTGCTCGMR	159	CCTGCTCGMR	AGAP008578-RA	1189	1198	1193.5	-2806.5	+	6.66667	0.000578	0.547	CCTGCCCCAA	Testis activator	TC	132.68	-101.195	TCNC
CCTGCTCGMR	159	CCTGCTCGMR	AGAP008578-RA	3321	3330	3325.5	-674.5	-	6.66667	0.000578	0.547	CGTGCACGAA	Testis activator	TC	132.68	-101.195	TCNC
CCGCGTATC	121	CCGCGTATC	AGAP008578-RA	53	61	57	-3943	+	6.81818	0.000581	0.76	CCGCGGATG	Ovary activator	OP	35.5788	173.08	OPC
CCGCGTATC	121	CCGCGTATC	AGAP008578-RA	404	412	408	-3592	+	6.81818	0.000581	0.76	GCGCGTACC	Ovary activator	OP	35.5788	173.08	OPC
CCGCGTATC	121	CCGCGTATC	AGAP008578-RA	835	843	839	-3161	-	6.81818	0.000581	0.76	CCGTGTAGC	Ovary activator	OP	35.5788	173.08	OPC
CCGCGTATC	121	CCGCGTATC	AGAP008578-RA	2950	2958	2954	-1046	-	6.81818	0.000581	0.76	CCGCTTCTC	Ovary activator	OP	35.5788	173.08	OPC
ACGCGAGCA	7	ACGCGAGCA	AGAP008578-RA	519	527	523	-3477	+	6.81818	0.000581	0.441	ACGCGACCG	Germline repressor	TP	-68.8911	-150.825	TPNC
ACGCGAGCA	7	ACGCGAGCA	AGAP008578-RA	579	587	583	-3417	+	6.81818	0.000581	0.441	AAGCGTGCA	Germline repressor	TP	-68.8911	-150.825	TPNC
ACGCGAGCA	7	ACGCGAGCA	AGAP008578-RA	673	681	677	-3323	+	6.81818	0.000581	0.441	GCGCGACCA	Germline repressor	TP	-68.8911	-150.825	TPNC
ACGCGAGCA	7	ACGCGAGCA	AGAP008578-RA	2680	2688	2684	-1316	-	6.81818	0.000581	0.441	AGGCGCGCA	Germline repressor	TP	-68.8911	-150.825	TPNC
CTACACADY	38	CTACACADY	AGAP008578-RA	368	376	372	-3628	+	8.73939	0.000584	0.467	CTATACATT	Germline activator	OC	171.885	235.607	OCC
ACATTAAAAATAKAA	186	ACATTAAAAATAKAA	AGAP008578-RA	961	975	968	-3032	+	0.612121	0.000588	0.391	ACATTTCAAAGCAAA	Testis activator	TP	48.6406	43.4165	TPNC
ACATTAAAAATAKAA	186	ACATTAAAAATAKAA	AGAP008578-RA	1882	1896	1889	-2111	-	0.612121	0.000588	0.391	ACAATACAAATTATA	Testis activator	TP	48.6406	43.4165	TPNC
ACATTAAAAATAKAA	186	ACATTAAAAATAKAA	AGAP008578-RA	2354	2368	2361	-1639	-	0.612121	0.000588	0.391	ACATAACTAAGAAAA	Testis activator	TP	48.6406	43.4165	TPNC
ACATTAAAAATAKAA	186	ACATTAAAAATAKAA	AGAP008578-RA	2376	2390	2383	-1617	+	0.612121	0.000588	0.391	ACAGTTAAATTAAAT	Testis activator	TP	48.6406	43.4165	TPNC
NCCACCAVCACCAN	6	NCCACCAVCACCAN	AGAP008578-RA	3767	3780	3773.5	-226.5	-	5.37576	0.000588	0.263	AACAGCAGCAGCAC	Germline repressor	TC	-66.6242	-145.697	TCNC
NCCACCAVCACCAN	6	NCCACCAVCACCAN	AGAP008578-RA	3770	3783	3776.5	-223.5	-	5.37576	0.000588	0.263	AGCAACAGCAGCAG	Germline repressor	TC	-66.6242	-145.697	TCNC
NCCACCAVCACCAN	6	NCCACCAVCACCAN	AGAP008578-RA	3776	3789	3782.5	-217.5	-	5.37576	0.000588	0.263	AGCAGCAGCAACAG	Germline repressor	TC	-66.6242	-145.697	TCNC
NCCACCAVCACCAN	6	NCCACCAVCACCAN	AGAP008578-RA	3782	3795	3788.5	-211.5	-	5.37576	0.000588	0.263	TGCAGCAGCAGCAG	Germline repressor	TC	-66.6242	-145.697	TCNC
CTACACADY	38	CTACACADY	AGAP008578-RA	3443	3451	3447	-553	+	6.26061	0.000591	0.467	CTACACACA	Germline activator	OC	171.885	235.607	OCC
GTTCGTYCTBKCT	70	GTTCGTYCTBKCT	AGAP008578-RA	916	928	922	-3078	-	5.2	0.000594	0.494	GATACTTCTGGCT	Ovary repressor	TP	-10.6078	-159.169	TPC
AACTCAAACWCA	2	AACTCAAACWCA	AGAP008578-RA	1779	1790	1784.5	-2215.5	-	5.3697	0.000597	0.0942	ATGTCAAACACG	Germline repressor	TP	-57.366	-99.838	TPC
ATAAATAAANNA	75	ATAAATAAANNA	AGAP008578-RA	188	199	193.5	-3806.5	+	7.25434	0.000601	0.413	TTAAATTAATGA	Ovary activator	OP	23.0263	75.8446	OPNC
ATAAATAAANNA	75	ATAAATAAANNA	AGAP008578-RA	1548	1559	1553.5	-2446.5	-	7.25434	0.000601	0.413	ACAAAGAAAACA	Ovary activator	OP	23.0263	75.8446	OPNC
ATAAATAAANNA	75	ATAAATAAANNA	AGAP008578-RA	1873	1884	1878.5	-2121.5	-	7.25434	0.000601	0.413	ATAAAACAATCA	Ovary activator	OP	23.0263	75.8446	OPNC
ATAAATAAANNA	75	ATAAATAAANNA	AGAP008578-RA	2397	2408	2402.5	-1597.5	-	7.25434	0.000601	0.413	ATGAGTAAATGA	Ovary activator	OP	23.0263	75.8446	OPNC
ATAAATAAANNA	75	ATAAATAAANNA	AGAP008578-RA	3245	3256	3250.5	-749.5	+	7.25434	0.000601	0.413	ATAGATAAGAGA	Ovary activator	OP	23.0263	75.8446	OPNC
ATAAATAAANNA	75	ATAAATAAANNA	AGAP008578-RA	3982	3993	3987.5	-12.5	+	7.25434	0.000601	0.413	GTGAATAAAGAA	Ovary activator	OP	23.0263	75.8446	OPNC
CCAAAATAWDAACMR	92	CCAAAATAWDAACMR	AGAP008578-RA	334	348	341	-3659	+	2.95758	0.000604	0.388	CTAAAAGCAAAACGG	Ovary activator	TP	40.1089	103.637	TPNC
TACAAGAATT	140	TACAAGAATT	AGAP008578-RA	1726	1735	1730.5	-2269.5	-	7.46667	0.000607	0.834	GAAAAGAATT	Ovary activator	OC	0.479282	327.045	OCNC
TACAAGAATT	140	TACAAGAATT	AGAP008578-RA	2308	2317	2312.5	-1687.5	-	7.46667	0.000607	0.834	AACAATAATT	Ovary activator	OC	0.479282	327.045	OCNC
TACAAGAATT	140	TACAAGAATT	AGAP008578-RA	3724	3733	3728.5	-271.5	-	7.46667	0.000607	0.834	TACAAAAAAT	Ovary activator	OC	0.479282	327.045	OCNC
AAAATCTTCT	88	AAAATCTTCT	AGAP008578-RA	1725	1734	1729.5	-2270.5	+	7.46667	0.000607	0.969	AAATTCTTTT	Ovary activator	OP	11.3966	97.5373	OPC
AAAATCTTCT	88	AAAATCTTCT	AGAP008578-RA	2409	2418	2413.5	-1586.5	+	7.46667	0.000607	0.969	AAAATAATCT	Ovary activator	OP	11.3966	97.5373	OPC
AATGGAAAAT	83	AATGGAAAAT	AGAP008578-RA	200	209	204.5	-3795.5	-	7.46667	0.000607	0.692	AATGTAATAT	Ovary activator	OP	33.9938	90.049	OPNC
AATGGAAAAT	83	AATGGAAAAT	AGAP008578-RA	374	383	378.5	-3621.5	-	7.46667	0.000607	0.692	GATTGAAAAT	Ovary activator	OP	33.9938	90.049	OPNC
AATGGAAAAT	83	AATGGAAAAT	AGAP008578-RA	3530	3539	3534.5	-465.5	+	7.46667	0.000607	0.692	AATGAAAATT	Ovary activator	OP	33.9938	90.049	OPNC
ATATTTTGAG	37	ATATTTTGAG	AGAP008578-RA	223	232	227.5	-3772.5	-	7.46667	0.000607	1	ATAGTTTGAC	Germline activator	OP	111.531	234.729	OPC
ATATTTTGAG	37	ATATTTTGAG	AGAP008578-RA	2368	2377	2372.5	-1627.5	-	7.46667	0.000607	1	GTATTTTGAA	Germline activator	OP	111.531	234.729	OPC
ATATTTTGAG	37	ATATTTTGAG	AGAP008578-RA	3734	3743	3738.5	-261.5	+	7.46667	0.000607	1	ATATTTCGAC	Germline activator	OP	111.531	234.729	OPC
ATTACTGTAT	28	ATTACTGTAT	AGAP008578-RA	192	201	196.5	-3803.5	+	7.46667	0.000607	0.715	ATTAATGAAT	Germline activator	OP	111.753	179.733	OPC
ATTACTGTAT	28	ATTACTGTAT	AGAP008578-RA	2309	2318	2313.5	-1686.5	+	7.46667	0.000607	0.715	ATTATTGTTT	Germline activator	OP	111.753	179.733	OPC
AATTTAGA	116	AATTTAGA	AGAP008578-RA	187	194	190.5	-3809.5	-	8.88485	0.000608	1	AATTTAAA	Ovary activator	OP	27.5993	161.581	OPC
AAASGAMAACRT	201	AAASGAMAACRT	AGAP008578-RA	1219	1230	1224.5	-2775.5	+	4.4	0.000611	0.538	AAAGGAGCACAC	Testis activator	TP	70.4934	50.4945	TPC
GCGAGCAS	67	GCGAGCAS	AGAP008578-RA	273	280	276.5	-3723.5	-	5.05455	0.000616	0.473	GCGAGCGA	Ovary repressor	TC	-70.2646	-138.349	TCC
GCGAGCAS	67	GCGAGCAS	AGAP008578-RA	581	588	584.5	-3415.5	+	5.05455	0.000616	0.473	GCGTGCAT	Ovary repressor	TC	-70.2646	-138.349	TCC
GCGAGCAS	67	GCGAGCAS	AGAP008578-RA	2679	2686	2682.5	-1317.5	-	5.05455	0.000616	0.473	GCGCGCAA	Ovary repressor	TC	-70.2646	-138.349	TCC
CGGCTTACWC	71	CGGCTTACWC	AGAP008578-RA	1627	1636	1631.5	-2368.5	+	7.34545	0.00062	1	CTGCTTAAAC	Ovary repressor	TP	50.4871	-163.658	TPC
ATCTGTGATTTTCGG	23	ATCTGTGATTTTCGG	AGAP008578-RA	1767	1781	1774	-2226	-	1.44848	0.000621	0.454	ACGTCTGACGTTCGG	Germline activator	TP	93.0827	163.723	TPNC
ATCTGTGATTTTCGG	23	ATCTGTGATTTTCGG	AGAP008578-RA	3376	3390	3383	-617	-	1.44848	0.000621	0.454	ATCAATTATTGCCGG	Germline activator	TP	93.0827	163.723	TPNC
ATCTGTGATTTTCGG	23	ATCTGTGATTTTCGG	AGAP008578-RA	3926	3940	3933	-67	-	1.44848	0.000621	0.454	ATCTGTGTGTCTCCC	Germline activator	TP	93.0827	163.723	TPNC
GCTCGCACAG	64	GCTCGCACAG	AGAP008578-RA	310	319	314.5	-3685.5	-	3.63636	0.000622	0.688	GCGGGCGCAG	Ovary repressor	TP	27.6174	-132.896	TPC
GCTCGCACAG	64	GCTCGCACAG	AGAP008578-RA	604	613	608.5	-3391.5	-	3.63636	0.000622	0.688	GCGCGCGCAC	Ovary repressor	TP	27.6174	-132.896	TPC
GCTCGCACAG	64	GCTCGCACAG	AGAP008578-RA	1797	1806	1801.5	-2198.5	-	3.63636	0.000622	0.688	TCCCGCCCAG	Ovary repressor	TP	27.6174	-132.896	TPC
GCTCGCACAG	64	GCTCGCACAG	AGAP008578-RA	2900	2909	2904.5	-1095.5	-	3.63636	0.000622	0.688	GCATGCGCAG	Ovary repressor	TP	27.6174	-132.896	TPC
ATGGTATTTDA	167	ATGGTATTTDA	AGAP008578-RA	2180	2190	2185	-1815	+	4.00606	0.000622	0.715	ATAGTACTTCA	Testis activator	TC	186.671	-83.5194	TCNC
CAATGCGTWCTGCG	173	CAATGCGTWCTGCG	AGAP008578-RA	2536	2549	2542.5	-1457.5	-	0.242424	0.000622	0.798	CAACGCGTGCGAAG	Testis activator	TC	347.672	62.5354	TCNC
CAATGCGTWCTGCG	173	CAATGCGTWCTGCG	AGAP008578-RA	2891	2904	2897.5	-1102.5	+	0.242424	0.000622	0.798	ACAAGTGTGCTGCG	Testis activator	TC	347.672	62.5354	TCNC
AAAWGCTTR	131	AAAWGCTTR	AGAP008578-RA	3007	3015	3011	-989	-	5.29091	0.000623	0.711	ATACGCTTG	Ovary activator	OC	41.5422	249.929	OCC
ATGGTATTTDA	167	ATGGTATTTDA	AGAP008578-RA	2328	2338	2333	-1667	+	3.72727	0.000626	0.715	ATATTATTTCA	Testis activator	TC	186.671	-83.5194	TCNC
TACAAGAATT	140	TACAAGAATT	AGAP008578-RA	89	98	93.5	-3906.5	+	7.18788	0.000626	0.834	TAGAAAAATT	Ovary activator	OC	0.479282	327.045	OCNC
ATTACTGTAT	28	ATTACTGTAT	AGAP008578-RA	2407	2416	2411.5	-1588.5	-	7.18788	0.000626	0.715	ATTATTTTAT	Germline activator	OP	111.753	179.733	OPC
CTACACADY	38	CTACACADY	AGAP008578-RA	2724	2732	2728	-1272	-	5.5697	0.000626	0.467	CCACACACC	Germline activator	OC	171.885	235.607	OCC
CTCVCTCTCHC	59	CTCVCTCTCHC	AGAP008578-RA	1332	1342	1337	-2663	-	7.04848	0.000627	0.565	TTCACTCTCTT	Ovary repressor	TP	-6.46505	-115.296	TPNC
AAYMATCMAAC	174	AAYMATCMAAC	AGAP008578-RA	3890	3900	3895	-105	-	6.89091	0.000631	0.433	AACCAAAAAAC	Testis activator	TC	79.9386	36.496	TCC
GTCAACTAAAAYS	120	GTCAACTAAAAYS	AGAP008578-RA	2072	2084	2078	-1922	-	2.17576	0.000632	1	GACTGCTAAAAGC	Ovary activator	OC	88.5857	167.337	OCC
RAAGGTGKHTSCWC	170	RAAGGTGKHTSCWC	AGAP008578-RA	1568	1581	1574.5	-2425.5	-	5.04848	0.000632	0.926	AAAGTTGGTGCCAA	Testis activator	TC	223.948	-12.5224	TCNC
NCCACCAVCACCAN	6	NCCACCAVCACCAN	AGAP008578-RA	720	733	726.5	-3273.5	+	5.13333	0.000638	0.263	TCGTCCAAGACCAA	Germline repressor	TC	-66.6242	-145.697	TCNC
NCCACCAVCACCAN	6	NCCACCAVCACCAN	AGAP008578-RA	3599	3612	3605.5	-394.5	-	5.13333	0.000638	0.263	ACCACCAATATCGA	Germline repressor	TC	-66.6242	-145.697	TCNC
ACAAATGAAGHT	101	ACAAATGAAGHT	AGAP008578-RA	692	703	697.5	-3302.5	-	4.80606	0.000642	1	ACAAAAAAAGCC	Ovary activator	OP	46.6402	129.464	OPNC
ACAAATGAAGHT	101	ACAAATGAAGHT	AGAP008578-RA	3309	3320	3314.5	-685.5	+	4.80606	0.000642	1	AGAAATGGTGCT	Ovary activator	OP	46.6402	129.464	OPNC
MYACGATCGGHR	69	MYACGATCGGHR	AGAP008578-RA	519	530	524.5	-3475.5	+	3.99394	0.000647	0.875	ACGCGACCGGCT	Ovary repressor	OC	-23.4941	-153.021	OCC
AAGGAAGAA	194	AAGGAAGAA	AGAP008578-RA	862	870	866	-3134	-	6.26061	0.000647	0.733	GAGGAAGAT	Testis activator	TP	80.4185	13.4109	TPNC
AAGGAAGAA	194	AAGGAAGAA	AGAP008578-RA	1734	1742	1738	-2262	-	6.26061	0.000647	0.733	ATGGAAGGA	Testis activator	TP	80.4185	13.4109	TPNC
AAGGAAGAA	194	AAGGAAGAA	AGAP008578-RA	2013	2021	2017	-1983	-	6.26061	0.000647	0.733	ATGGAAGAT	Testis activator	TP	80.4185	13.4109	TPNC
AAGGAAGAA	194	AAGGAAGAA	AGAP008578-RA	2474	2482	2478	-1522	-	6.26061	0.000647	0.733	AAGGGCGAA	Testis activator	TP	80.4185	13.4109	TPNC
AAGGAAGAA	194	AAGGAAGAA	AGAP008578-RA	2809	2817	2813	-1187	-	6.26061	0.000647	0.733	AAGGAAGGG	Testis activator	TP	80.4185	13.4109	TPNC
AAGGAAGAA	194	AAGGAAGAA	AGAP008578-RA	2875	2883	2879	-1121	+	6.26061	0.000647	0.733	AAGGAAGTG	Testis activator	TP	80.4185	13.4109	TPNC
AAGGAAGAA	194	AAGGAAGAA	AGAP008578-RA	3171	3179	3175	-825	+	6.26061	0.000647	0.733	AGGGGAGAA	Testis activator	TP	80.4185	13.4109	TPNC
ATGGCAAAA	188	ATGGCAAAA	AGAP008578-RA	330	338	334	-3666	+	6.26061	0.000647	0.647	ACGGCTAAA	Testis activator	TP	58.4367	88.8377	TPNC
ATGGCAAAA	188	ATGGCAAAA	AGAP008578-RA	1072	1080	1076	-2924	+	6.26061	0.000647	0.647	AGGGCGAAA	Testis activator	TP	58.4367	88.8377	TPNC
ATGGCAAAA	188	ATGGCAAAA	AGAP008578-RA	1082	1090	1086	-2914	-	6.26061	0.000647	0.647	ATGGCACAC	Testis activator	TP	58.4367	88.8377	TPNC
ATGGCAAAA	188	ATGGCAAAA	AGAP008578-RA	1489	1497	1493	-2507	+	6.26061	0.000647	0.647	ATGGCAGAC	Testis activator	TP	58.4367	88.8377	TPNC
ATGGCAAAA	188	ATGGCAAAA	AGAP008578-RA	2276	2284	2280	-1720	+	6.26061	0.000647	0.647	TCGGCAAAA	Testis activator	TP	58.4367	88.8377	TPNC
ATGGCAAAA	188	ATGGCAAAA	AGAP008578-RA	2767	2775	2771	-1229	+	6.26061	0.000647	0.647	ATGGCACGA	Testis activator	TP	58.4367	88.8377	TPNC
TCTTTAAGC	118	TCTTTAAGC	AGAP008578-RA	333	341	337	-3663	-	6.26061	0.000647	1	GCTTTTAGC	Ovary activator	OP	10.9631	164.944	OPC
TCTTTAAGC	118	TCTTTAAGC	AGAP008578-RA	2072	2080	2076	-1924	+	6.26061	0.000647	1	GCTTTTAGC	Ovary activator	OP	10.9631	164.944	OPC
TCTTTAAGC	118	TCTTTAAGC	AGAP008578-RA	2832	2840	2836	-1164	+	6.26061	0.000647	1	TCTTACAGC	Ovary activator	OP	10.9631	164.944	OPC
AATTCGTAC	49	AATTCGTAC	AGAP008578-RA	492	500	496	-3504	-	6.26061	0.000647	1	TACTCGTAC	Germline activator	TC	147.755	347.032	TCC
AATTCGTAC	49	AATTCGTAC	AGAP008578-RA	513	521	517	-3483	-	6.26061	0.000647	1	CGTTCGTAC	Germline activator	TC	147.755	347.032	TCC
AATTCGTAC	49	AATTCGTAC	AGAP008578-RA	1442	1450	1446	-2554	-	6.26061	0.000647	1	ATTTCGTGC	Germline activator	TC	147.755	347.032	TCC
AATTCGTAC	49	AATTCGTAC	AGAP008578-RA	1507	1515	1511	-2489	+	6.26061	0.000647	1	ATTTCGTTC	Germline activator	TC	147.755	347.032	TCC
AATTCGTAC	49	AATTCGTAC	AGAP008578-RA	3944	3952	3948	-52	+	6.26061	0.000647	1	GAATCGTAC	Germline activator	TC	147.755	347.032	TCC
AGAGAGCBT	3	AGAGAGCBT	AGAP008578-RA	558	566	562	-3438	-	5.29697	0.000649	1	AGGGAGCGG	Germline repressor	OP	-76.2568	-118.937	OPNC
AACCVTGTATYHC	43	AACCVTGTATYHC	AGAP008578-RA	833	845	839	-3161	-	4.64848	0.000649	1	GACCGTGTAGCAA	Germline activator	OP	140.811	288.635	OPC
AACCVTGTATYHC	43	AACCVTGTATYHC	AGAP008578-RA	1604	1616	1610	-2390	-	4.64848	0.000649	1	ACCCCTGTGTCTG	Germline activator	OP	140.811	288.635	OPC
AACCVTGTATYHC	43	AACCVTGTATYHC	AGAP008578-RA	3928	3940	3934	-66	-	4.64848	0.000649	1	ATCTGTGTGTCTC	Germline activator	OP	140.811	288.635	OPC
AAGTGWAT	172	AAGTGWAT	AGAP008578-RA	1254	1261	1257.5	-2742.5	+	8.48485	0.000654	0.581	AAGTGTGT	Testis activator	TC	245.208	-92.6179	TCNC
AAGTGWAT	172	AAGTGWAT	AGAP008578-RA	2161	2168	2164.5	-1835.5	+	8.48485	0.000654	0.581	AAGTGAAA	Testis activator	TC	245.208	-92.6179	TCNC
AAGTGWAT	172	AAGTGWAT	AGAP008578-RA	2201	2208	2204.5	-1795.5	+	8.48485	0.000654	0.581	AAGTGAAC	Testis activator	TC	245.208	-92.6179	TCNC
AAGTGWAT	172	AAGTGWAT	AGAP008578-RA	2249	2256	2252.5	-1747.5	+	8.48485	0.000654	0.581	AAGTGTTT	Testis activator	TC	245.208	-92.6179	TCNC
AAGTGWAT	172	AAGTGWAT	AGAP008578-RA	2443	2450	2446.5	-1553.5	-	8.48485	0.000654	0.581	AAGCGAAT	Testis activator	TC	245.208	-92.6179	TCNC
AAGTGWAT	172	AAGTGWAT	AGAP008578-RA	2885	2892	2888.5	-1111.5	+	8.48485	0.000654	0.581	AAGTGAAC	Testis activator	TC	245.208	-92.6179	TCNC
AAGTGWAT	172	AAGTGWAT	AGAP008578-RA	3008	3015	3011.5	-988.5	+	8.48485	0.000654	0.581	AAGCGTAT	Testis activator	TC	245.208	-92.6179	TCNC
AAGTGWAT	172	AAGTGWAT	AGAP008578-RA	3437	3444	3440.5	-559.5	-	8.48485	0.000654	0.581	AGGTGAAT	Testis activator	TC	245.208	-92.6179	TCNC
GATWTCTA	171	GATWTCTA	AGAP008578-RA	2008	2015	2011.5	-1988.5	-	8.48485	0.000654	1	GATTTCGA	Testis activator	TC	226.654	152.517	TCNC
GATWTCTA	171	GATWTCTA	AGAP008578-RA	2296	2303	2299.5	-1700.5	+	8.48485	0.000654	1	GATTTCAA	Testis activator	TC	226.654	152.517	TCNC
GATWTCTA	171	GATWTCTA	AGAP008578-RA	3110	3117	3113.5	-886.5	+	8.48485	0.000654	1	GATATCCA	Testis activator	TC	226.654	152.517	TCNC
GATWTCTA	171	GATWTCTA	AGAP008578-RA	3108	3115	3111.5	-888.5	-	8.48485	0.000654	1	GATATCTT	Testis activator	TC	226.654	152.517	TCNC
CAAAYAGAASWGAHT	18	CAAAYAGAASWGAHT	AGAP008578-RA	2861	2875	2868	-1132	+	2.81212	0.000655	0.476	CACACAGAGCAGGCA	Germline activator	OP	58.3033	134.671	OPNC
CSACCACGGTGM	154	CSACCACGGTGM	AGAP008578-RA	2631	2642	2636.5	-1363.5	-	5.22424	0.000656	0.39	CGAACAGCGTGC	Testis activator	OP	69.0881	13.5693	OPC
CSACCACGGTGM	154	CSACCACGGTGM	AGAP008578-RA	2787	2798	2792.5	-1207.5	-	5.22424	0.000656	0.39	CCAACACACTGC	Testis activator	OP	69.0881	13.5693	OPC
CCCAGATCCV	205	CCCAGATCCV	AGAP008578-RA	1562	1571	1566.5	-2433.5	-	7.06061	0.000661	0.86	CCAAAATCCG	Testis activator	TP	124.057	-72.2333	TPC
CCCAGATCCV	205	CCCAGATCCV	AGAP008578-RA	3934	3943	3938.5	-61.5	+	7.06061	0.000661	0.86	CACAGATCTC	Testis activator	TP	124.057	-72.2333	TPC
ATCRAAGCARSC	169	ATCRAAGCARSC	AGAP008578-RA	965	976	970.5	-3029.5	+	4.41212	0.000666	0.671	TTCAAAGCAAAT	Testis activator	TC	198.128	-73.6647	TCNC
ATCRAAGCARSC	169	ATCRAAGCARSC	AGAP008578-RA	1549	1560	1554.5	-2445.5	-	4.41212	0.000666	0.671	AACAAAGAAAAC	Testis activator	TC	198.128	-73.6647	TCNC
YAAATTGTACWG	97	YAAATTGTACWG	AGAP008578-RA	2450	2461	2455.5	-1544.5	+	4.41212	0.000668	0.919	TGTATTGTTCAG	Ovary activator	OP	14.6555	124.172	OPNC
GCAACCAAAW	127	GCAACCAAAW	AGAP008578-RA	704	713	708.5	-3291.5	-	7.06667	0.000669	0.468	GAACCCAAAA	Ovary activator	OC	88.9496	221.451	OCNC
GCAACCAAAW	127	GCAACCAAAW	AGAP008578-RA	1169	1178	1173.5	-2826.5	-	7.06667	0.000669	0.468	GCGACAAAAA	Ovary activator	OC	88.9496	221.451	OCNC
GCAACCAAAW	127	GCAACCAAAW	AGAP008578-RA	1719	1728	1723.5	-2276.5	+	7.06667	0.000669	0.468	GCGAGCAAAT	Ovary activator	OC	88.9496	221.451	OCNC
GCAACCAAAW	127	GCAACCAAAW	AGAP008578-RA	2695	2704	2699.5	-1300.5	-	7.06667	0.000669	0.468	GCTATCAAAA	Ovary activator	OC	88.9496	221.451	OCNC
GCAACCAAAW	127	GCAACCAAAW	AGAP008578-RA	3154	3163	3158.5	-841.5	-	7.06667	0.000669	0.468	GCAAACAAGA	Ovary activator	OC	88.9496	221.451	OCNC
GCAACCAAAW	127	GCAACCAAAW	AGAP008578-RA	3901	3910	3905.5	-94.5	+	7.06667	0.000669	0.468	GAAACCAACA	Ovary activator	OC	88.9496	221.451	OCNC
TGCGGAAAWT	86	TGCGGAAAWT	AGAP008578-RA	115	124	119.5	-3880.5	-	7.06667	0.000669	1	TGGGGAAAAC	Ovary activator	OP	7.22587	93.8735	OPC
TGCGGAAAWT	86	TGCGGAAAWT	AGAP008578-RA	2272	2281	2276.5	-1723.5	-	7.06667	0.000669	1	TGCCGAAATG	Ovary activator	OP	7.22587	93.8735	OPC
TGCGGAAAWT	86	TGCGGAAAWT	AGAP008578-RA	3130	3139	3134.5	-865.5	-	7.06667	0.000669	1	TGTGGAAATA	Ovary activator	OP	7.22587	93.8735	OPC
CTACACADY	38	CTACACADY	AGAP008578-RA	679	687	683	-3317	+	5.30303	0.000669	0.467	CCACACACT	Germline activator	OC	171.885	235.607	OCC
CTACACADY	38	CTACACADY	AGAP008578-RA	2789	2797	2793	-1207	-	5.30303	0.000669	0.467	CAACACACT	Germline activator	OC	171.885	235.607	OCC
NCCACCAVCACCAN	6	NCCACCAVCACCAN	AGAP008578-RA	3147	3160	3153.5	-846.5	-	5.12121	0.00067	0.263	AACAAGAGCACCAT	Germline repressor	TC	-66.6242	-145.697	TCNC
NCCACCAVCACCAN	6	NCCACCAVCACCAN	AGAP008578-RA	3602	3615	3608.5	-391.5	-	5.12121	0.00067	0.263	TACACCACCAATAT	Germline repressor	TC	-66.6242	-145.697	TCNC
NCCACCAVCACCAN	6	NCCACCAVCACCAN	AGAP008578-RA	3779	3792	3785.5	-214.5	-	5.12121	0.00067	0.263	AGCAGCAGCAGCAA	Germline repressor	TC	-66.6242	-145.697	TCNC
AAAATAMRTWTAAWT	87	AAAATAMRTWTAAWT	AGAP008578-RA	1703	1717	1710	-2290	+	3.00578	0.000672	0.532	AAAATGCATGTAGAA	Ovary activator	TP	32.9568	96.5362	TPNC
AAAATAMRTWTAAWT	87	AAAATAMRTWTAAWT	AGAP008578-RA	1930	1944	1937	-2063	-	3.00578	0.000672	0.532	AAAATATGCAAAAAG	Ovary activator	TP	32.9568	96.5362	TPNC
AAAATAMRTWTAAWT	87	AAAATAMRTWTAAWT	AGAP008578-RA	2343	2357	2350	-1650	-	3.00578	0.000672	0.532	AAAATACTAATCAAC	Ovary activator	TP	32.9568	96.5362	TPNC
AAATTTMCWACATA	110	AAATTTMCWACATA	AGAP008578-RA	2012	2025	2018.5	-1981.5	+	2.70303	0.000673	0.984	AATCTTCCATCCTA	Ovary activator	OP	14.6578	141.559	OPC
AAACGTGTGGA	202	AAACGTGTGGA	AGAP008578-RA	36	46	41	-3959	+	4.84242	0.000673	0.892	TGACTTGTGGA	Testis activator	TP	77.4513	74.0751	TPC
AAACGTGTGGA	202	AAACGTGTGGA	AGAP008578-RA	343	353	348	-3652	+	4.84242	0.000673	0.892	AAACGGGACGA	Testis activator	TP	77.4513	74.0751	TPC
AAACGTGTGGA	202	AAACGTGTGGA	AGAP008578-RA	2688	2698	2693	-1307	-	4.84242	0.000673	0.892	AAAAGGGGGGA	Testis activator	TP	77.4513	74.0751	TPC
AAACGTGTGGA	202	AAACGTGTGGA	AGAP008578-RA	3005	3015	3010	-990	-	4.84242	0.000673	0.892	ATACGCTTGGA	Testis activator	TP	77.4513	74.0751	TPC
ACTTTGCACCT	158	ACTTTGCACCT	AGAP008578-RA	1073	1083	1078	-2922	-	4.84242	0.000673	0.868	ACTTTTCGCCC	Testis activator	TC	132.037	1.90528	TCNC
ATAGCTAGGAG	145	ATAGCTAGGAG	AGAP008578-RA	914	924	919	-3081	+	4.84242	0.000673	0.672	GTAGCCAGAAG	Ovary activator	OC	-10.6323	472.544	OCNC
ATAGCTAGGAG	145	ATAGCTAGGAG	AGAP008578-RA	1119	1129	1124	-2876	-	4.84242	0.000673	0.672	CTAGCTAGACG	Ovary activator	OC	-10.6323	472.544	OCNC
ATAGCTAGGAG	145	ATAGCTAGGAG	AGAP008578-RA	1215	1225	1220	-2780	+	4.84242	0.000673	0.672	AGAGAAAGGAG	Ovary activator	OC	-10.6323	472.544	OCNC
ATAGCTAGGAG	145	ATAGCTAGGAG	AGAP008578-RA	1371	1381	1376	-2624	-	4.84242	0.000673	0.672	GTAGTTGGGAG	Ovary activator	OC	-10.6323	472.544	OCNC
ATAGCTAGGAG	145	ATAGCTAGGAG	AGAP008578-RA	3839	3849	3844	-156	+	4.84242	0.000673	0.672	ATTGCTAGTCG	Ovary activator	OC	-10.6323	472.544	OCNC
AGCGTATGTGT	56	AGCGTATGTGT	AGAP008578-RA	405	415	410	-3590	+	4.84242	0.000673	0.0964	CGCGTACCTGT	Ovary repressor	TP	-21.0366	-104.909	TPC
AGCGTATGTGT	56	AGCGTATGTGT	AGAP008578-RA	775	785	780	-3220	+	4.84242	0.000673	0.0964	TGTGTTTGTGT	Ovary repressor	TP	-21.0366	-104.909	TPC
AGCGTATGTGT	56	AGCGTATGTGT	AGAP008578-RA	2250	2260	2255	-1745	+	4.84242	0.000673	0.0964	AGTGTTTGTGA	Ovary repressor	TP	-21.0366	-104.909	TPC
AGCGTATGTGT	56	AGCGTATGTGT	AGAP008578-RA	2558	2568	2563	-1437	+	4.84242	0.000673	0.0964	AGAGTGTGTGC	Ovary repressor	TP	-21.0366	-104.909	TPC
AGCGTATGTGT	56	AGCGTATGTGT	AGAP008578-RA	2560	2570	2565	-1435	+	4.84242	0.000673	0.0964	AGTGTGTGCGT	Ovary repressor	TP	-21.0366	-104.909	TPC
AGCGTATGTGT	56	AGCGTATGTGT	AGAP008578-RA	2568	2578	2573	-1427	+	4.84242	0.000673	0.0964	CGTGTGTGTGT	Ovary repressor	TP	-21.0366	-104.909	TPC
AGCGTATGTGT	56	AGCGTATGTGT	AGAP008578-RA	2907	2917	2912	-1088	+	4.84242	0.000673	0.0964	TGCATGTGTGT	Ovary repressor	TP	-21.0366	-104.909	TPC
AGCGTATGTGT	56	AGCGTATGTGT	AGAP008578-RA	3026	3036	3031	-969	+	4.84242	0.000673	0.0964	AGTGGTTGTGT	Ovary repressor	TP	-21.0366	-104.909	TPC
AGCGTATGTGT	56	AGCGTATGTGT	AGAP008578-RA	3449	3459	3454	-546	-	4.84242	0.000673	0.0964	TGCCTCTGTGT	Ovary repressor	TP	-21.0366	-104.909	TPC
AGCGTATGTGT	56	AGCGTATGTGT	AGAP008578-RA	3617	3627	3622	-378	+	4.84242	0.000673	0.0964	TGTGTGTGTGT	Ovary repressor	TP	-21.0366	-104.909	TPC
AGCGTATGTGT	56	AGCGTATGTGT	AGAP008578-RA	3619	3629	3624	-376	+	4.84242	0.000673	0.0964	TGTGTGTGTGT	Ovary repressor	TP	-21.0366	-104.909	TPC
AGCGTATGTGT	56	AGCGTATGTGT	AGAP008578-RA	3621	3631	3626	-374	+	4.84242	0.000673	0.0964	TGTGTGTGTGT	Ovary repressor	TP	-21.0366	-104.909	TPC
AGCGTATGTGT	56	AGCGTATGTGT	AGAP008578-RA	3623	3633	3628	-372	+	4.84242	0.000673	0.0964	TGTGTGTGTGT	Ovary repressor	TP	-21.0366	-104.909	TPC
AGCGTATGTGT	56	AGCGTATGTGT	AGAP008578-RA	3625	3635	3630	-370	+	4.84242	0.000673	0.0964	TGTGTGTGTGT	Ovary repressor	TP	-21.0366	-104.909	TPC
AGCGTATGTGT	56	AGCGTATGTGT	AGAP008578-RA	3627	3637	3632	-368	+	4.84242	0.000673	0.0964	TGTGTGTGTGT	Ovary repressor	TP	-21.0366	-104.909	TPC
AGCGTATGTGT	56	AGCGTATGTGT	AGAP008578-RA	3629	3639	3634	-366	+	4.84242	0.000673	0.0964	TGTGTGTGTGT	Ovary repressor	TP	-21.0366	-104.909	TPC
AGCGTATGTGT	56	AGCGTATGTGT	AGAP008578-RA	3631	3641	3636	-364	+	4.84242	0.000673	0.0964	TGTGTGTGTGT	Ovary repressor	TP	-21.0366	-104.909	TPC
AGCGTATGTGT	56	AGCGTATGTGT	AGAP008578-RA	3633	3643	3638	-362	+	4.84242	0.000673	0.0964	TGTGTGTGTGT	Ovary repressor	TP	-21.0366	-104.909	TPC
AGCGTATGTGT	56	AGCGTATGTGT	AGAP008578-RA	3635	3645	3640	-360	+	4.84242	0.000673	0.0964	TGTGTGTGTGT	Ovary repressor	TP	-21.0366	-104.909	TPC
AGCGTATGTGT	56	AGCGTATGTGT	AGAP008578-RA	3637	3647	3642	-358	+	4.84242	0.000673	0.0964	TGTGTGTGTGT	Ovary repressor	TP	-21.0366	-104.909	TPC
AGCGTATGTGT	56	AGCGTATGTGT	AGAP008578-RA	3639	3649	3644	-356	+	4.84242	0.000673	0.0964	TGTGTGTGTGT	Ovary repressor	TP	-21.0366	-104.909	TPC
AGCGTATGTGT	56	AGCGTATGTGT	AGAP008578-RA	3641	3651	3646	-354	+	4.84242	0.000673	0.0964	TGTGTGTGTGT	Ovary repressor	TP	-21.0366	-104.909	TPC
AGCGTATGTGT	56	AGCGTATGTGT	AGAP008578-RA	3643	3653	3648	-352	+	4.84242	0.000673	0.0964	TGTGTGTGTGT	Ovary repressor	TP	-21.0366	-104.909	TPC
AGCGTATGTGT	56	AGCGTATGTGT	AGAP008578-RA	3645	3655	3650	-350	+	4.84242	0.000673	0.0964	TGTGTGTGTGT	Ovary repressor	TP	-21.0366	-104.909	TPC
AGCGTATGTGT	56	AGCGTATGTGT	AGAP008578-RA	3647	3657	3652	-348	+	4.84242	0.000673	0.0964	TGTGTGTGTGT	Ovary repressor	TP	-21.0366	-104.909	TPC
AGCGTATGTGT	56	AGCGTATGTGT	AGAP008578-RA	3649	3659	3654	-346	+	4.84242	0.000673	0.0964	TGTGTGTGTGT	Ovary repressor	TP	-21.0366	-104.909	TPC
AGCGTATGTGT	56	AGCGTATGTGT	AGAP008578-RA	3651	3661	3656	-344	+	4.84242	0.000673	0.0964	TGTGTGTGTGT	Ovary repressor	TP	-21.0366	-104.909	TPC
AGCGTATGTGT	56	AGCGTATGTGT	AGAP008578-RA	3653	3663	3658	-342	+	4.84242	0.000673	0.0964	TGTGTGTGTGT	Ovary repressor	TP	-21.0366	-104.909	TPC
AGCGTATGTGT	56	AGCGTATGTGT	AGAP008578-RA	3655	3665	3660	-340	+	4.84242	0.000673	0.0964	TGTGTGTGTGT	Ovary repressor	TP	-21.0366	-104.909	TPC
AGCGTATGTGT	56	AGCGTATGTGT	AGAP008578-RA	3657	3667	3662	-338	+	4.84242	0.000673	0.0964	TGTGTGTGTGT	Ovary repressor	TP	-21.0366	-104.909	TPC
AGCGTATGTGT	56	AGCGTATGTGT	AGAP008578-RA	3659	3669	3664	-336	+	4.84242	0.000673	0.0964	TGTGTGTGTGT	Ovary repressor	TP	-21.0366	-104.909	TPC
AGCGTATGTGT	56	AGCGTATGTGT	AGAP008578-RA	3661	3671	3666	-334	+	4.84242	0.000673	0.0964	TGTGTGTGTGT	Ovary repressor	TP	-21.0366	-104.909	TPC
AGCGTATGTGT	56	AGCGTATGTGT	AGAP008578-RA	3663	3673	3668	-332	+	4.84242	0.000673	0.0964	TGTGTGTGTGT	Ovary repressor	TP	-21.0366	-104.909	TPC
AGCGTATGTGT	56	AGCGTATGTGT	AGAP008578-RA	3665	3675	3670	-330	+	4.84242	0.000673	0.0964	TGTGTGTGTGT	Ovary repressor	TP	-21.0366	-104.909	TPC
AGCGTATGTGT	56	AGCGTATGTGT	AGAP008578-RA	3667	3677	3672	-328	+	4.84242	0.000673	0.0964	TGTGTGTGTGT	Ovary repressor	TP	-21.0366	-104.909	TPC
AGCGTATGTGT	56	AGCGTATGTGT	AGAP008578-RA	3669	3679	3674	-326	+	4.84242	0.000673	0.0964	TGTGTGTGTGT	Ovary repressor	TP	-21.0366	-104.909	TPC
AGCGTATGTGT	56	AGCGTATGTGT	AGAP008578-RA	3671	3681	3676	-324	+	4.84242	0.000673	0.0964	TGTGTGTGTGT	Ovary repressor	TP	-21.0366	-104.909	TPC
AGCGTATGTGT	56	AGCGTATGTGT	AGAP008578-RA	3673	3683	3678	-322	+	4.84242	0.000673	0.0964	TGTGTGTGTGT	Ovary repressor	TP	-21.0366	-104.909	TPC
AGCGTATGTGT	56	AGCGTATGTGT	AGAP008578-RA	3675	3685	3680	-320	+	4.84242	0.000673	0.0964	TGTGTGTGTGT	Ovary repressor	TP	-21.0366	-104.909	TPC
AGCGTATGTGT	56	AGCGTATGTGT	AGAP008578-RA	3677	3687	3682	-318	+	4.84242	0.000673	0.0964	TGTGTGTGTGT	Ovary repressor	TP	-21.0366	-104.909	TPC
AGCGTATGTGT	56	AGCGTATGTGT	AGAP008578-RA	3679	3689	3684	-316	+	4.84242	0.000673	0.0964	TGTGTGTGTGT	Ovary repressor	TP	-21.0366	-104.909	TPC
AGCGTATGTGT	56	AGCGTATGTGT	AGAP008578-RA	3681	3691	3686	-314	+	4.84242	0.000673	0.0964	TGTGTGTGTGT	Ovary repressor	TP	-21.0366	-104.909	TPC
AGCGTATGTGT	56	AGCGTATGTGT	AGAP008578-RA	3683	3693	3688	-312	+	4.84242	0.000673	0.0964	TGTGTGTGTGT	Ovary repressor	TP	-21.0366	-104.909	TPC
AGCGTATGTGT	56	AGCGTATGTGT	AGAP008578-RA	3685	3695	3690	-310	+	4.84242	0.000673	0.0964	TGTGTGTGTGT	Ovary repressor	TP	-21.0366	-104.909	TPC
AGCGTATGTGT	56	AGCGTATGTGT	AGAP008578-RA	3687	3697	3692	-308	+	4.84242	0.000673	0.0964	TGTGTGTGTGT	Ovary repressor	TP	-21.0366	-104.909	TPC
AGCGTATGTGT	56	AGCGTATGTGT	AGAP008578-RA	3689	3699	3694	-306	+	4.84242	0.000673	0.0964	TGTGTGTGTGT	Ovary repressor	TP	-21.0366	-104.909	TPC
AGCGTATGTGT	56	AGCGTATGTGT	AGAP008578-RA	3691	3701	3696	-304	+	4.84242	0.000673	0.0964	TGTGTGTGTGT	Ovary repressor	TP	-21.0366	-104.909	TPC
AGCGTATGTGT	56	AGCGTATGTGT	AGAP008578-RA	3693	3703	3698	-302	+	4.84242	0.000673	0.0964	TGTGTGTGTGT	Ovary repressor	TP	-21.0366	-104.909	TPC
AGCGTATGTGT	56	AGCGTATGTGT	AGAP008578-RA	3695	3705	3700	-300	+	4.84242	0.000673	0.0964	TGTGTGTGTGT	Ovary repressor	TP	-21.0366	-104.909	TPC
AGCGTATGTGT	56	AGCGTATGTGT	AGAP008578-RA	3697	3707	3702	-298	+	4.84242	0.000673	0.0964	TGTGTGTGTGT	Ovary repressor	TP	-21.0366	-104.909	TPC
AGCGTATGTGT	56	AGCGTATGTGT	AGAP008578-RA	3699	3709	3704	-296	+	4.84242	0.000673	0.0964	TGTGTGTGTGT	Ovary repressor	TP	-21.0366	-104.909	TPC
AGCGTATGTGT	56	AGCGTATGTGT	AGAP008578-RA	3701	3711	3706	-294	+	4.84242	0.000673	0.0964	TGTGTGTGTGT	Ovary repressor	TP	-21.0366	-104.909	TPC
AGATCARAVTA	16	AGATCARAVTA	AGAP008578-RA	221	231	226	-3774	+	7.0303	0.000673	1	ATGTCAAACTA	Germline activator	TP	68.5124	123.693	TPC
ATTCAAACGYC	149	ATTCAAACGYC	AGAP008578-RA	1524	1534	1529	-2471	-	3.88485	0.000673	0.89	AGCCACACGTC	Testis activator	OC	126.703	71.2189	OCC
ATTCAAACGYC	149	ATTCAAACGYC	AGAP008578-RA	1765	1775	1770	-2230	+	3.88485	0.000673	0.89	AGCCGAACGTC	Testis activator	OC	126.703	71.2189	OCC
ATTCAAACGYC	149	ATTCAAACGYC	AGAP008578-RA	3550	3560	3555	-445	+	3.88485	0.000673	0.89	ATACCATCGTC	Testis activator	OC	126.703	71.2189	OCC
AAGTGTGTGTK	4	AAGTGTGTGTK	AGAP008578-RA	1224	1234	1229	-2771	-	3.88485	0.000673	0.0806	GTGTGTGTGCT	Germline repressor	TP	-51.9332	-121.522	TPC
GAAACAAARNGATCS	157	GAAACAAARNGATCS	AGAP008578-RA	2805	2819	2812	-1188	-	3.10303	0.000677	0.465	GAAAGGAAGGGACAG	Testis activator	TC	78.6771	55.6561	TCNC
ATCGAGCAK	178	ATCGAGCAK	AGAP008578-RA	580	588	584	-3416	+	5.58182	0.000679	1	AGCGTGCAT	Testis activator	TC	147.984	-44.9706	TCC
GACAGCAAY	117	GACAGCAAY	AGAP008578-RA	898	906	902	-3098	+	5.58182	0.000679	0.756	GGCAGCGAT	Ovary activator	OC	36.6203	163.642	OCNC
GACAGCAAY	117	GACAGCAAY	AGAP008578-RA	1684	1692	1688	-2312	-	5.58182	0.000679	0.756	GTCTGCAAT	Ovary activator	OC	36.6203	163.642	OCNC
CMCGCATAMAAAC	57	CMCGCATAMAAAC	AGAP008578-RA	783	795	789	-3211	-	2.18788	0.00068	0.103	CGCGCACAAAACA	Ovary repressor	TP	-36.8091	-107.087	TPC
CMCGCATAMAAAC	57	CMCGCATAMAAAC	AGAP008578-RA	3568	3580	3574	-426	-	2.18788	0.00068	0.103	CACCCATTGCAAC	Ovary repressor	TP	-36.8091	-107.087	TPC
MYACGATCGGHR	69	MYACGATCGGHR	AGAP008578-RA	3859	3870	3864.5	-135.5	-	3.98182	0.000688	0.875	CGACTAACGGCG	Ovary repressor	OC	-23.4941	-153.021	OCC
ACATTAAAAATAKAA	186	ACATTAAAAATAKAA	AGAP008578-RA	1314	1328	1321	-2679	+	0.333333	0.000691	0.391	AAACAAAAAAGAAAA	Testis activator	TP	48.6406	43.4165	TPNC
ACATTAAAAATAKAA	186	ACATTAAAAATAKAA	AGAP008578-RA	1898	1912	1905	-2095	-	0.333333	0.000691	0.391	TTATAACAAATAAAA	Testis activator	TP	48.6406	43.4165	TPNC
ACATTAAAAATAKAA	186	ACATTAAAAATAKAA	AGAP008578-RA	1914	1928	1921	-2079	+	0.333333	0.000691	0.391	AAACTAAAAAGACAT	Testis activator	TP	48.6406	43.4165	TPNC
ACATTAAAAATAKAA	186	ACATTAAAAATAKAA	AGAP008578-RA	1940	1954	1947	-2053	+	0.333333	0.000691	0.391	ATTTTATACATAAAA	Testis activator	TP	48.6406	43.4165	TPNC
ACATTAAAAATAKAA	186	ACATTAAAAATAKAA	AGAP008578-RA	2365	2379	2372	-1628	+	0.333333	0.000691	0.391	ATGTTCAAAATACAG	Testis activator	TP	48.6406	43.4165	TPNC
ACATTAAAAATAKAA	186	ACATTAAAAATAKAA	AGAP008578-RA	2993	3007	3000	-1000	-	0.333333	0.000691	0.391	GGATTAAAACTAAAC	Testis activator	TP	48.6406	43.4165	TPNC
ACATTAAAAATAKAA	186	ACATTAAAAATAKAA	AGAP008578-RA	3723	3737	3730	-270	-	0.333333	0.000691	0.391	ATATTACAAAAAATA	Testis activator	TP	48.6406	43.4165	TPNC
RAAGGTGKHTSCWC	170	RAAGGTGKHTSCWC	AGAP008578-RA	1721	1734	1727.5	-2272.5	-	4.78182	0.000693	0.926	AAAAGAATTTGCTC	Testis activator	TC	223.948	-12.5224	TCNC
CAACCAGTWTT	198	CAACCAGTWTT	AGAP008578-RA	342	352	347	-3653	-	3.88485	0.000693	1	CGTCCCGTTTT	Testis activator	TP	54.7353	68.2688	TPC
CAACCAGTWTT	198	CAACCAGTWTT	AGAP008578-RA	541	551	546	-3454	+	3.88485	0.000693	1	CGACCGGCATT	Testis activator	TP	54.7353	68.2688	TPC
CAACCAGTWTT	198	CAACCAGTWTT	AGAP008578-RA	2337	2347	2342	-1658	+	3.88485	0.000693	1	CATCCAGTTGA	Testis activator	TP	54.7353	68.2688	TPC
GYACACAGCAC	55	GYACACAGCAC	AGAP008578-RA	447	457	452	-3548	+	4.16364	0.0007	0.273	GTTCACATCCC	Ovary repressor	TP	-35.542	-102.96	TPNC
GYACACAGCAC	55	GYACACAGCAC	AGAP008578-RA	2897	2907	2902	-1098	-	4.16364	0.0007	0.273	ATGCGCAGCAC	Ovary repressor	TP	-35.542	-102.96	TPNC
NCCACCAVCACCAN	6	NCCACCAVCACCAN	AGAP008578-RA	65	78	71.5	-3928.5	-	5.10909	0.000703	0.263	CCCAACAATAACAT	Germline repressor	TC	-66.6242	-145.697	TCNC
NCCACCAVCACCAN	6	NCCACCAVCACCAN	AGAP008578-RA	3773	3786	3779.5	-220.5	-	5.10909	0.000703	0.263	AGCAGCAACAGCAG	Germline repressor	TC	-66.6242	-145.697	TCNC
CCAAAATAWDAACMR	92	CCAAAATAWDAACMR	AGAP008578-RA	696	710	703	-3297	-	2.69091	0.000703	0.388	CCCAAAAACAAAAAA	Ovary activator	TP	40.1089	103.637	TPNC
CCAAAATAWDAACMR	92	CCAAAATAWDAACMR	AGAP008578-RA	1464	1478	1471	-2529	+	2.69091	0.000703	0.388	CCAAAAGAATACTAC	Ovary activator	TP	40.1089	103.637	TPNC
CTACACADY	38	CTACACADY	AGAP008578-RA	2655	2663	2659	-1341	-	5.29091	0.000703	0.467	ATACACACC	Germline activator	OC	171.885	235.607	OCC
AAAAAAGGMAAAC	197	AAAAAAGGMAAAC	AGAP008578-RA	231	243	237	-3763	+	2.17576	0.000706	0.343	ATTAGAGGCAAGC	Testis activator	TP	43.6988	54.549	TPC
AAAAAAGGMAAAC	197	AAAAAAGGMAAAC	AGAP008578-RA	1082	1094	1088	-2912	-	2.17576	0.000706	0.343	AGATATGGCACAC	Testis activator	TP	43.6988	54.549	TPC
AAAAAAGGMAAAC	197	AAAAAAGGMAAAC	AGAP008578-RA	3450	3462	3456	-544	+	2.17576	0.000706	0.343	CACAGAGGCACAC	Testis activator	TP	43.6988	54.549	TPC
ATTGAAATGDACA	106	ATTGAAATGDACA	AGAP008578-RA	2806	2818	2812	-1188	-	1.62424	0.000708	0.628	AAAGGAAGGGACA	Ovary activator	OP	39.0064	135.511	OPNC
AAASGAMAACRT	201	AAASGAMAACRT	AGAP008578-RA	1807	1818	1812.5	-2187.5	+	4.38788	0.000709	0.538	AAATTACAGCGT	Testis activator	TP	70.4934	50.4945	TPC
ATAWTTTGGASW	100	ATAWTTTGGASW	AGAP008578-RA	2741	2752	2746.5	-1253.5	+	4.13333	0.000713	0.95	AGTTTTTGGATT	Ovary activator	TP	36.0812	126.545	TPC
ACCACCWACA	63	ACCACCWACA	AGAP008578-RA	777	786	781.5	-3218.5	-	7.06667	0.000716	0.613	AACACAAACA	Ovary repressor	TC	-20.9572	-126.239	TCC
ACCACCWACA	63	ACCACCWACA	AGAP008578-RA	1749	1758	1753.5	-2246.5	+	7.06667	0.000716	0.613	AGCAGCTACA	Ovary repressor	TC	-20.9572	-126.239	TCC
ACCACCWACA	63	ACCACCWACA	AGAP008578-RA	3777	3786	3781.5	-218.5	-	7.06667	0.000716	0.613	AGCAGCAACA	Ovary repressor	TC	-20.9572	-126.239	TCC
AAAATCACAAAWYMA	77	AAAATCACAAAWYMA	AGAP008578-RA	60	74	67	-3933	-	3.2303	0.000718	0.312	ACAATAACATCATCA	Ovary activator	OP	26.9961	81.9786	OPC
AAAATCACAAAWYMA	77	AAAATCACAAAWYMA	AGAP008578-RA	1888	1902	1895	-2105	-	3.2303	0.000718	0.312	TAAAATACAATACAA	Ovary activator	OP	26.9961	81.9786	OPC
AAAATCACAAAWYMA	77	AAAATCACAAAWYMA	AGAP008578-RA	2306	2320	2313	-1687	-	3.2303	0.000718	0.312	CAAAACAATAATTCA	Ovary activator	OP	26.9961	81.9786	OPC
AAAATCACAAAWYMA	77	AAAATCACAAAWYMA	AGAP008578-RA	2318	2332	2325	-1675	-	3.2303	0.000718	0.312	AATATAACATCACAA	Ovary activator	OP	26.9961	81.9786	OPC
AAAATCACAAAWYMA	77	AAAATCACAAAWYMA	AGAP008578-RA	2344	2358	2351	-1649	-	3.2303	0.000718	0.312	GAAAATACTAATCAA	Ovary activator	OP	26.9961	81.9786	OPC
GTAARCACA	136	GTAARCACA	AGAP008578-RA	238	246	242	-3758	+	5.5697	0.00072	0.814	GCAAGCGCA	Ovary activator	OC	-7.50443	286.499	OCC
GTAARCACA	136	GTAARCACA	AGAP008578-RA	849	857	853	-3147	-	5.5697	0.00072	0.814	GTAAGCGCC	Ovary activator	OC	-7.50443	286.499	OCC
GTAARCACA	136	GTAARCACA	AGAP008578-RA	3044	3052	3048	-952	-	5.5697	0.00072	0.814	GAGAGCACA	Ovary activator	OC	-7.50443	286.499	OCC
GTAARCACA	136	GTAARCACA	AGAP008578-RA	3315	3323	3319	-681	-	5.5697	0.00072	0.814	GAAAGCACC	Ovary activator	OC	-7.50443	286.499	OCC
GTAARCACA	136	GTAARCACA	AGAP008578-RA	3823	3831	3827	-173	-	5.5697	0.00072	0.814	GCAGGCACA	Ovary activator	OC	-7.50443	286.499	OCC
GAACTCTCCGG	52	GAACTCTCCGG	AGAP008578-RA	1794	1804	1799	-2201	+	5.12121	0.00072	1	GAACTGGGCGG	Germline activator	OC	230.403	762.512	OCC
GAACTCTCCGG	52	GAACTCTCCGG	AGAP008578-RA	1993	2003	1998	-2002	-	5.12121	0.00072	1	GGACTCTACAG	Germline activator	OC	230.403	762.512	OCC
GAACTCTCCGG	52	GAACTCTCCGG	AGAP008578-RA	2110	2120	2115	-1885	-	5.12121	0.00072	1	GAAACCTCCGA	Germline activator	OC	230.403	762.512	OCC
GAACTCTCCGG	52	GAACTCTCCGG	AGAP008578-RA	2176	2186	2181	-1819	-	5.12121	0.00072	1	GTACTATTCGG	Germline activator	OC	230.403	762.512	OCC
CACACACACGC	1	CACACACACGC	AGAP008578-RA	1224	1234	1229	-2771	+	5.12121	0.00072	0.0712	AGCACACACAC	Germline repressor	TC	-57.4745	-88.8495	TCC
CACACACACGC	1	CACACACACGC	AGAP008578-RA	1252	1262	1257	-2743	-	5.12121	0.00072	0.0712	CACACACTTGT	Germline repressor	TC	-57.4745	-88.8495	TCC
CACACACACGC	1	CACACACACGC	AGAP008578-RA	2052	2062	2057	-1943	-	5.12121	0.00072	0.0712	CACGGACACGG	Germline repressor	TC	-57.4745	-88.8495	TCC
CACACACACGC	1	CACACACACGC	AGAP008578-RA	2505	2515	2510	-1490	+	5.12121	0.00072	0.0712	CACTAACACAC	Germline repressor	TC	-57.4745	-88.8495	TCC
CACACACACGC	1	CACACACACGC	AGAP008578-RA	2509	2519	2514	-1486	+	5.12121	0.00072	0.0712	AACACACTGGC	Germline repressor	TC	-57.4745	-88.8495	TCC
CACACACACGC	1	CACACACACGC	AGAP008578-RA	2557	2567	2562	-1438	-	5.12121	0.00072	0.0712	CACACACTCTA	Germline repressor	TC	-57.4745	-88.8495	TCC
CACACACACGC	1	CACACACACGC	AGAP008578-RA	2904	2914	2909	-1091	-	5.12121	0.00072	0.0712	CACATGCATGC	Germline repressor	TC	-57.4745	-88.8495	TCC
CACACACACGC	1	CACACACACGC	AGAP008578-RA	2910	2920	2915	-1085	-	5.12121	0.00072	0.0712	CCCACACACAT	Germline repressor	TC	-57.4745	-88.8495	TCC
CACACACACGC	1	CACACACACGC	AGAP008578-RA	3025	3035	3030	-970	-	5.12121	0.00072	0.0712	CACAACCACTC	Germline repressor	TC	-57.4745	-88.8495	TCC
CACACACACGC	1	CACACACACGC	AGAP008578-RA	3027	3037	3032	-968	-	5.12121	0.00072	0.0712	CACACAACCAC	Germline repressor	TC	-57.4745	-88.8495	TCC
CACACACACGC	1	CACACACACGC	AGAP008578-RA	3440	3450	3445	-555	+	5.12121	0.00072	0.0712	CACCTACACAC	Germline repressor	TC	-57.4745	-88.8495	TCC
CACACACACGC	1	CACACACACGC	AGAP008578-RA	3442	3452	3447	-553	+	5.12121	0.00072	0.0712	CCTACACACAC	Germline repressor	TC	-57.4745	-88.8495	TCC
CACACACACGC	1	CACACACACGC	AGAP008578-RA	3454	3464	3459	-541	+	5.12121	0.00072	0.0712	GAGGCACACGC	Germline repressor	TC	-57.4745	-88.8495	TCC
CACACACACGC	1	CACACACACGC	AGAP008578-RA	3501	3511	3506	-494	-	5.12121	0.00072	0.0712	CACACACCGCC	Germline repressor	TC	-57.4745	-88.8495	TCC
CACACACACGC	1	CACACACACGC	AGAP008578-RA	3503	3513	3508	-492	-	5.12121	0.00072	0.0712	CTCACACACCG	Germline repressor	TC	-57.4745	-88.8495	TCC
CACACACACGC	1	CACACACACGC	AGAP008578-RA	3704	3714	3709	-291	-	5.12121	0.00072	0.0712	TGCACACACAC	Germline repressor	TC	-57.4745	-88.8495	TCC
GTTCGTYCTBKCT	70	GTTCGTYCTBKCT	AGAP008578-RA	2473	2485	2479	-1521	+	4.93333	0.000722	0.494	ATTCGCCCTTTGT	Ovary repressor	TP	-10.6078	-159.169	TPC
GTTCGTYCTBKCT	70	GTTCGTYCTBKCT	AGAP008578-RA	2794	2806	2800	-1200	+	4.93333	0.000722	0.494	GTTGGTTTGCTCT	Ovary repressor	TP	-10.6078	-159.169	TPC
AATACATTTT	105	AATACATTTT	AGAP008578-RA	93	102	97.5	-3902.5	-	7.18788	0.000722	0.525	AATGAATTTT	Ovary activator	OP	-7.86038	135.18	OPC
AATACATTTT	105	AATACATTTT	AGAP008578-RA	1671	1680	1675.5	-2324.5	+	7.18788	0.000722	0.525	AATAAATTTA	Ovary activator	OP	-7.86038	135.18	OPC
AAAAATGAAA	20	AAAAATGAAA	AGAP008578-RA	698	707	702.5	-3297.5	-	7.18788	0.000722	0.317	AAAAACAAAA	Germline activator	OP	76.462	138.349	OPNC
AAAAATGAAA	20	AAAAATGAAA	AGAP008578-RA	1319	1328	1323.5	-2676.5	+	7.18788	0.000722	0.317	AAAAAGAAAA	Germline activator	OP	76.462	138.349	OPNC
AAAAATGAAA	20	AAAAATGAAA	AGAP008578-RA	1898	1907	1902.5	-2097.5	-	7.18788	0.000722	0.317	ACAAATAAAA	Germline activator	OP	76.462	138.349	OPNC
NCCACCAVCACCAN	6	NCCACCAVCACCAN	AGAP008578-RA	1454	1467	1460.5	-2539.5	+	4.85455	0.000722	0.263	AAAACCAAAACCAA	Germline repressor	TC	-66.6242	-145.697	TCNC
CTCVCTCTCHC	59	CTCVCTCTCHC	AGAP008578-RA	272	282	277	-3723	+	3.87879	0.000726	0.565	CTCGCTCGCGG	Ovary repressor	TP	-6.46505	-115.296	TPNC
CTCVCTCTCHC	59	CTCVCTCTCHC	AGAP008578-RA	2105	2115	2110	-1890	-	3.87879	0.000726	0.565	CTCCGACTCGC	Ovary repressor	TP	-6.46505	-115.296	TPNC
MYACGATCGGHR	69	MYACGATCGGHR	AGAP008578-RA	2978	2989	2983.5	-1016.5	+	3.72727	0.000728	0.875	CGACGTACGGAA	Ovary repressor	OC	-23.4941	-153.021	OCC
CAAAYAGAASWGAHT	18	CAAAYAGAASWGAHT	AGAP008578-RA	1313	1327	1320	-2680	+	2.67879	0.000731	0.476	AAAACAAAAAAGAAA	Germline activator	OP	58.3033	134.671	OPNC
CAAAYAGAASWGAHT	18	CAAAYAGAASWGAHT	AGAP008578-RA	2443	2457	2450	-1550	-	2.67879	0.000731	0.476	ACAATACAAGCGAAT	Germline activator	OP	58.3033	134.671	OPNC
AMAAAATMCAWC	79	AMAAAATMCAWC	AGAP008578-RA	690	701	695.5	-3304.5	-	4.13333	0.000732	0.382	AAAAAAAGCCTC	Ovary activator	OP	18.364	83.5903	OPC
AMAAAATMCAWC	79	AMAAAATMCAWC	AGAP008578-RA	1805	1816	1810.5	-2189.5	+	4.13333	0.000732	0.382	GAAAATTACAGC	Ovary activator	OP	18.364	83.5903	OPC
AMAAAATMCAWC	79	AMAAAATMCAWC	AGAP008578-RA	2737	2748	2742.5	-1257.5	-	4.13333	0.000732	0.382	CAAAAACTCAAC	Ovary activator	OP	18.364	83.5903	OPC
TAAAATAATNAAD	74	TAAAATAATNAAD	AGAP008578-RA	1542	1554	1548	-2452	-	4.17919	0.000735	0.533	GAAAACAACAAAG	Ovary activator	OP	-5.04014	72.0148	OPC
TAAAATAATNAAD	74	TAAAATAATNAAD	AGAP008578-RA	2358	2370	2364	-1636	-	4.17919	0.000735	0.533	GAACATAACTAAG	Ovary activator	OP	-5.04014	72.0148	OPC
TAAAATAATNAAD	74	TAAAATAATNAAD	AGAP008578-RA	2424	2436	2430	-1570	-	4.17919	0.000735	0.533	AAAATTAAATAAG	Ovary activator	OP	-5.04014	72.0148	OPC
TAAAAAAAAAAY	73	TAAAAAAAAAAY	AGAP008578-RA	693	704	698.5	-3301.5	-	4.85549	0.000735	0.196	AACAAAAAAAGC	Ovary activator	OP	27.8407	68.3792	OPC
TAAAAAAAAAAY	73	TAAAAAAAAAAY	AGAP008578-RA	778	789	783.5	-3216.5	-	4.85549	0.000735	0.196	CAAAACACAAAC	Ovary activator	OP	27.8407	68.3792	OPC
TAAAAAAAAAAY	73	TAAAAAAAAAAY	AGAP008578-RA	1453	1464	1458.5	-2541.5	+	4.85549	0.000735	0.196	CAAAACCAAAAC	Ovary activator	OP	27.8407	68.3792	OPC
TAAAAAAAAAAY	73	TAAAAAAAAAAY	AGAP008578-RA	1546	1557	1551.5	-2448.5	-	4.85549	0.000735	0.196	AAAGAAAACAAC	Ovary activator	OP	27.8407	68.3792	OPC
TAAAAAAAAAAY	73	TAAAAAAAAAAY	AGAP008578-RA	1549	1560	1554.5	-2445.5	-	4.85549	0.000735	0.196	AACAAAGAAAAC	Ovary activator	OP	27.8407	68.3792	OPC
TAAAAAAAAAAY	73	TAAAAAAAAAAY	AGAP008578-RA	1821	1832	1826.5	-2173.5	-	4.85549	0.000735	0.196	TGAAAACAAAGC	Ovary activator	OP	27.8407	68.3792	OPC
TAAAAAAAAAAY	73	TAAAAAAAAAAY	AGAP008578-RA	1850	1861	1855.5	-2144.5	+	4.85549	0.000735	0.196	TGCAAACAAAAC	Ovary activator	OP	27.8407	68.3792	OPC
TAAAAAAAAAAY	73	TAAAAAAAAAAY	AGAP008578-RA	1874	1885	1879.5	-2120.5	-	4.85549	0.000735	0.196	TATAAAACAATC	Ovary activator	OP	27.8407	68.3792	OPC
TAAAAAAAAAAY	73	TAAAAAAAAAAY	AGAP008578-RA	1895	1906	1900.5	-2099.5	-	4.85549	0.000735	0.196	CAAATAAAATAC	Ovary activator	OP	27.8407	68.3792	OPC
TAAAAAAAAAAY	73	TAAAAAAAAAAY	AGAP008578-RA	2742	2753	2747.5	-1252.5	-	4.85549	0.000735	0.196	TAATCCAAAAAC	Ovary activator	OP	27.8407	68.3792	OPC
TAAAAAAAAAAY	73	TAAAAAAAAAAY	AGAP008578-RA	2992	3003	2997.5	-1002.5	-	4.85549	0.000735	0.196	TAAAACTAAACC	Ovary activator	OP	27.8407	68.3792	OPC
TAAAAAAAAAAY	73	TAAAAAAAAAAY	AGAP008578-RA	2993	3004	2998.5	-1001.5	-	4.85549	0.000735	0.196	TTAAAACTAAAC	Ovary activator	OP	27.8407	68.3792	OPC
TAAAAAAAAAAY	73	TAAAAAAAAAAY	AGAP008578-RA	3890	3901	3895.5	-104.5	-	4.85549	0.000735	0.196	CAACCAAAAAAC	Ovary activator	OP	27.8407	68.3792	OPC
AGATCARAVTA	16	AGATCARAVTA	AGAP008578-RA	3913	3923	3918	-82	-	6.76364	0.000737	1	AGATGAAAAAA	Germline activator	TP	68.5124	123.693	TPC
ACCRMCAAAATA	48	ACCRMCAAAATA	AGAP008578-RA	2788	2799	2793.5	-1206.5	-	4.41212	0.000738	0.524	ACCAACACACTG	Germline activator	OC	169.976	335.567	OCNC
GGCTGGAAATCACR	151	GGCTGGAAATCACR	AGAP008578-RA	3315	3328	3321.5	-678.5	-	-0.0363636	0.000739	0.731	TGCACGAAAGCACC	Testis activator	OP	84.0267	57.8402	OPNC
ACAGYACT	168	ACAGYACT	AGAP008578-RA	2180	2187	2183.5	-1816.5	+	8.48485	0.000745	0.986	ATAGTACT	Testis activator	TC	187.756	-12.5548	TCNC
ATGACAGY	133	ATGACAGY	AGAP008578-RA	3081	3088	3084.5	-915.5	+	8.48485	0.000745	0.98	ATCACAGT	Ovary activator	OC	40.0148	254.98	OCNC
ATGACAGY	133	ATGACAGY	AGAP008578-RA	3968	3975	3971.5	-28.5	-	8.48485	0.000745	0.98	ATGACAAT	Ovary activator	OC	40.0148	254.98	OCNC
AAASGAMAACRT	201	AAASGAMAACRT	AGAP008578-RA	1547	1558	1552.5	-2447.5	-	4.13333	0.000745	0.538	CAAAGAAAACAA	Testis activator	TP	70.4934	50.4945	TPC
AAASGAMAACRT	201	AAASGAMAACRT	AGAP008578-RA	3991	4002	3996.5	-3.5	+	4.13333	0.000745	0.538	GAAAGGAAACAT	Testis activator	TP	70.4934	50.4945	TPC
ACTTACG	153	ACTTACG	AGAP008578-RA	1099	1105	1102	-2898	+	7.95758	0.000753	1	ACTTTCG	Testis activator	OP	118.595	153.826	OPNC
ACTTACG	153	ACTTACG	AGAP008578-RA	2284	2290	2287	-1713	+	7.95758	0.000753	1	ACTAACG	Testis activator	OP	118.595	153.826	OPNC
ACTTACG	153	ACTTACG	AGAP008578-RA	2980	2986	2983	-1017	+	7.95758	0.000753	1	ACGTACG	Testis activator	OP	118.595	153.826	OPNC
ACTTACG	153	ACTTACG	AGAP008578-RA	3862	3868	3865	-135	-	7.95758	0.000753	1	ACTAACG	Testis activator	OP	118.595	153.826	OPNC
ATCTGTC	130	ATCTGTC	AGAP008578-RA	168	174	171	-3829	+	7.95758	0.000753	0.836	TTCTGTC	Ovary activator	OC	36.356	237.038	OCNC
ATCTGTC	130	ATCTGTC	AGAP008578-RA	410	416	413	-3587	+	7.95758	0.000753	0.836	ACCTGTC	Ovary activator	OC	36.356	237.038	OCNC
ATCTGTC	130	ATCTGTC	AGAP008578-RA	768	774	771	-3229	-	7.95758	0.000753	0.836	GTCTGTC	Ovary activator	OC	36.356	237.038	OCNC
ATCTGTC	130	ATCTGTC	AGAP008578-RA	982	988	985	-3015	+	7.95758	0.000753	0.836	ATCGGTC	Ovary activator	OC	36.356	237.038	OCNC
ATCTGTC	130	ATCTGTC	AGAP008578-RA	2585	2591	2588	-1412	+	7.95758	0.000753	0.836	CTCTGTC	Ovary activator	OC	36.356	237.038	OCNC
ATCTGTC	130	ATCTGTC	AGAP008578-RA	2803	2809	2806	-1194	+	7.95758	0.000753	0.836	CTCTGTC	Ovary activator	OC	36.356	237.038	OCNC
CACTGTA	44	CACTGTA	AGAP008578-RA	31	37	34	-3966	-	7.95758	0.000753	0.547	CACTGAA	Germline activator	OC	136.342	292.222	OCNC
CACTGTA	44	CACTGTA	AGAP008578-RA	260	266	263	-3737	+	7.95758	0.000753	0.547	CACGGTA	Germline activator	OC	136.342	292.222	OCNC
CACTGTA	44	CACTGTA	AGAP008578-RA	595	601	598	-3402	+	7.95758	0.000753	0.547	CACGGTA	Germline activator	OC	136.342	292.222	OCNC
CACTGTA	44	CACTGTA	AGAP008578-RA	600	606	603	-3397	-	7.95758	0.000753	0.547	CACCGTA	Germline activator	OC	136.342	292.222	OCNC
CACTGTA	44	CACTGTA	AGAP008578-RA	928	934	931	-3069	+	7.95758	0.000753	0.547	CACTGTC	Germline activator	OC	136.342	292.222	OCNC
CACTGTA	44	CACTGTA	AGAP008578-RA	1811	1817	1814	-2186	-	7.95758	0.000753	0.547	CGCTGTA	Germline activator	OC	136.342	292.222	OCNC
CACTGTA	44	CACTGTA	AGAP008578-RA	1991	1997	1994	-2006	+	7.95758	0.000753	0.547	CCCTGTA	Germline activator	OC	136.342	292.222	OCNC
CACTGTA	44	CACTGTA	AGAP008578-RA	2030	2036	2033	-1967	+	7.95758	0.000753	0.547	CACAGTA	Germline activator	OC	136.342	292.222	OCNC
CACTGTA	44	CACTGTA	AGAP008578-RA	3212	3218	3215	-785	+	7.95758	0.000753	0.547	CACTGGA	Germline activator	OC	136.342	292.222	OCNC
CACTGTA	44	CACTGTA	AGAP008578-RA	3428	3434	3431	-569	-	7.95758	0.000753	0.547	CACTGTG	Germline activator	OC	136.342	292.222	OCNC
AAAGCAG	29	AAAGCAG	AGAP008578-RA	365	371	368	-3632	-	7.95758	0.000753	0.596	ATAGCAG	Germline activator	TC	127.331	180.598	TCC
AAAGCAG	29	AAAGCAG	AGAP008578-RA	508	514	511	-3489	-	7.95758	0.000753	0.596	ACAGCAG	Germline activator	TC	127.331	180.598	TCC
AAAGCAG	29	AAAGCAG	AGAP008578-RA	1627	1633	1630	-2370	-	7.95758	0.000753	0.596	TAAGCAG	Germline activator	TC	127.331	180.598	TCC
AAAGCAG	29	AAAGCAG	AGAP008578-RA	1744	1750	1747	-2253	+	7.95758	0.000753	0.596	ACAGCAG	Germline activator	TC	127.331	180.598	TCC
AAAGCAG	29	AAAGCAG	AGAP008578-RA	2070	2076	2073	-1927	-	7.95758	0.000753	0.596	AAAGCTG	Germline activator	TC	127.331	180.598	TCC
AAAGCAG	29	AAAGCAG	AGAP008578-RA	2700	2706	2703	-1297	+	7.95758	0.000753	0.596	ATAGCAG	Germline activator	TC	127.331	180.598	TCC
AAAGCAG	29	AAAGCAG	AGAP008578-RA	2866	2872	2869	-1131	+	7.95758	0.000753	0.596	AGAGCAG	Germline activator	TC	127.331	180.598	TCC
AAAGCAG	29	AAAGCAG	AGAP008578-RA	3773	3779	3776	-224	-	7.95758	0.000753	0.596	ACAGCAG	Germline activator	TC	127.331	180.598	TCC
AAAGCAG	29	AAAGCAG	AGAP008578-RA	3791	3797	3794	-206	-	7.95758	0.000753	0.596	AATGCAG	Germline activator	TC	127.331	180.598	TCC
AAAGCAG	29	AAAGCAG	AGAP008578-RA	3909	3915	3912	-88	-	7.95758	0.000753	0.596	AAAGCTG	Germline activator	TC	127.331	180.598	TCC
GAAACAAARNGATCS	157	GAAACAAARNGATCS	AGAP008578-RA	1162	1176	1169	-2831	-	2.86061	0.000759	0.465	GACAAAAAATGTCCC	Testis activator	TC	78.6771	55.6561	TCNC
GAAACAAARNGATCS	157	GAAACAAARNGATCS	AGAP008578-RA	2484	2498	2491	-1509	-	2.86061	0.000759	0.465	GGTACAAAATGAAAC	Testis activator	TC	78.6771	55.6561	TCNC
ATCRAAGCARSC	169	ATCRAAGCARSC	AGAP008578-RA	2715	2726	2720.5	-1279.5	-	4.26667	0.000762	0.671	ACCACGGCAGCC	Testis activator	TC	198.128	-73.6647	TCNC
ATCRAAGCARSC	169	ATCRAAGCARSC	AGAP008578-RA	2863	2874	2868.5	-1131.5	+	4.26667	0.000762	0.671	CACAGAGCAGGC	Testis activator	TC	198.128	-73.6647	TCNC
CAATGCGTWCTGCG	173	CAATGCGTWCTGCG	AGAP008578-RA	2647	2660	2653.5	-1346.5	+	-0.0363636	0.000763	0.798	CATTCCGTGGTGTG	Testis activator	TC	347.672	62.5354	TCNC
CAATGCGTWCTGCG	173	CAATGCGTWCTGCG	AGAP008578-RA	2840	2853	2846.5	-1153.5	-	-0.0363636	0.000763	0.798	GGATACGTGCTGTG	Testis activator	TC	347.672	62.5354	TCNC
CAATGCGTWCTGCG	173	CAATGCGTWCTGCG	AGAP008578-RA	3572	3585	3578.5	-421.5	+	-0.0363636	0.000763	0.798	CAATGGGTGCGGGT	Testis activator	TC	347.672	62.5354	TCNC
ACAGTCTGAACTC	22	ACAGTCTGAACTC	AGAP008578-RA	1756	1768	1762	-2238	+	3.14545	0.000764	0.871	ACAGTGGGAAGCC	Germline activator	OP	144.383	155.456	OPC
ACAGTCTGAACTC	22	ACAGTCTGAACTC	AGAP008578-RA	1787	1799	1793	-2207	+	3.14545	0.000764	0.871	ACATGCCGAACTG	Germline activator	OP	144.383	155.456	OPC
CSACCACGGTGM	154	CSACCACGGTGM	AGAP008578-RA	3142	3153	3147.5	-852.5	-	4.95758	0.000764	0.39	GCACCATGGTAA	Testis activator	OP	69.0881	13.5693	OPC
GATCAGAATATATKT	98	GATCAGAATATATKT	AGAP008578-RA	767	781	774	-3226	+	0.212121	0.000772	1	GGACAGACTGTGTTT	Ovary activator	TP	39.5876	124.609	TPNC
GATCAGAATATATKT	98	GATCAGAATATATKT	AGAP008578-RA	1295	1309	1302	-2698	-	0.212121	0.000772	1	GATCTGTCTATCTTC	Ovary activator	TP	39.5876	124.609	TPNC
GTTCGTYCTBKCT	70	GTTCGTYCTBKCT	AGAP008578-RA	1025	1037	1031	-2969	-	4.66667	0.000777	0.494	CTTCGTTCGTTTT	Ovary repressor	TP	-10.6078	-159.169	TPC
GTTCGTYCTBKCT	70	GTTCGTYCTBKCT	AGAP008578-RA	3744	3756	3750	-250	+	4.66667	0.000777	0.494	CATCTTTCTTTCT	Ovary repressor	TP	-10.6078	-159.169	TPC
AAAAACGATKRA	78	AAAAACGATKRA	AGAP008578-RA	1774	1785	1779.5	-2220.5	-	4.4	0.000777	0.504	AAACACGTCTGA	Ovary activator	TP	37.0821	82.8304	TPNC
AAAAACGATKRA	78	AAAAACGATKRA	AGAP008578-RA	1857	1868	1862.5	-2137.5	+	4.4	0.000777	0.504	AAAACCGTTGAG	Ovary activator	TP	37.0821	82.8304	TPNC
AAAAACGATKRA	78	AAAAACGATKRA	AGAP008578-RA	2937	2948	2942.5	-1057.5	-	4.4	0.000777	0.504	AATAACGACGAT	Ovary activator	TP	37.0821	82.8304	TPNC
ACCACCWACA	63	ACCACCWACA	AGAP008578-RA	2108	2117	2112.5	-1887.5	-	3.35758	0.000778	0.613	ACCTCCGACT	Ovary repressor	TC	-20.9572	-126.239	TCC
ACCACCWACA	63	ACCACCWACA	AGAP008578-RA	2915	2924	2919.5	-1080.5	-	3.35758	0.000778	0.613	GCCCCCCACA	Ovary repressor	TC	-20.9572	-126.239	TCC
RAAGGTGKHTSCWC	170	RAAGGTGKHTSCWC	AGAP008578-RA	3455	3468	3461.5	-538.5	-	2.5697	0.000778	0.926	GAAGGCGTGTGCCT	Testis activator	TC	223.948	-12.5224	TCNC
CCAAAATAWDAACMR	92	CCAAAATAWDAACMR	AGAP008578-RA	3262	3276	3269	-731	-	2.54545	0.000781	0.388	CCCAACTATGCCCCA	Ovary activator	TP	40.1089	103.637	TPNC
AAGWCGART	112	AAGWCGART	AGAP008578-RA	1132	1140	1136	-2864	-	5.30303	0.000782	0.893	AAGACGACG	Ovary activator	OP	44.8975	146.155	OPC
AAGWCGART	112	AAGWCGART	AGAP008578-RA	1512	1520	1516	-2484	-	5.30303	0.000782	0.893	AAGGCGAAC	Ovary activator	OP	44.8975	146.155	OPC
AAGWCGART	112	AAGWCGART	AGAP008578-RA	1764	1772	1768	-2232	+	5.30303	0.000782	0.893	AAGCCGAAC	Ovary activator	OP	44.8975	146.155	OPC
AAGWCGART	112	AAGWCGART	AGAP008578-RA	2173	2181	2177	-1823	+	5.30303	0.000782	0.893	CAGCCGAAT	Ovary activator	OP	44.8975	146.155	OPC
AAGWCGART	112	AAGWCGART	AGAP008578-RA	2473	2481	2477	-1523	-	5.30303	0.000782	0.893	AGGGCGAAT	Ovary activator	OP	44.8975	146.155	OPC
AAGGATGCATAT	152	AAGGATGCATAT	AGAP008578-RA	459	470	464.5	-3535.5	-	1.38182	0.000783	1	CGGGATGCCTAC	Testis activator	OP	67.2712	87.4913	OPNC
ATGCCAAATTGA	12	ATGCCAAATTGA	AGAP008578-RA	891	902	896.5	-3103.5	-	1.38182	0.000783	0.781	CTGCCGACGTGA	Germline activator	OP	61.6331	113.277	OPC
ATGCCAAATTGA	12	ATGCCAAATTGA	AGAP008578-RA	1195	1206	1200.5	-2799.5	-	1.38182	0.000783	0.781	CTGCCCATTTGG	Germline activator	OP	61.6331	113.277	OPC
ATGCCAAATTGA	12	ATGCCAAATTGA	AGAP008578-RA	3258	3269	3263.5	-736.5	-	1.38182	0.000783	0.781	ATGCCCCAACGA	Germline activator	OP	61.6331	113.277	OPC
CMCGCATAMAAAC	57	CMCGCATAMAAAC	AGAP008578-RA	2002	2014	2008	-1992	+	2.17576	0.000785	0.114	CCCGTATCGAAAT	Ovary repressor	TP	-36.8091	-107.087	TPC
CMCGCATAMAAAC	57	CMCGCATAMAAAC	AGAP008578-RA	2227	2239	2233	-1767	-	2.17576	0.000785	0.114	CTAACAAACAAAC	Ovary repressor	TP	-36.8091	-107.087	TPC
ATTTCACGAM	50	ATTTCACGAM	AGAP008578-RA	2243	2252	2247.5	-1752.5	-	6.78788	0.000791	1	ACTTCACTAA	Germline activator	TC	279.421	435.44	TCC
ATTTCACGAM	50	ATTTCACGAM	AGAP008578-RA	2254	2263	2258.5	-1741.5	-	6.78788	0.000791	1	TTTTCACAAA	Germline activator	TC	279.421	435.44	TCC
ATTTCACGAM	50	ATTTCACGAM	AGAP008578-RA	3192	3201	3196.5	-803.5	+	6.78788	0.000791	1	GTTTCATGAA	Germline activator	TC	279.421	435.44	TCC
CCTGCTCGMR	159	CCTGCTCGMR	AGAP008578-RA	254	263	258.5	-3741.5	-	6.65455	0.000795	0.547	CGTGATCGCA	Testis activator	TC	132.68	-101.195	TCNC
CCTGCTCGMR	159	CCTGCTCGMR	AGAP008578-RA	2698	2707	2702.5	-1297.5	-	6.65455	0.000795	0.547	CCTGCTATCA	Testis activator	TC	132.68	-101.195	TCNC
CGAGCGCGC	65	CGAGCGCGC	AGAP008578-RA	239	247	243	-3757	+	7.09697	0.000796	0.233	CAAGCGCAC	Ovary repressor	TC	7.97201	-133.538	TCNC
CGAGCGCGC	65	CGAGCGCGC	AGAP008578-RA	268	276	272	-3728	+	7.09697	0.000796	0.233	CGATCTCGC	Ovary repressor	TC	7.97201	-133.538	TCNC
CGAGCGCGC	65	CGAGCGCGC	AGAP008578-RA	271	279	275	-3725	-	7.09697	0.000796	0.233	CGAGCGAGA	Ovary repressor	TC	7.97201	-133.538	TCNC
CGAGCGCGC	65	CGAGCGCGC	AGAP008578-RA	307	315	311	-3689	+	7.09697	0.000796	0.233	CGACTGCGC	Ovary repressor	TC	7.97201	-133.538	TCNC
CGAGCGCGC	65	CGAGCGCGC	AGAP008578-RA	516	524	520	-3480	+	7.09697	0.000796	0.233	CGAACGCGA	Ovary repressor	TC	7.97201	-133.538	TCNC
CGAGCGCGC	65	CGAGCGCGC	AGAP008578-RA	610	618	614	-3386	-	7.09697	0.000796	0.233	CCATCGCGC	Ovary repressor	TC	7.97201	-133.538	TCNC
CGAGCGCGC	65	CGAGCGCGC	AGAP008578-RA	714	722	718	-3282	-	7.09697	0.000796	0.233	CGATCGGGC	Ovary repressor	TC	7.97201	-133.538	TCNC
CGAGCGCGC	65	CGAGCGCGC	AGAP008578-RA	2094	2102	2098	-1902	-	7.09697	0.000796	0.233	CGAGTGCTC	Ovary repressor	TC	7.97201	-133.538	TCNC
CGAGCGCGC	65	CGAGCGCGC	AGAP008578-RA	2579	2587	2583	-1417	+	7.09697	0.000796	0.233	TGAGCGCTC	Ovary repressor	TC	7.97201	-133.538	TCNC
CGAGCGCGC	65	CGAGCGCGC	AGAP008578-RA	2580	2588	2584	-1416	-	7.09697	0.000796	0.233	AGAGCGCTC	Ovary repressor	TC	7.97201	-133.538	TCNC
CGAGCGCGC	65	CGAGCGCGC	AGAP008578-RA	3395	3403	3399	-601	+	7.09697	0.000796	0.233	AAAGCGCGC	Ovary repressor	TC	7.97201	-133.538	TCNC
AAATGAGAWAGA	189	AAATGAGAWAGA	AGAP008578-RA	382	393	387.5	-3612.5	-	5.09091	0.000797	0.448	AAATGGCATTGA	Testis activator	TP	62.2324	35.354	TPNC
AAATGAGAWAGA	189	AAATGAGAWAGA	AGAP008578-RA	1264	1275	1269.5	-2730.5	+	5.09091	0.000797	0.448	AATTGACATTGA	Testis activator	TP	62.2324	35.354	TPNC
AAATGAGAWAGA	189	AAATGAGAWAGA	AGAP008578-RA	1342	1353	1347.5	-2652.5	+	5.09091	0.000797	0.448	AGAGGAGATACA	Testis activator	TP	62.2324	35.354	TPNC
AAATGAGAWAGA	189	AAATGAGAWAGA	AGAP008578-RA	1359	1370	1364.5	-2635.5	+	5.09091	0.000797	0.448	AAAAGAAAACGA	Testis activator	TP	62.2324	35.354	TPNC
AAATGAGAWAGA	189	AAATGAGAWAGA	AGAP008578-RA	3238	3249	3243.5	-756.5	+	5.09091	0.000797	0.448	ATATGCAATAGA	Testis activator	TP	62.2324	35.354	TPNC
ACATTWTTTCAG	89	ACATTWTTTCAG	AGAP008578-RA	2217	2228	2222.5	-1777.5	-	5.09091	0.000797	0.765	ACATTTGTTCTA	Ovary activator	OP	18.1053	97.7518	OPNC
ACATTWTTTCAG	89	ACATTWTTTCAG	AGAP008578-RA	2305	2316	2310.5	-1689.5	-	5.09091	0.000797	0.765	ACAATAATTCAA	Ovary activator	OP	18.1053	97.7518	OPNC
ACATTWTTTCAG	89	ACATTWTTTCAG	AGAP008578-RA	2887	2898	2892.5	-1107.5	-	5.09091	0.000797	0.765	ACACTTGTTCAC	Ovary activator	OP	18.1053	97.7518	OPNC
ACATTWTTTCAG	89	ACATTWTTTCAG	AGAP008578-RA	2941	2952	2946.5	-1053.5	+	5.09091	0.000797	0.765	TCGTTATTTGAG	Ovary activator	OP	18.1053	97.7518	OPNC
CSACCACGGTGM	154	CSACCACGGTGM	AGAP008578-RA	1607	1618	1612.5	-2387.5	-	1.93939	0.0008	0.39	CTACCCCTGTGT	Testis activator	OP	69.0881	13.5693	OPC
CSACCACGGTGM	154	CSACCACGGTGM	AGAP008578-RA	3491	3502	3496.5	-503.5	+	1.93939	0.0008	0.39	CTACTTCGGTGG	Testis activator	OP	69.0881	13.5693	OPC
AAYMATCMAAC	174	AAYMATCMAAC	AGAP008578-RA	954	964	959	-3041	+	6.62424	0.000802	0.433	AACAATCACAT	Testis activator	TC	79.9386	36.496	TCC
AAYMATCMAAC	174	AAYMATCMAAC	AGAP008578-RA	1870	1880	1875	-2125	-	6.62424	0.000802	0.433	AACAATCAATT	Testis activator	TC	79.9386	36.496	TCC
AAYMATCMAAC	174	AAYMATCMAAC	AGAP008578-RA	2419	2429	2424	-1576	-	6.62424	0.000802	0.433	AATAAGCCAAG	Testis activator	TC	79.9386	36.496	TCC
AAYMATCMAAC	174	AAYMATCMAAC	AGAP008578-RA	2745	2755	2750	-1250	-	6.62424	0.000802	0.433	ATTAATCCAAA	Testis activator	TC	79.9386	36.496	TCC
AAAATGTTAATWAA	96	AAAATGTTAATWAA	AGAP008578-RA	208	221	214.5	-3785.5	-	3.11515	0.000806	0.801	TAACTGTTAGCTAA	Ovary activator	TP	-11.7911	110.586	TPC
AAAATGTTAATWAA	96	AAAATGTTAATWAA	AGAP008578-RA	350	363	356.5	-3643.5	+	3.11515	0.000806	0.801	ACGATGTTAACAGA	Ovary activator	TP	-11.7911	110.586	TPC
AAAATGTTAATWAA	96	AAAATGTTAATWAA	AGAP008578-RA	1158	1171	1164.5	-2835.5	-	3.11515	0.000806	0.801	AAAATGTCCCAAAA	Ovary activator	TP	-11.7911	110.586	TPC
AAAATGTTAATWAA	96	AAAATGTTAATWAA	AGAP008578-RA	1262	1275	1268.5	-2731.5	-	3.11515	0.000806	0.801	TCAATGTCAATTAC	Ovary activator	TP	-11.7911	110.586	TPC
AAAATGTTAATWAA	96	AAAATGTTAATWAA	AGAP008578-RA	1858	1871	1864.5	-2135.5	+	3.11515	0.000806	0.801	AAACCGTTGAGAAA	Ovary activator	TP	-11.7911	110.586	TPC
AAAATGTTAATWAA	96	AAAATGTTAATWAA	AGAP008578-RA	2385	2398	2391.5	-1608.5	-	3.11515	0.000806	0.801	GAAATGAAATTTAA	Ovary activator	TP	-11.7911	110.586	TPC
AAAATCACAAAWYMA	77	AAAATCACAAAWYMA	AGAP008578-RA	2401	2415	2408	-1592	+	2.96364	0.000809	0.313	TTACTCATAAAATAA	Ovary activator	OP	26.9961	81.9786	OPC
CAATGCGTWCTGCG	173	CAATGCGTWCTGCG	AGAP008578-RA	3380	3393	3386.5	-613.5	+	-0.315152	0.00081	0.798	CAATAATTGATGCG	Testis activator	TC	347.672	62.5354	TCNC
CGCACACAM	5	CGCACACAM	AGAP008578-RA	12	20	16	-3984	+	5.84848	0.000811	0.0862	CGCATGCAC	Germline repressor	OP	-50.7462	-137.05	OPNC
CGCACACAM	5	CGCACACAM	AGAP008578-RA	676	684	680	-3320	+	5.84848	0.000811	0.0862	CGACCACAC	Germline repressor	OP	-50.7462	-137.05	OPNC
CGCACACAM	5	CGCACACAM	AGAP008578-RA	1228	1236	1232	-2768	+	5.84848	0.000811	0.0862	CACACACGC	Germline repressor	OP	-50.7462	-137.05	OPNC
CGCACACAM	5	CGCACACAM	AGAP008578-RA	1230	1238	1234	-2766	+	5.84848	0.000811	0.0862	CACACGCAC	Germline repressor	OP	-50.7462	-137.05	OPNC
CGCACACAM	5	CGCACACAM	AGAP008578-RA	1232	1240	1236	-2764	+	5.84848	0.000811	0.0862	CACGCACAC	Germline repressor	OP	-50.7462	-137.05	OPNC
CGCACACAM	5	CGCACACAM	AGAP008578-RA	2559	2567	2563	-1437	-	5.84848	0.000811	0.0862	CACACACTC	Germline repressor	OP	-50.7462	-137.05	OPNC
CGCACACAM	5	CGCACACAM	AGAP008578-RA	2563	2571	2567	-1433	-	5.84848	0.000811	0.0862	CACGCACAC	Germline repressor	OP	-50.7462	-137.05	OPNC
CGCACACAM	5	CGCACACAM	AGAP008578-RA	2565	2573	2569	-1431	-	5.84848	0.000811	0.0862	CACACGCAC	Germline repressor	OP	-50.7462	-137.05	OPNC
CGCACACAM	5	CGCACACAM	AGAP008578-RA	2567	2575	2571	-1429	-	5.84848	0.000811	0.0862	CACACACGC	Germline repressor	OP	-50.7462	-137.05	OPNC
CGCACACAM	5	CGCACACAM	AGAP008578-RA	2914	2922	2918	-1082	-	5.84848	0.000811	0.0862	CCCCCACAC	Germline repressor	OP	-50.7462	-137.05	OPNC
CGCACACAM	5	CGCACACAM	AGAP008578-RA	3456	3464	3460	-540	+	5.84848	0.000811	0.0862	GGCACACGC	Germline repressor	OP	-50.7462	-137.05	OPNC
CGCACACAM	5	CGCACACAM	AGAP008578-RA	3824	3832	3828	-172	-	5.84848	0.000811	0.0862	CGCAGGCAC	Germline repressor	OP	-50.7462	-137.05	OPNC
AAYMATCMAAC	174	AAYMATCMAAC	AGAP008578-RA	2448	2458	2453	-1547	-	6.61212	0.000812	0.433	AACAATACAAG	Testis activator	TC	79.9386	36.496	TCC
RAAGGTGKHTSCWC	170	RAAGGTGKHTSCWC	AGAP008578-RA	1056	1069	1062.5	-2937.5	-	2.29697	0.000814	0.926	TTTGGTGGTTCCGC	Testis activator	TC	223.948	-12.5224	TCNC
AGAGAGCBT	3	AGAGAGCBT	AGAP008578-RA	2580	2588	2584	-1416	-	5.0303	0.000818	1	AGAGCGCTC	Germline repressor	OP	-76.2568	-118.937	OPNC
AACCAGTTTTTTGTG	91	AACCAGTTTTTTGTG	AGAP008578-RA	1697	1711	1704	-2296	-	1.1697	0.00082	0.815	ATGCATTTTTCTGCG	Ovary activator	OP	19.8317	101.207	OPNC
AACCAGTTTTTTGTG	91	AACCAGTTTTTTGTG	AGAP008578-RA	1852	1866	1859	-2141	-	1.1697	0.00082	0.815	CAACGGTTTTGTTTG	Ovary activator	OP	19.8317	101.207	OPNC
AACCAGTTTTTTGTG	91	AACCAGTTTTTTGTG	AGAP008578-RA	2077	2091	2084	-1916	+	1.1697	0.00082	0.815	TAGCAGTCTTTTGCT	Ovary activator	OP	19.8317	101.207	OPNC
AACCAGTTTTTTGTG	91	AACCAGTTTTTTGTG	AGAP008578-RA	2145	2159	2152	-1848	+	1.1697	0.00082	0.815	AGCCAATTGCTTTTG	Ovary activator	OP	19.8317	101.207	OPNC
AACCAGTTTTTTGTG	91	AACCAGTTTTTTGTG	AGAP008578-RA	3885	3899	3892	-108	+	1.1697	0.00082	0.815	GACACGTTTTTTGGT	Ovary activator	OP	19.8317	101.207	OPNC
GTTCGTYCTBKCT	70	GTTCGTYCTBKCT	AGAP008578-RA	1425	1437	1431	-2569	+	2.46667	0.00082	0.494	GTTCGTTCGAACG	Ovary repressor	TP	-10.6078	-159.169	TPC
AAAGTKGTHRAA	137	AAAGTKGTHRAA	AGAP008578-RA	3228	3239	3233.5	-766.5	+	3.83636	0.00082	1	AAAGTCTTCGAT	Ovary activator	OC	110.582	287.201	OCNC
GAAACAAARNGATCS	157	GAAACAAARNGATCS	AGAP008578-RA	1326	1340	1333	-2667	+	2.84848	0.000823	0.465	AAAACGAAGAGAGTG	Testis activator	TC	78.6771	55.6561	TCNC
GCAACCAAAW	127	GCAACCAAAW	AGAP008578-RA	1454	1463	1458.5	-2541.5	+	6.78788	0.000826	0.468	AAAACCAAAA	Ovary activator	OC	88.9496	221.451	OCNC
GCAACCAAAW	127	GCAACCAAAW	AGAP008578-RA	1460	1469	1464.5	-2535.5	+	6.78788	0.000826	0.468	AAAACCAAAA	Ovary activator	OC	88.9496	221.451	OCNC
GCAACCAAAW	127	GCAACCAAAW	AGAP008578-RA	1830	1839	1834.5	-2165.5	+	6.78788	0.000826	0.468	TCAAGCAAAT	Ovary activator	OC	88.9496	221.451	OCNC
GCAACCAAAW	127	GCAACCAAAW	AGAP008578-RA	3098	3107	3102.5	-897.5	-	6.78788	0.000826	0.468	GTAACGAAAA	Ovary activator	OC	88.9496	221.451	OCNC
TGCGGAAAWT	86	TGCGGAAAWT	AGAP008578-RA	1648	1657	1652.5	-2347.5	+	6.78788	0.000826	1	TGCCAAAATT	Ovary activator	OP	7.22587	93.8735	OPC
TGCGGAAAWT	86	TGCGGAAAWT	AGAP008578-RA	2613	2622	2617.5	-1382.5	+	6.78788	0.000826	1	TACCGAAATT	Ovary activator	OP	7.22587	93.8735	OPC
CAGGCGGTCCCCG	115	CAGGCGGTCCCCG	AGAP008578-RA	154	166	160	-3840	+	-0.963636	0.000829	0.45	CCGACGGCCACCA	Ovary activator	OP	11.4209	150.699	OPNC
CAGGCGGTCCCCG	115	CAGGCGGTCCCCG	AGAP008578-RA	602	614	608	-3392	-	-0.963636	0.000829	0.45	CGCGCGCGCACCG	Ovary activator	OP	11.4209	150.699	OPNC
CAGGCGGTCCCCG	115	CAGGCGGTCCCCG	AGAP008578-RA	706	718	712	-3288	-	-0.963636	0.000829	0.45	CGGGCGAACCCAA	Ovary activator	OP	11.4209	150.699	OPNC
CAGGCGGTCCCCG	115	CAGGCGGTCCCCG	AGAP008578-RA	2600	2612	2606	-1394	-	-0.963636	0.000829	0.45	CCGGCGGCAACAG	Ovary activator	OP	11.4209	150.699	OPNC
CAGGCGGTCCCCG	115	CAGGCGGTCCCCG	AGAP008578-RA	2962	2974	2968	-1032	-	-0.963636	0.000829	0.45	CCGACTGGCCCCT	Ovary activator	OP	11.4209	150.699	OPNC
CAGGCGGTCCCCG	115	CAGGCGGTCCCCG	AGAP008578-RA	3342	3354	3348	-652	-	-0.963636	0.000829	0.45	TTCGCGGGGCCCG	Ovary activator	OP	11.4209	150.699	OPNC
CAGGCGGTCCCCG	115	CAGGCGGTCCCCG	AGAP008578-RA	3827	3839	3833	-167	+	-0.963636	0.000829	0.45	CCTGCGGACGCCA	Ovary activator	OP	11.4209	150.699	OPNC
ATATKTTTTTA	93	ATATKTTTTTA	AGAP008578-RA	370	380	375	-3625	+	3.78035	0.000831	0.734	ATACATTTTCA	Ovary activator	OP	25.8372	106.222	OPNC
ATATKTTTTTA	93	ATATKTTTTTA	AGAP008578-RA	3104	3114	3109	-891	-	3.78035	0.000831	0.734	ATATCTTGTAA	Ovary activator	OP	25.8372	106.222	OPNC
AARAAATAAAA	80	AARAAATAAAA	AGAP008578-RA	694	704	699	-3301	-	3.78035	0.000831	0.211	AACAAAAAAAG	Ovary activator	OP	29.1995	85.0594	OPC
AARAAATAAAA	80	AARAAATAAAA	AGAP008578-RA	1315	1325	1320	-2680	+	3.78035	0.000831	0.211	AACAAAAAAGA	Ovary activator	OP	29.1995	85.0594	OPC
AARAAATAAAA	80	AARAAATAAAA	AGAP008578-RA	1671	1681	1676	-2324	+	3.78035	0.000831	0.211	AATAAATTTAA	Ovary activator	OP	29.1995	85.0594	OPC
AARAAATAAAA	80	AARAAATAAAA	AGAP008578-RA	1911	1921	1916	-2084	+	3.78035	0.000831	0.211	AATAAACTAAA	Ovary activator	OP	29.1995	85.0594	OPC
AARAAATAAAA	80	AARAAATAAAA	AGAP008578-RA	1944	1954	1949	-2051	+	3.78035	0.000831	0.211	TATACATAAAA	Ovary activator	OP	29.1995	85.0594	OPC
AARAAATAAAA	80	AARAAATAAAA	AGAP008578-RA	1975	1985	1980	-2020	+	3.78035	0.000831	0.211	AACACATATAA	Ovary activator	OP	29.1995	85.0594	OPC
AARAAATAAAA	80	AARAAATAAAA	AGAP008578-RA	2227	2237	2232	-1768	-	3.78035	0.000831	0.211	AACAAACAAAC	Ovary activator	OP	29.1995	85.0594	OPC
AARAAATAAAA	80	AARAAATAAAA	AGAP008578-RA	2354	2364	2359	-1641	-	3.78035	0.000831	0.211	AACTAAGAAAA	Ovary activator	OP	29.1995	85.0594	OPC
AARAAATAAAA	80	AARAAATAAAA	AGAP008578-RA	2395	2405	2400	-1600	-	3.78035	0.000831	0.211	AGTAAATGAAA	Ovary activator	OP	29.1995	85.0594	OPC
AARAAATAAAA	80	AARAAATAAAA	AGAP008578-RA	3244	3254	3249	-751	+	3.78035	0.000831	0.211	AATAGATAAGA	Ovary activator	OP	29.1995	85.0594	OPC
AARAAATAAAA	80	AARAAATAAAA	AGAP008578-RA	3985	3995	3990	-10	+	3.78035	0.000831	0.211	AATAAAGAAAG	Ovary activator	OP	29.1995	85.0594	OPC
ATAAATAAANNA	75	ATAAATAAANNA	AGAP008578-RA	696	707	701.5	-3298.5	-	6.99422	0.000831	0.413	AAAAACAAAAAA	Ovary activator	OP	23.0263	75.8446	OPNC
ATAAATAAANNA	75	ATAAATAAANNA	AGAP008578-RA	1912	1923	1917.5	-2082.5	+	6.99422	0.000831	0.413	ATAAACTAAAAA	Ovary activator	OP	23.0263	75.8446	OPNC
ATAAATAAANNA	75	ATAAATAAANNA	AGAP008578-RA	1945	1956	1950.5	-2049.5	+	6.99422	0.000831	0.413	ATACATAAAAAC	Ovary activator	OP	23.0263	75.8446	OPNC
ATAAATAAANNA	75	ATAAATAAANNA	AGAP008578-RA	1939	1950	1944.5	-2055.5	-	6.99422	0.000831	0.413	ATGTATAAAATA	Ovary activator	OP	23.0263	75.8446	OPNC
ATAAATAAANNA	75	ATAAATAAANNA	AGAP008578-RA	2355	2366	2360.5	-1639.5	-	6.99422	0.000831	0.413	ATAACTAAGAAA	Ovary activator	OP	23.0263	75.8446	OPNC
ATAAATAAANNA	75	ATAAATAAANNA	AGAP008578-RA	2425	2436	2430.5	-1569.5	-	6.99422	0.000831	0.413	AAAATTAAATAA	Ovary activator	OP	23.0263	75.8446	OPNC
ATAAATAAANNA	75	ATAAATAAANNA	AGAP008578-RA	2426	2437	2431.5	-1568.5	-	6.99422	0.000831	0.413	AAAAATTAAATA	Ovary activator	OP	23.0263	75.8446	OPNC
ATAATATTTT	46	ATAATATTTT	AGAP008578-RA	226	235	230.5	-3769.5	-	7.23699	0.000831	0.738	CTAATAGTTT	Germline activator	TC	197.748	302.816	TCNC
ATAATATTTT	46	ATAATATTTT	AGAP008578-RA	1892	1901	1896.5	-2103.5	+	7.23699	0.000831	0.738	ATTGTATTTT	Germline activator	TC	197.748	302.816	TCNC
ATAATATTTT	46	ATAATATTTT	AGAP008578-RA	2328	2337	2332.5	-1667.5	+	7.23699	0.000831	0.738	ATATTATTTC	Germline activator	TC	197.748	302.816	TCNC
ATAATATTTT	46	ATAATATTTT	AGAP008578-RA	2348	2357	2352.5	-1647.5	+	7.23699	0.000831	0.738	TTAGTATTTT	Germline activator	TC	197.748	302.816	TCNC
ATAATATTTT	46	ATAATATTTT	AGAP008578-RA	2412	2421	2416.5	-1583.5	+	7.23699	0.000831	0.738	ATAATCTCTT	Germline activator	TC	197.748	302.816	TCNC
ATAATATTTT	46	ATAATATTTT	AGAP008578-RA	2409	2418	2413.5	-1586.5	-	7.23699	0.000831	0.738	AGATTATTTT	Germline activator	TC	197.748	302.816	TCNC
ATAATATTTT	46	ATAATATTTT	AGAP008578-RA	3547	3556	3551.5	-448.5	-	7.23699	0.000831	0.738	ATGGTATTTT	Germline activator	TC	197.748	302.816	TCNC
ATAATATTTT	46	ATAATATTTT	AGAP008578-RA	3721	3730	3725.5	-274.5	+	7.23699	0.000831	0.738	ATTATTTTTT	Germline activator	TC	197.748	302.816	TCNC
ATAATATTTT	46	ATAATATTTT	AGAP008578-RA	3731	3740	3735.5	-264.5	+	7.23699	0.000831	0.738	GTAATATTTC	Germline activator	TC	197.748	302.816	TCNC
CCAAAATAWDAACMR	92	CCAAAATAWDAACMR	AGAP008578-RA	1318	1332	1325	-2675	+	2.41212	0.000834	0.388	AAAAAAGAAAAACGA	Ovary activator	TP	40.1089	103.637	TPNC
ATGGAGAGC	195	ATGGAGAGC	AGAP008578-RA	3140	3148	3144	-856	-	6.53939	0.000835	1	ATGGTAAGC	Testis activator	TP	109.315	54.0577	TPNC
ATGGAGAGC	195	ATGGAGAGC	AGAP008578-RA	3758	3766	3762	-238	-	6.53939	0.000835	1	GTGGAGAGA	Testis activator	TP	109.315	54.0577	TPNC
GGACTGAAC	161	GGACTGAAC	AGAP008578-RA	1206	1214	1210	-2790	-	6.53939	0.000835	1	CGACCGAAC	Testis activator	TC	163.106	9.80358	TCNC
GGACTGAAC	161	GGACTGAAC	AGAP008578-RA	1498	1506	1502	-2498	-	6.53939	0.000835	1	GGACTGTAA	Testis activator	TC	163.106	9.80358	TCNC
GGACTGAAC	161	GGACTGAAC	AGAP008578-RA	1689	1697	1693	-2307	+	6.53939	0.000835	1	AGACTGAGC	Testis activator	TC	163.106	9.80358	TCNC
GGACTGAAC	161	GGACTGAAC	AGAP008578-RA	1995	2003	1999	-2001	-	6.53939	0.000835	1	GGACTCTAC	Testis activator	TC	163.106	9.80358	TCNC
GGACTGAAC	161	GGACTGAAC	AGAP008578-RA	3949	3957	3953	-47	-	6.53939	0.000835	1	GGAATGTAC	Testis activator	TC	163.106	9.80358	TCNC
ACAGAGCGA	114	ACAGAGCGA	AGAP008578-RA	102	110	106	-3894	-	6.53939	0.000835	0.427	ACAGCGAGA	Ovary activator	OC	17.1158	149.616	OCC
ACAGAGCGA	114	ACAGAGCGA	AGAP008578-RA	475	483	479	-3521	-	6.53939	0.000835	0.427	ACGGAGCAA	Ovary activator	OC	17.1158	149.616	OCC
ACAGAGCGA	114	ACAGAGCGA	AGAP008578-RA	1004	1012	1008	-2992	+	6.53939	0.000835	0.427	ACACAGCGC	Ovary activator	OC	17.1158	149.616	OCC
ACAGAGCGA	114	ACAGAGCGA	AGAP008578-RA	1303	1311	1307	-2693	+	6.53939	0.000835	0.427	ACAGATCGG	Ovary activator	OC	17.1158	149.616	OCC
ACAGAGCGA	114	ACAGAGCGA	AGAP008578-RA	1756	1764	1760	-2240	+	6.53939	0.000835	0.427	ACAGTGGGA	Ovary activator	OC	17.1158	149.616	OCC
ACAGAGCGA	114	ACAGAGCGA	AGAP008578-RA	1819	1827	1823	-2177	-	6.53939	0.000835	0.427	ACAAAGCGC	Ovary activator	OC	17.1158	149.616	OCC
ACAGAGCGA	114	ACAGAGCGA	AGAP008578-RA	2031	2039	2035	-1965	+	6.53939	0.000835	0.427	ACAGTACGA	Ovary activator	OC	17.1158	149.616	OCC
ACAGAGCGA	114	ACAGAGCGA	AGAP008578-RA	2475	2483	2479	-1521	-	6.53939	0.000835	0.427	AAAGGGCGA	Ovary activator	OC	17.1158	149.616	OCC
ACAGAGCGA	114	ACAGAGCGA	AGAP008578-RA	2864	2872	2868	-1132	+	6.53939	0.000835	0.427	ACAGAGCAG	Ovary activator	OC	17.1158	149.616	OCC
ACAGAGCGA	114	ACAGAGCGA	AGAP008578-RA	3062	3070	3066	-934	+	6.53939	0.000835	0.427	CCAGAGTGA	Ovary activator	OC	17.1158	149.616	OCC
GATCAGCTG	61	GATCAGCTG	AGAP008578-RA	2594	2602	2598	-1402	+	6.53939	0.000835	1	AATCGGCTG	Ovary repressor	TP	15.6177	-120.147	TPNC
GATCAGCTG	61	GATCAGCTG	AGAP008578-RA	3138	3146	3142	-858	-	6.53939	0.000835	1	GGTAAGCTG	Ovary repressor	TP	15.6177	-120.147	TPNC
ATGCGCATG	36	ATGCGCATG	AGAP008578-RA	14	22	18	-3982	-	6.53939	0.000835	0.59	AAGTGCATG	Germline activator	TC	188.764	232.792	TCC
ATGCGCATG	36	ATGCGCATG	AGAP008578-RA	643	651	647	-3353	+	6.53939	0.000835	0.59	AGGCGCATA	Germline activator	TC	188.764	232.792	TCC
ATGCGCATG	36	ATGCGCATG	AGAP008578-RA	642	650	646	-3354	-	6.53939	0.000835	0.59	ATGCGCCTC	Germline activator	TC	188.764	232.792	TCC
ATGCGCATG	36	ATGCGCATG	AGAP008578-RA	883	891	887	-3113	-	6.53939	0.000835	0.59	ATGAGCGTG	Germline activator	TC	188.764	232.792	TCC
ATGCGCATG	36	ATGCGCATG	AGAP008578-RA	2443	2451	2447	-1553	+	6.53939	0.000835	0.59	ATTCGCTTG	Germline activator	TC	188.764	232.792	TCC
ATGCGCATG	36	ATGCGCATG	AGAP008578-RA	2670	2678	2674	-1326	+	6.53939	0.000835	0.59	TTGTGCATG	Germline activator	TC	188.764	232.792	TCC
ATGCGCATG	36	ATGCGCATG	AGAP008578-RA	2899	2907	2903	-1097	-	6.53939	0.000835	0.59	ATGCGCAGC	Germline activator	TC	188.764	232.792	TCC
ATGCGCATG	36	ATGCGCATG	AGAP008578-RA	3007	3015	3011	-989	-	6.53939	0.000835	0.59	ATACGCTTG	Germline activator	TC	188.764	232.792	TCC
CCAAAATAWDAACMR	92	CCAAAATAWDAACMR	AGAP008578-RA	2345	2359	2352	-1648	-	2.4	0.000836	0.388	AGAAAATACTAATCA	Ovary activator	TP	40.1089	103.637	TPNC
AATGTCADTT	103	AATGTCADTT	AGAP008578-RA	383	392	387.5	-3612.5	-	6.23636	0.000836	0.743	AATGGCATTG	Ovary activator	OC	35.0458	131.527	OCNC
AATGTCADTT	103	AATGTCADTT	AGAP008578-RA	1920	1929	1924.5	-2075.5	-	6.23636	0.000836	0.743	TATGTCTTTT	Ovary activator	OC	35.0458	131.527	OCNC
AATGTCADTT	103	AATGTCADTT	AGAP008578-RA	3523	3532	3527.5	-472.5	-	6.23636	0.000836	0.743	ATTGTCCATT	Ovary activator	OC	35.0458	131.527	OCNC
AATGTCADTT	103	AATGTCADTT	AGAP008578-RA	3714	3723	3718.5	-281.5	+	6.23636	0.000836	0.743	AACGGCAATT	Ovary activator	OC	35.0458	131.527	OCNC
AATGTCADTT	103	AATGTCADTT	AGAP008578-RA	3968	3977	3972.5	-27.5	+	6.23636	0.000836	0.743	ATTGTCATCT	Ovary activator	OC	35.0458	131.527	OCNC
AATGTCADTT	103	AATGTCADTT	AGAP008578-RA	3967	3976	3971.5	-28.5	-	6.23636	0.000836	0.743	GATGACAATT	Ovary activator	OC	35.0458	131.527	OCNC
AAAATCACAAAWYMA	77	AAAATCACAAAWYMA	AGAP008578-RA	1547	1561	1554	-2446	-	2.95152	0.00084	0.313	AAACAAAGAAAACAA	Ovary activator	OP	26.9961	81.9786	OPC
AAAATCACAAAWYMA	77	AAAATCACAAAWYMA	AGAP008578-RA	2305	2319	2312	-1688	-	2.95152	0.00084	0.313	AAAACAATAATTCAA	Ovary activator	OP	26.9961	81.9786	OPC
CAAAYAGAASWGAHT	18	CAAAYAGAASWGAHT	AGAP008578-RA	1772	1786	1779	-2221	-	2.53333	0.00084	0.476	CAAACACGTCTGACG	Germline activator	OP	58.3033	134.671	OPNC
CAAAYAGAASWGAHT	18	CAAAYAGAASWGAHT	AGAP008578-RA	3557	3571	3564	-436	-	2.53333	0.00084	0.476	CAACCTAAAGAGACG	Germline activator	OP	58.3033	134.671	OPNC
CSACCACGGTGM	154	CSACCACGGTGM	AGAP008578-RA	1538	1549	1543.5	-2456.5	-	1.66061	0.000841	0.39	CAACAAAGGTGG	Testis activator	OP	69.0881	13.5693	OPC
AACTCAAACWCA	2	AACTCAAACWCA	AGAP008578-RA	1894	1905	1899.5	-2100.5	-	4.81212	0.000843	0.128	AAATAAAATACA	Germline repressor	TP	-57.366	-99.838	TPC
AACTCAAACWCA	2	AACTCAAACWCA	AGAP008578-RA	2481	2492	2486.5	-1513.5	-	4.81212	0.000843	0.128	AAATGAAACAAA	Germline repressor	TP	-57.366	-99.838	TPC
ARGCATGC	164	ARGCATGC	AGAP008578-RA	11	18	14.5	-3985.5	+	4.77576	0.000845	0.473	CCGCATGC	Testis activator	TC	177.844	20.7476	TCNC
ARGCATGC	164	ARGCATGC	AGAP008578-RA	13	20	16.5	-3983.5	-	4.77576	0.000845	0.473	GTGCATGC	Testis activator	TC	177.844	20.7476	TCNC
ARGCATGC	164	ARGCATGC	AGAP008578-RA	581	588	584.5	-3415.5	-	4.77576	0.000845	0.473	ATGCACGC	Testis activator	TC	177.844	20.7476	TCNC
ARGCATGC	164	ARGCATGC	AGAP008578-RA	2540	2547	2543.5	-1456.5	-	4.77576	0.000845	0.473	ACGCGTGC	Testis activator	TC	177.844	20.7476	TCNC
ARGCATGC	164	ARGCATGC	AGAP008578-RA	2902	2909	2905.5	-1094.5	+	4.77576	0.000845	0.473	GCGCATGC	Testis activator	TC	177.844	20.7476	TCNC
CGGCTTACWC	71	CGGCTTACWC	AGAP008578-RA	1409	1418	1413.5	-2586.5	+	3.35758	0.000845	1	TGGCTTTCCC	Ovary repressor	TP	50.4871	-163.658	TPC
CGGCTTACWC	71	CGGCTTACWC	AGAP008578-RA	1760	1769	1764.5	-2235.5	-	3.35758	0.000845	1	CGGCTTCCCA	Ovary repressor	TP	50.4871	-163.658	TPC
CGGCTTACWC	71	CGGCTTACWC	AGAP008578-RA	3010	3019	3014.5	-985.5	-	3.35758	0.000845	1	CGGGATACGC	Ovary repressor	TP	50.4871	-163.658	TPC
AMATTTAAAATG	85	AMATTTAAAATG	AGAP008578-RA	2424	2435	2429.5	-1570.5	-	4.81212	0.000846	0.783	AAATTAAATAAG	Ovary activator	TP	37.4976	93.6455	TPNC
AMATTTAAAATG	85	AMATTTAAAATG	AGAP008578-RA	3529	3540	3534.5	-465.5	-	4.81212	0.000846	0.783	AAATTTTCATTG	Ovary activator	TP	37.4976	93.6455	TPNC
CTGCCCAGVTGCC	190	CTGCCCAGVTGCC	AGAP008578-RA	873	885	879	-3121	+	2.46061	0.000847	0.579	TTGCCCCGGTCAC	Testis activator	TP	70.1659	43.2263	TPNC
CTGCCCAGVTGCC	190	CTGCCCAGVTGCC	AGAP008578-RA	1202	1214	1208	-2792	-	2.46061	0.000847	0.579	CGACCGAACTGCC	Testis activator	TP	70.1659	43.2263	TPNC
CTGCCCAGVTGCC	190	CTGCCCAGVTGCC	AGAP008578-RA	1606	1618	1612	-2388	-	2.46061	0.000847	0.579	CTACCCCTGTGTC	Testis activator	TP	70.1659	43.2263	TPNC
CTGCCCAGVTGCC	190	CTGCCCAGVTGCC	AGAP008578-RA	2717	2729	2723	-1277	+	2.46061	0.000847	0.579	CTGCCGTGGTGTG	Testis activator	TP	70.1659	43.2263	TPNC
AKTWGAAA	33	AKTWGAAA	AGAP008578-RA	1018	1025	1021.5	-2978.5	+	7.51515	0.000848	0.752	AGTAGAGA	Germline activator	OP	87.0993	211.734	OPC
AKTWGAAA	33	AKTWGAAA	AGAP008578-RA	1094	1101	1097.5	-2902.5	-	7.51515	0.000848	0.752	AGTTGCAA	Germline activator	OP	87.0993	211.734	OPC
AKTWGAAA	33	AKTWGAAA	AGAP008578-RA	2117	2124	2120.5	-1879.5	-	7.51515	0.000848	0.752	AGCAGAAA	Germline activator	OP	87.0993	211.734	OPC
AKTWGAAA	33	AKTWGAAA	AGAP008578-RA	3075	3082	3078.5	-921.5	+	7.51515	0.000848	0.752	AGTAGAAT	Germline activator	OP	87.0993	211.734	OPC
AKTWGAAA	33	AKTWGAAA	AGAP008578-RA	3306	3313	3309.5	-690.5	+	7.51515	0.000848	0.752	AGGAGAAA	Germline activator	OP	87.0993	211.734	OPC
AKTWGAAA	33	AKTWGAAA	AGAP008578-RA	3897	3904	3900.5	-99.5	+	7.51515	0.000848	0.752	GGTTGAAA	Germline activator	OP	87.0993	211.734	OPC
AKTWGAAA	33	AKTWGAAA	AGAP008578-RA	3916	3923	3919.5	-80.5	-	7.51515	0.000848	0.752	AGATGAAA	Germline activator	OP	87.0993	211.734	OPC
AACACCATCGCAC	53	AACACCATCGCAC	AGAP008578-RA	57	69	63	-3937	-	3.14545	0.00085	0.348	AACATCATCATCC	Ovary repressor	TP	-7.34321	-87.7122	TPNC
AACACCATCGCAC	53	AACACCATCGCAC	AGAP008578-RA	660	672	666	-3334	+	3.14545	0.00085	0.348	AACACGACCACAG	Ovary repressor	TP	-7.34321	-87.7122	TPNC
AACACCATCGCAC	53	AACACCATCGCAC	AGAP008578-RA	774	786	780	-3220	-	3.14545	0.00085	0.348	AACACAAACACAG	Ovary repressor	TP	-7.34321	-87.7122	TPNC
AACACCATCGCAC	53	AACACCATCGCAC	AGAP008578-RA	2509	2521	2515	-1485	+	3.14545	0.00085	0.348	AACACACTGGCAG	Ovary repressor	TP	-7.34321	-87.7122	TPNC
AACACCATCGCAC	53	AACACCATCGCAC	AGAP008578-RA	2784	2796	2790	-1210	-	3.14545	0.00085	0.348	AACACACTGCCAC	Ovary repressor	TP	-7.34321	-87.7122	TPNC
AACACCATCGCAC	53	AACACCATCGCAC	AGAP008578-RA	3142	3154	3148	-852	-	3.14545	0.00085	0.348	AGCACCATGGTAA	Ovary repressor	TP	-7.34321	-87.7122	TPNC
AACACCATCGCAC	53	AACACCATCGCAC	AGAP008578-RA	3549	3561	3555	-445	+	3.14545	0.00085	0.348	AATACCATCGTCT	Ovary repressor	TP	-7.34321	-87.7122	TPNC
ATCRAAGCARSC	169	ATCRAAGCARSC	AGAP008578-RA	817	828	822.5	-3177.5	-	4.25455	0.00085	0.671	AGTGAGGCAGGC	Testis activator	TC	198.128	-73.6647	TCNC
ATCRAAGCARSC	169	ATCRAAGCARSC	AGAP008578-RA	1031	1042	1036.5	-2963.5	+	4.25455	0.00085	0.671	AACGAAGGGGGC	Testis activator	TC	198.128	-73.6647	TCNC
CGTTTTGTAGGC	21	CGTTTTGTAGGC	AGAP008578-RA	652	663	657.5	-3342.5	-	1.66061	0.000851	1	TGTTCCGTGGGC	Germline activator	TC	135.906	148.811	TCNC
CGTTTTGTAGGC	21	CGTTTTGTAGGC	AGAP008578-RA	1516	1527	1521.5	-2478.5	-	1.66061	0.000851	1	CGTCCTCAAGGC	Germline activator	TC	135.906	148.811	TCNC
RAAGGTGKHTSCWC	170	RAAGGTGKHTSCWC	AGAP008578-RA	143	156	149.5	-3850.5	-	2.0303	0.000853	0.926	CGGGGTGGATACTC	Testis activator	TC	223.948	-12.5224	TCNC
ATCTGTGATTTTCGG	23	ATCTGTGATTTTCGG	AGAP008578-RA	390	404	397	-3603	+	1.1697	0.000859	0.454	ATTTGTCTTTTGGGG	Germline activator	TP	93.0827	163.723	TPNC
ATCTGTGATTTTCGG	23	ATCTGTGATTTTCGG	AGAP008578-RA	696	710	703	-3297	+	1.1697	0.000859	0.454	TTTTTTGTTTTTGGG	Germline activator	TP	93.0827	163.723	TPNC
ATCTGTGATTTTCGG	23	ATCTGTGATTTTCGG	AGAP008578-RA	1803	1817	1810	-2190	-	1.1697	0.000859	0.454	CGCTGTAATTTTCCC	Germline activator	TP	93.0827	163.723	TPNC
ATCTGTGATTTTCGG	23	ATCTGTGATTTTCGG	AGAP008578-RA	1832	1846	1839	-2161	-	1.1697	0.000859	0.454	AGTTGTGATTTGCTT	Germline activator	TP	93.0827	163.723	TPNC
ATCTGTGATTTTCGG	23	ATCTGTGATTTTCGG	AGAP008578-RA	3913	3927	3920	-80	+	1.1697	0.000859	0.454	TTTTTTCATCTTCGG	Germline activator	TP	93.0827	163.723	TPNC
ATCTGTGATTTTCGG	23	ATCTGTGATTTTCGG	AGAP008578-RA	3967	3981	3974	-26	+	1.1697	0.000859	0.454	AATTGTCATCTTCCG	Germline activator	TP	93.0827	163.723	TPNC
AAATTTMCWACATA	110	AAATTTMCWACATA	AGAP008578-RA	1806	1819	1812.5	-2187.5	+	2.43636	0.000863	0.984	AAAATTACAGCGTG	Ovary activator	OP	14.6578	141.559	OPC
AAATTTMCWACATA	110	AAATTTMCWACATA	AGAP008578-RA	2666	2679	2672.5	-1327.5	-	2.43636	0.000863	0.984	ACATGCACAACACA	Ovary activator	OP	14.6578	141.559	OPC
AMAAAATMCAWC	79	AMAAAATMCAWC	AGAP008578-RA	2369	2380	2374.5	-1625.5	+	4.12121	0.000868	0.425	TCAAAATACAGT	Ovary activator	OP	18.364	83.5903	OPC
AAYMATCMAAC	174	AAYMATCMAAC	AGAP008578-RA	1676	1686	1681	-2319	-	6.34545	0.000875	0.433	AATCATTAAAT	Testis activator	TC	79.9386	36.496	TCC
AAYMATCMAAC	174	AAYMATCMAAC	AGAP008578-RA	2304	2314	2309	-1691	-	6.34545	0.000875	0.433	AATAATTCAAT	Testis activator	TC	79.9386	36.496	TCC
AACTCCCAAA	193	AACTCCCAAA	AGAP008578-RA	559	568	563.5	-3436.5	+	3.07879	0.000877	0.991	CGCTCCCTAA	Testis activator	TP	78.5369	28.7928	TPNC
AACTCCCAAA	193	AACTCCCAAA	AGAP008578-RA	3923	3932	3927.5	-72.5	-	3.07879	0.000877	0.991	GTCTCCCGAA	Testis activator	TP	78.5369	28.7928	TPNC
AAAAAAGGMAAAC	197	AAAAAAGGMAAAC	AGAP008578-RA	1216	1228	1222	-2778	+	1.90909	0.00088	0.403	GAGAAAGGAGCAC	Testis activator	TP	43.6988	54.549	TPC
MYACGATCGGHR	69	MYACGATCGGHR	AGAP008578-RA	2634	2645	2639.5	-1360.5	-	3.71515	0.000882	0.875	TTACGAACAGCG	Ovary repressor	OC	-23.4941	-153.021	OCC
MYACGATCGGHR	69	MYACGATCGGHR	AGAP008578-RA	3014	3025	3019.5	-980.5	-	3.71515	0.000882	0.875	CCACGACGGGAT	Ovary repressor	OC	-23.4941	-153.021	OCC
GGCTGGAAATCACR	151	GGCTGGAAATCACR	AGAP008578-RA	3431	3444	3437.5	-562.5	-	-0.315152	0.000884	0.777	AGGTGAATATCACT	Testis activator	OP	84.0267	57.8402	OPNC
GAAACAAARNGATCS	157	GAAACAAARNGATCS	AGAP008578-RA	1020	1034	1027	-2973	+	2.83636	0.000888	0.465	TAGAGAAAACGAACG	Testis activator	TC	78.6771	55.6561	TCNC
GAAACAAARNGATCS	157	GAAACAAARNGATCS	AGAP008578-RA	1131	1145	1138	-2862	-	2.83636	0.000888	0.465	TAAACAAGACGACGC	Testis activator	TC	78.6771	55.6561	TCNC
AAAAACGATKRA	78	AAAAACGATKRA	AGAP008578-RA	1537	1548	1542.5	-2457.5	-	4.38788	0.00089	0.504	AACAAAGGTGGA	Ovary activator	TP	37.0821	82.8304	TPNC
AAAAACGATKRA	78	AAAAACGATKRA	AGAP008578-RA	1573	1584	1578.5	-2421.5	-	4.38788	0.00089	0.504	AAAAAAGTTGGT	Ovary activator	TP	37.0821	82.8304	TPNC
AAAAACGATKRA	78	AAAAACGATKRA	AGAP008578-RA	2017	2028	2022.5	-1977.5	-	4.38788	0.00089	0.504	AACTAGGATGGA	Ovary activator	TP	37.0821	82.8304	TPNC
AAAAACGATKRA	78	AAAAACGATKRA	AGAP008578-RA	3742	3753	3747.5	-252.5	-	4.38788	0.00089	0.504	AAGAAAGATGGT	Ovary activator	TP	37.0821	82.8304	TPNC
AAASGAMAACRT	201	AAASGAMAACRT	AGAP008578-RA	65	76	70.5	-3929.5	-	4.12121	0.000891	0.538	CAACAATAACAT	Testis activator	TP	70.4934	50.4945	TPC
AAASGAMAACRT	201	AAASGAMAACRT	AGAP008578-RA	953	964	958.5	-3041.5	+	4.12121	0.000891	0.538	AAACAATCACAT	Testis activator	TP	70.4934	50.4945	TPC
AAASGAMAACRT	201	AAASGAMAACRT	AGAP008578-RA	1455	1466	1460.5	-2539.5	+	4.12121	0.000891	0.538	AAACCAAAACCA	Testis activator	TP	70.4934	50.4945	TPC
AAASGAMAACRT	201	AAASGAMAACRT	AGAP008578-RA	2526	2537	2531.5	-1468.5	+	4.12121	0.000891	0.538	AAACAAAAGCCT	Testis activator	TP	70.4934	50.4945	TPC
CAWTCWGAWG	45	CAWTCWGAWG	AGAP008578-RA	2337	2346	2341.5	-1658.5	+	5.4303	0.000898	1	CATCCAGTTG	Germline activator	OP	166.289	298.368	OPC
ATAMGTTGAARAAGN	160	ATAMGTTGAARAAGN	AGAP008578-RA	1859	1873	1866	-2134	+	2.58182	0.0009	0.978	AACCGTTGAGAAATT	Testis activator	TC	133.567	-6.46132	TCNC
ATAMGTTGAARAAGN	160	ATAMGTTGAARAAGN	AGAP008578-RA	2238	2252	2245	-1755	+	2.58182	0.0009	0.978	AGAAGTTAGTGAAGT	Testis activator	TC	133.567	-6.46132	TCNC
AAAAGTAATGA	13	AAAAGTAATGA	AGAP008578-RA	214	224	219	-3781	+	4.28485	0.000905	1	AACAGTTATGT	Germline activator	TP	60.1591	114.213	TPNC
AAAAGTAATGA	13	AAAAGTAATGA	AGAP008578-RA	3987	3997	3992	-8	+	4.28485	0.000905	1	TAAAGAAAGGA	Germline activator	TP	60.1591	114.213	TPNC
GTTCGTYCTBKCT	70	GTTCGTYCTBKCT	AGAP008578-RA	710	722	716	-3284	+	1.77576	0.000906	0.507	GTTCGCCCGATCG	Ovary repressor	TP	-10.6078	-159.169	TPC
AATTTAAGWTAA	102	AATTTAAGWTAA	AGAP008578-RA	2372	2383	2377.5	-1622.5	+	4.81212	0.000906	1	AAATACAGTTAA	Ovary activator	TP	35.5482	130.056	TPC
AATTTAAGWTAA	102	AATTTAAGWTAA	AGAP008578-RA	2434	2445	2439.5	-1560.5	-	4.81212	0.000906	1	AATTCGAGAAAA	Ovary activator	TP	35.5482	130.056	TPC
AMTKTCAAA	199	AMTKTCAAA	AGAP008578-RA	2696	2704	2700	-1300	-	5.01212	0.000907	0.655	GCTATCAAA	Testis activator	TP	55.0115	73.528	TPC
AAAACCATTTWAG	76	AAAACCATTTWAG	AGAP008578-RA	564	576	570	-3430	-	1.90909	0.00091	1	TTAACCTTTTAGG	Ovary activator	TP	28.9987	81.9295	TPC
ATCTGTGATTTTCGG	23	ATCTGTGATTTTCGG	AGAP008578-RA	1948	1962	1955	-2045	-	0.890909	0.000916	0.454	ATGTATGTTTTTATG	Germline activator	TP	93.0827	163.723	TPNC
ATCTGTGATTTTCGG	23	ATCTGTGATTTTCGG	AGAP008578-RA	2266	2280	2273	-1727	+	0.890909	0.000916	0.454	ATCTCTCATTTCGGC	Germline activator	TP	93.0827	163.723	TPNC
AAAATAMRTWTAAWT	87	AAAATAMRTWTAAWT	AGAP008578-RA	2388	2402	2395	-1605	-	2.7341	0.000916	0.605	AAATGAAATGAAATT	Ovary activator	TP	32.9568	96.5362	TPNC
AAAATAMRTWTAAWT	87	AAAATAMRTWTAAWT	AGAP008578-RA	2744	2758	2751	-1249	-	2.7341	0.000916	0.605	AAAATTAATCCAAAA	Ovary activator	TP	32.9568	96.5362	TPNC
GGGCAGAGC	58	GGGCAGAGC	AGAP008578-RA	645	653	649	-3351	+	6.81818	0.00092	0.78	GCGCATAGC	Ovary repressor	TP	5.59278	-108.4	TPC
GGGCAGAGC	58	GGGCAGAGC	AGAP008578-RA	2584	2592	2588	-1412	-	6.81818	0.00092	0.78	TGACAGAGC	Ovary repressor	TP	5.59278	-108.4	TPC
GGGCAGAGC	58	GGGCAGAGC	AGAP008578-RA	2774	2782	2778	-1222	+	6.81818	0.00092	0.78	GAGAAGAGC	Ovary repressor	TP	5.59278	-108.4	TPC
GGGCAGAGC	58	GGGCAGAGC	AGAP008578-RA	3264	3272	3268	-732	+	6.81818	0.00092	0.78	GGGCATAGT	Ovary repressor	TP	5.59278	-108.4	TPC
GGGCAGAGC	58	GGGCAGAGC	AGAP008578-RA	3350	3358	3354	-646	+	6.81818	0.00092	0.78	GCGAAGAGC	Ovary repressor	TP	5.59278	-108.4	TPC
YAAATTGTACWG	97	YAAATTGTACWG	AGAP008578-RA	383	394	388.5	-3611.5	-	4.4	0.00092	0.919	CAAATGGCATTG	Ovary activator	OP	14.6555	124.172	OPNC
YAAATTGTACWG	97	YAAATTGTACWG	AGAP008578-RA	2177	2188	2182.5	-1817.5	+	4.4	0.00092	0.919	CGAATAGTACTT	Ovary activator	OP	14.6555	124.172	OPNC
YAAATTGTACWG	97	YAAATTGTACWG	AGAP008578-RA	3943	3954	3948.5	-51.5	+	4.4	0.00092	0.919	CGAATCGTACAT	Ovary activator	OP	14.6555	124.172	OPNC
AACACCATCGCAC	53	AACACCATCGCAC	AGAP008578-RA	791	803	797	-3203	-	-1.24242	0.000922	0.359	CCCGCCGTCGCGC	Ovary repressor	TP	-7.34321	-87.7122	TPNC
CMCGCATAMAAAC	57	CMCGCATAMAAAC	AGAP008578-RA	1695	1707	1701	-2299	+	1.90909	0.000922	0.129	AGCGCAGAAAAAT	Ovary repressor	TP	-36.8091	-107.087	TPC
CMCGCATAMAAAC	57	CMCGCATAMAAAC	AGAP008578-RA	2998	3010	3004	-996	-	1.90909	0.000922	0.129	CTTGGATTAAAAC	Ovary repressor	TP	-36.8091	-107.087	TPC
GCACACACACA	8	GCACACACACA	AGAP008578-RA	1255	1265	1260	-2740	-	4.84242	0.000925	0.083	TTACACACACT	Germline repressor	TP	-62.9031	-151.864	TPNC
GCACACACACA	8	GCACACACACA	AGAP008578-RA	1492	1502	1497	-2503	+	4.84242	0.000925	0.083	GCAGACTTACA	Germline repressor	TP	-62.9031	-151.864	TPNC
GCACACACACA	8	GCACACACACA	AGAP008578-RA	2250	2260	2255	-1745	-	4.84242	0.000925	0.083	TCACAAACACT	Germline repressor	TP	-62.9031	-151.864	TPNC
GCACACACACA	8	GCACACACACA	AGAP008578-RA	2504	2514	2509	-1491	+	4.84242	0.000925	0.083	CCACTAACACA	Germline repressor	TP	-62.9031	-151.864	TPNC
GCACACACACA	8	GCACACACACA	AGAP008578-RA	2793	2803	2798	-1202	-	4.84242	0.000925	0.083	GCAAACCAACA	Germline repressor	TP	-62.9031	-151.864	TPNC
GCACACACACA	8	GCACACACACA	AGAP008578-RA	2858	2868	2863	-1137	+	4.84242	0.000925	0.083	CCGCACACAGA	Germline repressor	TP	-62.9031	-151.864	TPNC
GCACACACACA	8	GCACACACACA	AGAP008578-RA	2860	2870	2865	-1135	+	4.84242	0.000925	0.083	GCACACAGAGC	Germline repressor	TP	-62.9031	-151.864	TPNC
GCACACACACA	8	GCACACACACA	AGAP008578-RA	2907	2917	2912	-1088	-	4.84242	0.000925	0.083	ACACACATGCA	Germline repressor	TP	-62.9031	-151.864	TPNC
GCACACACACA	8	GCACACACACA	AGAP008578-RA	2909	2919	2914	-1086	-	4.84242	0.000925	0.083	CCACACACATG	Germline repressor	TP	-62.9031	-151.864	TPNC
GCACACACACA	8	GCACACACACA	AGAP008578-RA	3028	3038	3033	-967	-	4.84242	0.000925	0.083	CCACACAACCA	Germline repressor	TP	-62.9031	-151.864	TPNC
GCACACACACA	8	GCACACACACA	AGAP008578-RA	3038	3048	3043	-957	-	4.84242	0.000925	0.083	GCACACAGAGC	Germline repressor	TP	-62.9031	-151.864	TPNC
GCACACACACA	8	GCACACACACA	AGAP008578-RA	3040	3050	3045	-955	-	4.84242	0.000925	0.083	GAGCACACAGA	Germline repressor	TP	-62.9031	-151.864	TPNC
GCACACACACA	8	GCACACACACA	AGAP008578-RA	3439	3449	3444	-556	+	4.84242	0.000925	0.083	TCACCTACACA	Germline repressor	TP	-62.9031	-151.864	TPNC
GCACACACACA	8	GCACACACACA	AGAP008578-RA	3441	3451	3446	-554	+	4.84242	0.000925	0.083	ACCTACACACA	Germline repressor	TP	-62.9031	-151.864	TPNC
GCACACACACA	8	GCACACACACA	AGAP008578-RA	3705	3715	3710	-290	-	4.84242	0.000925	0.083	TTGCACACACA	Germline repressor	TP	-62.9031	-151.864	TPNC
GCACACACACA	8	GCACACACACA	AGAP008578-RA	3817	3827	3822	-178	-	4.84242	0.000925	0.083	GCACAAACCGA	Germline repressor	TP	-62.9031	-151.864	TPNC
GCACACACACA	8	GCACACACACA	AGAP008578-RA	3821	3831	3826	-174	-	4.84242	0.000925	0.083	GCAGGCACAAA	Germline repressor	TP	-62.9031	-151.864	TPNC
CCTGCTCGMR	159	CCTGCTCGMR	AGAP008578-RA	287	296	291.5	-3708.5	-	6.38788	0.000927	0.547	CGTGATCGAA	Testis activator	TC	132.68	-101.195	TCNC
CCTGCTCGMR	159	CCTGCTCGMR	AGAP008578-RA	3159	3168	3163.5	-836.5	+	6.38788	0.000927	0.547	TTTGCTCGAA	Testis activator	TC	132.68	-101.195	TCNC
CCTGCTCGMR	159	CCTGCTCGMR	AGAP008578-RA	3874	3883	3878.5	-121.5	-	6.38788	0.000927	0.547	GTTGCTCGAA	Testis activator	TC	132.68	-101.195	TCNC
AACTCAAACWCA	2	AACTCAAACWCA	AGAP008578-RA	489	500	494.5	-3505.5	-	1.38182	0.000931	0.134	TACTCGTACCCA	Germline repressor	TP	-57.366	-99.838	TPC
AACTCAAACWCA	2	AACTCAAACWCA	AGAP008578-RA	1226	1237	1231.5	-2768.5	+	1.38182	0.000931	0.134	CACACACACGCA	Germline repressor	TP	-57.366	-99.838	TPC
AACTCAAACWCA	2	AACTCAAACWCA	AGAP008578-RA	2566	2577	2571.5	-1428.5	-	1.38182	0.000931	0.134	CACACACACGCA	Germline repressor	TP	-57.366	-99.838	TPC
RAAGGTGKHTSCWC	170	RAAGGTGKHTSCWC	AGAP008578-RA	1219	1232	1225.5	-2774.5	+	1.76364	0.000935	0.926	AAAGGAGCACACAC	Testis activator	TC	223.948	-12.5224	TCNC
AAAAATCTGTGATTT	26	AAAAATCTGTGATTT	AGAP008578-RA	575	589	582	-3418	+	0.890909	0.000936	0.747	AAAAAAGCGTGCATT	Germline activator	TP	60.0895	169.068	TPC
AAAAATCTGTGATTT	26	AAAAATCTGTGATTT	AGAP008578-RA	1836	1850	1843	-2157	-	0.890909	0.000936	0.747	AGCGAGTTGTGATTT	Germline activator	TP	60.0895	169.068	TPC
AAAAATCTGTGATTT	26	AAAAATCTGTGATTT	AGAP008578-RA	2264	2278	2271	-1729	-	0.890909	0.000936	0.747	CGAAATGAGAGATTT	Germline activator	TP	60.0895	169.068	TPC
GAGGGCRCG	148	GAGGGCRCG	AGAP008578-RA	174	182	178	-3822	-	6.12727	0.000937	0.403	GAGATCGCG	Testis repressor	OP	-81.1973	-119.54	OPNC
GAGGGCRCG	148	GAGGGCRCG	AGAP008578-RA	502	510	506	-3494	-	6.12727	0.000937	0.403	CAGGGAGCG	Testis repressor	OP	-81.1973	-119.54	OPNC
GAGGGCRCG	148	GAGGGCRCG	AGAP008578-RA	559	567	563	-3437	-	6.12727	0.000937	0.403	TAGGGAGCG	Testis repressor	OP	-81.1973	-119.54	OPNC
GAGGGCRCG	148	GAGGGCRCG	AGAP008578-RA	795	803	799	-3201	+	6.12727	0.000937	0.403	GACGGCGGG	Testis repressor	OP	-81.1973	-119.54	OPNC
GAGGGCRCG	148	GAGGGCRCG	AGAP008578-RA	1521	1529	1525	-2475	+	6.12727	0.000937	0.403	GAGGACGTG	Testis repressor	OP	-81.1973	-119.54	OPNC
GAGGGCRCG	148	GAGGGCRCG	AGAP008578-RA	2467	2475	2471	-1529	-	6.12727	0.000937	0.403	AATGGCGCG	Testis repressor	OP	-81.1973	-119.54	OPNC
GAGGGCRCG	148	GAGGGCRCG	AGAP008578-RA	3396	3404	3400	-600	+	6.12727	0.000937	0.403	AAGCGCGCG	Testis repressor	OP	-81.1973	-119.54	OPNC
GAGGGCRCG	148	GAGGGCRCG	AGAP008578-RA	3460	3468	3464	-536	-	6.12727	0.000937	0.403	GAAGGCGTG	Testis repressor	OP	-81.1973	-119.54	OPNC
GAGGGCRCG	148	GAGGGCRCG	AGAP008578-RA	3511	3519	3515	-485	+	6.12727	0.000937	0.403	GAGGTCGCT	Testis repressor	OP	-81.1973	-119.54	OPNC
AAATGAGAWAGA	189	AAATGAGAWAGA	AGAP008578-RA	1314	1325	1319.5	-2680.5	+	4.81212	0.000949	0.448	AAACAAAAAAGA	Testis activator	TP	62.2324	35.354	TPNC
AAATGAGAWAGA	189	AAATGAGAWAGA	AGAP008578-RA	1318	1329	1323.5	-2676.5	+	4.81212	0.000949	0.448	AAAAAAGAAAAA	Testis activator	TP	62.2324	35.354	TPNC
AAATGAGAWAGA	189	AAATGAGAWAGA	AGAP008578-RA	1557	1568	1562.5	-2437.5	-	4.81212	0.000949	0.448	AAATCCGAAACA	Testis activator	TP	62.2324	35.354	TPNC
AAATGAGAWAGA	189	AAATGAGAWAGA	AGAP008578-RA	1914	1925	1919.5	-2080.5	+	4.81212	0.000949	0.448	AAACTAAAAAGA	Testis activator	TP	62.2324	35.354	TPNC
AAATGAGAWAGA	189	AAATGAGAWAGA	AGAP008578-RA	2386	2397	2391.5	-1608.5	-	4.81212	0.000949	0.448	AAATGAAATTTA	Testis activator	TP	62.2324	35.354	TPNC
AAATGAGAWAGA	189	AAATGAGAWAGA	AGAP008578-RA	2391	2402	2396.5	-1603.5	-	4.81212	0.000949	0.448	AAATGAAATGAA	Testis activator	TP	62.2324	35.354	TPNC
ACATTWTTTCAG	89	ACATTWTTTCAG	AGAP008578-RA	1165	1176	1170.5	-2829.5	+	4.81212	0.000949	0.765	ACATTTTTTGTC	Ovary activator	OP	18.1053	97.7518	OPNC
ACATTWTTTCAG	89	ACATTWTTTCAG	AGAP008578-RA	1576	1587	1581.5	-2418.5	+	4.81212	0.000949	0.765	AACTTTTTTCAC	Ovary activator	OP	18.1053	97.7518	OPNC
ACATTWTTTCAG	89	ACATTWTTTCAG	AGAP008578-RA	3910	3921	3915.5	-84.5	+	4.81212	0.000949	0.765	AGCTTTTTTCAT	Ovary activator	OP	18.1053	97.7518	OPNC
GTCAACTAAAAYS	120	GTCAACTAAAAYS	AGAP008578-RA	440	452	446	-3554	-	1.89697	0.000949	1	GTGAACGAACAGC	Ovary activator	OC	88.5857	167.337	OCC
GTCAACTAAAAYS	120	GTCAACTAAAAYS	AGAP008578-RA	1258	1270	1264	-2736	-	1.89697	0.000949	1	GTCAATTACACAC	Ovary activator	OC	88.5857	167.337	OCC
GCAACCAAAW	127	GCAACCAAAW	AGAP008578-RA	675	684	679.5	-3320.5	+	3.07879	0.000953	0.468	GCGACCACAC	Ovary activator	OC	88.9496	221.451	OCNC
GCAACCAAAW	127	GCAACCAAAW	AGAP008578-RA	827	836	831.5	-3168.5	-	3.07879	0.000953	0.468	GCAACCGGAG	Ovary activator	OC	88.9496	221.451	OCNC
GCAACCAAAW	127	GCAACCAAAW	AGAP008578-RA	3494	3503	3498.5	-501.5	-	3.07879	0.000953	0.468	GCCACCGAAG	Ovary activator	OC	88.9496	221.451	OCNC
AAGTGWAT	172	AAGTGWAT	AGAP008578-RA	370	377	373.5	-3626.5	-	8.20606	0.000954	0.586	AAATGTAT	Testis activator	TC	245.208	-92.6179	TCNC
AAGTGWAT	172	AAGTGWAT	AGAP008578-RA	1152	1159	1155.5	-2844.5	-	8.20606	0.000954	0.586	AAATGAAT	Testis activator	TC	245.208	-92.6179	TCNC
AAGTGWAT	172	AAGTGWAT	AGAP008578-RA	2303	2310	2306.5	-1693.5	+	8.20606	0.000954	0.586	AATTGAAT	Testis activator	TC	245.208	-92.6179	TCNC
AAGTGWAT	172	AAGTGWAT	AGAP008578-RA	2374	2381	2377.5	-1622.5	-	8.20606	0.000954	0.586	AACTGTAT	Testis activator	TC	245.208	-92.6179	TCNC
CSACCACGGTGM	154	CSACCACGGTGM	AGAP008578-RA	126	137	131.5	-3868.5	+	1.24848	0.000955	0.39	CATCCATGGAGC	Testis activator	OP	69.0881	13.5693	OPC
CSACCACGGTGM	154	CSACCACGGTGM	AGAP008578-RA	149	160	154.5	-3845.5	+	1.24848	0.000955	0.39	CCACCCCGACGG	Testis activator	OP	69.0881	13.5693	OPC
CSACCACGGTGM	154	CSACCACGGTGM	AGAP008578-RA	1104	1115	1109.5	-2890.5	+	1.24848	0.000955	0.39	CGTCTACGGAGG	Testis activator	OP	69.0881	13.5693	OPC
AAAATGACAGDTSG	138	AAAATGACAGDTSG	AGAP008578-RA	1025	1038	1031.5	-2968.5	+	2.4303	0.000955	0.544	AAAACGAACGAAGG	Ovary activator	OC	42.1659	294.255	OCC
AAAATGACAGDTSG	138	AAAATGACAGDTSG	AGAP008578-RA	3905	3918	3911.5	-88.5	-	2.4303	0.000955	0.544	AAAAAAGCTGTTGG	Ovary activator	OC	42.1659	294.255	OCC
AAATGAGAWAGA	189	AAATGAGAWAGA	AGAP008578-RA	1894	1905	1899.5	-2100.5	-	4.53333	0.000957	0.448	AAATAAAATACA	Testis activator	TP	62.2324	35.354	TPNC
ACATTWTTTCAG	89	ACATTWTTTCAG	AGAP008578-RA	2407	2418	2412.5	-1587.5	-	4.53333	0.000957	0.765	AGATTATTTTAT	Ovary activator	OP	18.1053	97.7518	OPNC
ATTTTTCAWY	123	ATTTTTCAWY	AGAP008578-RA	1091	1100	1095.5	-2904.5	+	5.81818	0.000958	0.545	ATCTTGCAAC	Ovary activator	OP	25.9649	186.391	OPC
ATTTTTCAWY	123	ATTTTTCAWY	AGAP008578-RA	2013	2022	2017.5	-1982.5	+	5.81818	0.000958	0.545	ATCTTCCATC	Ovary activator	OP	25.9649	186.391	OPC
ATTTTTCAWY	123	ATTTTTCAWY	AGAP008578-RA	2331	2340	2335.5	-1664.5	+	5.81818	0.000958	0.545	TTATTTCATC	Ovary activator	OP	25.9649	186.391	OPC
ATTTTTCAWY	123	ATTTTTCAWY	AGAP008578-RA	3305	3314	3309.5	-690.5	-	5.81818	0.000958	0.545	ATTTCTCCTC	Ovary activator	OP	25.9649	186.391	OPC
ATTTTTCAWY	123	ATTTTTCAWY	AGAP008578-RA	3734	3743	3738.5	-261.5	+	5.81818	0.000958	0.545	ATATTTCGAC	Ovary activator	OP	25.9649	186.391	OPC
ATTTTTCAWY	123	ATTTTTCAWY	AGAP008578-RA	3967	3976	3971.5	-28.5	+	5.81818	0.000958	0.545	AATTGTCATC	Ovary activator	OP	25.9649	186.391	OPC
CACACACACGC	1	CACACACACGC	AGAP008578-RA	772	782	777	-3223	-	4.84242	0.000959	0.0831	CAAACACAGTC	Germline repressor	TC	-57.4745	-88.8495	TCC
CACACACACGC	1	CACACACACGC	AGAP008578-RA	774	784	779	-3221	-	4.84242	0.000959	0.0831	CACAAACACAG	Germline repressor	TC	-57.4745	-88.8495	TCC
CACACACACGC	1	CACACACACGC	AGAP008578-RA	776	786	781	-3219	-	4.84242	0.000959	0.0831	AACACAAACAC	Germline repressor	TC	-57.4745	-88.8495	TCC
CACACACACGC	1	CACACACACGC	AGAP008578-RA	1254	1264	1259	-2741	-	4.84242	0.000959	0.0831	TACACACACTT	Germline repressor	TC	-57.4745	-88.8495	TCC
CACACACACGC	1	CACACACACGC	AGAP008578-RA	1602	1612	1607	-2393	+	4.84242	0.000959	0.0831	CACAGACACAG	Germline repressor	TC	-57.4745	-88.8495	TCC
CACACACACGC	1	CACACACACGC	AGAP008578-RA	1604	1614	1609	-2391	+	4.84242	0.000959	0.0831	CAGACACAGGG	Germline repressor	TC	-57.4745	-88.8495	TCC
CACACACACGC	1	CACACACACGC	AGAP008578-RA	1954	1964	1959	-2041	+	4.84242	0.000959	0.0831	AACATACATGC	Germline repressor	TC	-57.4745	-88.8495	TCC
CACACACACGC	1	CACACACACGC	AGAP008578-RA	2249	2259	2254	-1746	-	4.84242	0.000959	0.0831	CACAAACACTT	Germline repressor	TC	-57.4745	-88.8495	TCC
CACACACACGC	1	CACACACACGC	AGAP008578-RA	3037	3047	3042	-958	-	4.84242	0.000959	0.0831	CACACAGAGCC	Germline repressor	TC	-57.4745	-88.8495	TCC
CACACACACGC	1	CACACACACGC	AGAP008578-RA	3444	3454	3449	-551	+	4.84242	0.000959	0.0831	TACACACACAG	Germline repressor	TC	-57.4745	-88.8495	TCC
CACACACACGC	1	CACACACACGC	AGAP008578-RA	3446	3456	3451	-549	+	4.84242	0.000959	0.0831	CACACACAGAG	Germline repressor	TC	-57.4745	-88.8495	TCC
AATCAATCGCA	177	AATCAATCGCA	AGAP008578-RA	1430	1440	1435	-2565	-	4.56364	0.000962	0.761	AATCGTTCGAA	Testis activator	TC	142.274	-54.5783	TCC
AATCAATCGCA	177	AATCAATCGCA	AGAP008578-RA	1444	1454	1449	-2551	+	4.56364	0.000962	0.761	ACGAAATCGCA	Testis activator	TC	142.274	-54.5783	TCC
AATCAATCGCA	177	AATCAATCGCA	AGAP008578-RA	1818	1828	1823	-2177	-	4.56364	0.000962	0.761	AACAAAGCGCA	Testis activator	TC	142.274	-54.5783	TCC
AATCAATCGCA	177	AATCAATCGCA	AGAP008578-RA	3151	3161	3156	-844	-	4.56364	0.000962	0.761	AAACAAGAGCA	Testis activator	TC	142.274	-54.5783	TCC
AATCAATCGCA	177	AATCAATCGCA	AGAP008578-RA	3196	3206	3201	-799	+	4.56364	0.000962	0.761	CATGAACCGCA	Testis activator	TC	142.274	-54.5783	TCC
AATCAATCGCA	177	AATCAATCGCA	AGAP008578-RA	3241	3251	3246	-754	-	4.56364	0.000962	0.761	TATCTATTGCA	Testis activator	TC	142.274	-54.5783	TCC
GATTTTATCGG	113	GATTTTATCGG	AGAP008578-RA	331	341	336	-3664	-	4.56364	0.000962	1	GCTTTTAGCCG	Ovary activator	OP	13.3631	148.058	OPC
GATTTTATCGG	113	GATTTTATCGG	AGAP008578-RA	352	362	357	-3643	+	4.56364	0.000962	1	GATGTTAACAG	Ovary activator	OP	13.3631	148.058	OPC
GATTTTATCGG	113	GATTTTATCGG	AGAP008578-RA	589	599	594	-3406	+	4.56364	0.000962	1	TATTTTCACGG	Ovary activator	OP	13.3631	148.058	OPC
GATTTTATCGG	113	GATTTTATCGG	AGAP008578-RA	2072	2082	2077	-1923	+	4.56364	0.000962	1	GCTTTTAGCAG	Ovary activator	OP	13.3631	148.058	OPC
GATTTTATCGG	113	GATTTTATCGG	AGAP008578-RA	2587	2597	2592	-1408	-	4.56364	0.000962	1	GATTTTGACAG	Ovary activator	OP	13.3631	148.058	OPC
AATCTGTTCGA	108	AATCTGTTCGA	AGAP008578-RA	1329	1339	1334	-2666	-	4.56364	0.000962	0.853	ACTCTCTTCGT	Ovary activator	OP	59.1922	136.588	OPC
AATCTGTTCGA	108	AATCTGTTCGA	AGAP008578-RA	1719	1729	1724	-2276	-	4.56364	0.000962	0.853	AATTTGCTCGC	Ovary activator	OP	59.1922	136.588	OPC
AATCTGTTCGA	108	AATCTGTTCGA	AGAP008578-RA	3054	3064	3059	-941	+	4.56364	0.000962	0.853	TATCAGTTCCA	Ovary activator	OP	59.1922	136.588	OPC
AATCTGTTCGA	108	AATCTGTTCGA	AGAP008578-RA	3215	3225	3220	-780	-	4.56364	0.000962	0.853	AATCCGCTCCA	Ovary activator	OP	59.1922	136.588	OPC
AATCTGTTCGA	108	AATCTGTTCGA	AGAP008578-RA	3739	3749	3744	-256	-	4.56364	0.000962	0.853	AAGATGGTCGA	Ovary activator	OP	59.1922	136.588	OPC
AATCTGTTCGA	108	AATCTGTTCGA	AGAP008578-RA	3904	3914	3909	-91	-	4.56364	0.000962	0.853	AAGCTGTTGGT	Ovary activator	OP	59.1922	136.588	OPC
AAAATCACAAAWYMA	77	AAAATCACAAAWYMA	AGAP008578-RA	69	83	76	-3924	-	-0.0666667	0.000965	0.343	AAAAGCCCAACAATA	Ovary activator	OP	26.9961	81.9786	OPC
ATSGATGW	143	ATSGATGW	AGAP008578-RA	615	622	618.5	-3381.5	+	7.79394	0.000973	0.973	ATGGCTGT	Ovary activator	OC	73.7751	377.94	OCC
ATSGATGW	143	ATSGATGW	AGAP008578-RA	856	863	859.5	-3140.5	-	7.79394	0.000973	0.973	ATCGAAGT	Ovary activator	OC	73.7751	377.94	OCC
ATSGATGW	143	ATSGATGW	AGAP008578-RA	866	873	869.5	-3130.5	-	7.79394	0.000973	0.973	ATCGAGGA	Ovary activator	OC	73.7751	377.94	OCC
ATSGATGW	143	ATSGATGW	AGAP008578-RA	2014	2021	2017.5	-1982.5	-	7.79394	0.000973	0.973	ATGGAAGA	Ovary activator	OC	73.7751	377.94	OCC
ATSGATGW	143	ATSGATGW	AGAP008578-RA	2336	2343	2339.5	-1660.5	-	7.79394	0.000973	0.973	CTGGATGA	Ovary activator	OC	73.7751	377.94	OCC
ATSGATGW	143	ATSGATGW	AGAP008578-RA	3232	3239	3235.5	-764.5	-	7.79394	0.000973	0.973	ATCGAAGA	Ovary activator	OC	73.7751	377.94	OCC
ATSGATGW	143	ATSGATGW	AGAP008578-RA	3596	3603	3599.5	-400.5	-	7.79394	0.000973	0.973	ATCGACGA	Ovary activator	OC	73.7751	377.94	OCC
GAAACAAARNGATCS	157	GAAACAAARNGATCS	AGAP008578-RA	3743	3757	3750	-250	-	2.58182	0.000979	0.481	GAGAAAGAAAGATGG	Testis activator	TC	78.6771	55.6561	TCNC
AMATTTAAAATG	85	AMATTTAAAATG	AGAP008578-RA	372	383	377.5	-3622.5	+	4.8	0.00098	0.783	ACATTTTCAATC	Ovary activator	TP	37.4976	93.6455	TPNC
AMATTTAAAATG	85	AMATTTAAAATG	AGAP008578-RA	961	972	966.5	-3033.5	+	4.8	0.00098	0.783	ACATTTCAAAGC	Ovary activator	TP	37.4976	93.6455	TPNC
AMATTTAAAATG	85	AMATTTAAAATG	AGAP008578-RA	1896	1907	1901.5	-2098.5	-	4.8	0.00098	0.783	ACAAATAAAATA	Ovary activator	TP	37.4976	93.6455	TPNC
AMATTTAAAATG	85	AMATTTAAAATG	AGAP008578-RA	2376	2387	2381.5	-1618.5	+	4.8	0.00098	0.783	ACAGTTAAATTA	Ovary activator	TP	37.4976	93.6455	TPNC
AMATTTAAAATG	85	AMATTTAAAATG	AGAP008578-RA	3528	3539	3533.5	-466.5	+	4.8	0.00098	0.783	ACAATGAAAATT	Ovary activator	TP	37.4976	93.6455	TPNC
ATAMGTTGAARAAGN	160	ATAMGTTGAARAAGN	AGAP008578-RA	2153	2167	2160	-1840	-	2.5697	0.000981	0.978	TTCACTTGCAAAAGC	Testis activator	TC	133.567	-6.46132	TCNC
ATAMGTTGAARAAGN	160	ATAMGTTGAARAAGN	AGAP008578-RA	3912	3926	3919	-81	-	2.5697	0.000981	0.978	CGAAGATGAAAAAAG	Testis activator	TC	133.567	-6.46132	TCNC
GGTAAGGA	203	GGTAAGGA	AGAP008578-RA	598	605	601.5	-3398.5	+	4.77576	0.000986	1	GGTACGGT	Testis activator	TP	91.192	82.233	TPC
GGTAAGGA	203	GGTAAGGA	AGAP008578-RA	1188	1195	1191.5	-2808.5	-	4.77576	0.000986	1	GGGCAGGA	Testis activator	TP	91.192	82.233	TPC
GGTAAGGA	203	GGTAAGGA	AGAP008578-RA	2808	2815	2811.5	-1188.5	-	4.77576	0.000986	1	GGAAGGGA	Testis activator	TP	91.192	82.233	TPC
GGTAAGGA	203	GGTAAGGA	AGAP008578-RA	3279	3286	3282.5	-717.5	-	4.77576	0.000986	1	GGAAAGGC	Testis activator	TP	91.192	82.233	TPC
CGGAATAC	184	CGGAATAC	AGAP008578-RA	6	13	9.5	-3990.5	-	4.77576	0.000986	0.876	CGGGAAAC	Testis activator	TC	1138.74	-151.674	TCC
CGGAATAC	184	CGGAATAC	AGAP008578-RA	432	439	435.5	-3564.5	-	4.77576	0.000986	0.876	CGGGGTAC	Testis activator	TC	1138.74	-151.674	TCC
CGGAATAC	184	CGGAATAC	AGAP008578-RA	463	470	466.5	-3533.5	-	4.77576	0.000986	0.876	CGGGATGC	Testis activator	TC	1138.74	-151.674	TCC
CGGAATAC	184	CGGAATAC	AGAP008578-RA	628	635	631.5	-3368.5	+	4.77576	0.000986	0.876	CGGCAAAC	Testis activator	TC	1138.74	-151.674	TCC
CGGAATAC	184	CGGAATAC	AGAP008578-RA	2047	2054	2050.5	-1949.5	-	4.77576	0.000986	0.876	CGGCCTAC	Testis activator	TC	1138.74	-151.674	TCC
CGGAATAC	184	CGGAATAC	AGAP008578-RA	2092	2099	2095.5	-1904.5	+	4.77576	0.000986	0.876	CGGAGCAC	Testis activator	TC	1138.74	-151.674	TCC
CGGAATAC	184	CGGAATAC	AGAP008578-RA	3925	3932	3928.5	-71.5	+	4.77576	0.000986	0.876	CGGGAGAC	Testis activator	TC	1138.74	-151.674	TCC
CATGACAG	135	CATGACAG	AGAP008578-RA	170	177	173.5	-3826.5	-	4.77576	0.000986	0.973	CGCGACAG	Ovary activator	OC	69.3905	266.586	OCC
CATGACAG	135	CATGACAG	AGAP008578-RA	879	886	882.5	-3117.5	-	4.77576	0.000986	0.973	CGTGACCG	Ovary activator	OC	69.3905	266.586	OCC
CATGACAG	135	CATGACAG	AGAP008578-RA	930	937	933.5	-3066.5	-	4.77576	0.000986	0.973	CCAGACAG	Ovary activator	OC	69.3905	266.586	OCC
[truncated: 18 more rows]
