# Supplementary material for: Decoding cis-regulatory elements in the germline of the human malaria vector Anopheles gambiae
Source: Commun Biol. 2026 May 2;9:917. doi: 10.1038/s42003-026-10117-y (PMC13342555; doi:10.1038/s42003-026-10117-y)
Supplement: Supplementary file 7 — Supplementary Data 5 [file 42003_2026_10117_MOESM7_ESM.xlsx]

## Sheet: pEC58 raw
Sample	BF1_GFP2_RFP3	Area	Mean	StdDev	Perimeter
210525_pec58_testi7	1	255157	15.441	3.848	2333.03
	2	255157	1.454	0.801	2333.03
	3	255157	17.79	11.909	2333.03
220525_pec58_testi3	1	168165	14.667	4.488	2514.86
	2	168165	1.406	0.732	2514.86
	3	168165	21.33	16.415	2514.86
220525_pec58_testi4	1	227978	14.7	3.952	2371.61
	2	227978	1.455	0.75	2371.61
	3	227978	23.241	16.423	2371.61
220525_pec58_testi6	1	131360	13.509	3.964	2040.84
	2	131360	1.304	0.708	2040.84
	3	131360	8.721	6.92	2040.84
220525_pec58_testi7	1	227877	17.688	4.246	2495.59
	2	227877	1.274	0.655	2495.59
	3	227877	13.39	10.378	2495.59
220525_pec58_testi8	1	230422	17.615	3.707	2582.56
	2	230422	1.253	0.599	2582.56
	3	230422	12.91	10.315	2582.56
220525_pec58_testi10	1	171746	16.446	4.142	1878.22
	2	171746	1.257	0.648	1878.22
	3	171746	16.713	14.353	1878.22
220525_pec58_testi11	1	162985	16.275	3.665	1591.06
	2	162985	1.576	0.712	1591.06
	3	162985	26.909	19.361	1591.06
220525_pec58_testi12	1	225113	18.239	4.087	2105.74
	2	225113	1.223	0.6	2105.74
	3	225113	19.537	13.707	2105.74
220525_pec58_testi15	1	236802	16.59	4.049	2352.17
	2	236802	1.311	0.729	2352.17
	3	236802	17.419	12.525	2352.17
220525_pec58_testi16	1	296132	17.693	4.142	2879.77
	2	296132	1.281	0.778	2879.77
	3	296132	14.655	13.224	2879.77
220525_pec58_testi17	1	271588	18.146	3.99	2249.86
	2	271588	1.903	0.89	2249.86
	3	271588	7.506	4.986	2249.86
220525_pec58_testi18	1	264992	19.872	3.824	2613.62
	2	264992	1.122	0.43	2613.62
	3	264992	10.736	7.395	2613.62
220525_pec58_testi19	1	199028	16.68	3.527	2336.28
	2	199028	1.294	0.621	2336.28
	3	199028	22.514	13.065	2336.28
210525_pEC58_testi6	1	207288	18.279	3.113	2267.78
	2	207288	1.861	0.692	2267.78
	3	207288	13.2	7.713	2267.78

## Sheet: pEC59 raw
Sample	BF1_GFP2_RFP3	Area	Mean	StdDev	Perimeter
080525_pec59_testi7	1	209978	15.884	4.168	1955.77
	2	209978	43.086	17.68	1955.77
	3	209978	39.728	24.238	1955.77
080525_pec59_testi8	1	181669	15.981	4.378	2321.72
	2	181669	41.637	22.366	2321.72
	3	181669	35.525	26.619	2321.72
080525_pec59_testi11	1	123063	11.241	3.754	1820.51
	2	123063	67.667	40.248	1820.51
	3	123063	46.748	28.597	1820.51
080525_pec59_testi13	1	179947	9.307	2.694	1770.63
	2	179947	63.582	35.17	1770.63
	3	179947	45.003	34.537	1770.63
080525_pec59_testi14	1	180073	9.806	2.999	1901.26
	2	180073	57.964	28.527	1901.26
	3	180073	48.219	31.501	1901.26
080525_pec59_testi15	1	169082	12.002	3.281	1823.78
	2	169082	55.781	26.899	1823.78
	3	169082	39.194	22.756	1823.78
080525_pec59_testi16	1	190501	14.606	3.393	1925.54
	2	190501	45.874	19.536	1925.54
	3	190501	31.166	16.606	1925.54
270525_pEC59_testi1	1	256603	17.967	4.341	2390.63
	2	256603	34.166	24.996	2390.63
	3	256603	12.271	9.778	2390.63
270525_pEC59_testi2	1	181652	14.978	3.653	2278.46
	2	181652	59.181	35.487	2278.46
	3	181652	27.536	17.15	2278.46
270525_pEC59_testi3	1	246039	19.575	4.346	2036.84
	2	246039	23.325	12.651	2036.84
	3	246039	9.728	5.848	2036.84
270525_pEC59_testi4	1	197620	20.048	3.437	2490.76
	2	197620	24.33	16.139	2490.76
	3	197620	13.73	9.963	2490.76
270525_pEC59_testi6	1	147098	13.673	3.924	1665.92
	2	147098	82.926	35.684	1665.92
	3	147098	45.83	27.506	1665.92
270525_pEC59_testi7	1	230939	18.643	3.943	2210.61
	2	230939	33.539	22.959	2210.61
	3	230939	12.381	9.167	2210.61
270525_pEC59_testi9	1	100250	10.82	2.925	1476.82
	2	100250	91.355	54.792	1476.82
	3	100250	37.788	22.758	1476.82
270525_pEC59_testi10	1	75244	11.845	2.948	1097.49
	2	75244	99.082	69.943	1097.49
	3	75244	39.179	29.358	1097.49

## Sheet: pEC48 raw
Sample	BF1_GFP2_RFP3	Area	Mean	StdDev	Perimeter
120625_pEC48_testi3	1	154687	11.695	3.368	1765.23
	2	154687	19.647	11.369	1765.23
	3	154687	13.491	8.4	1765.23
120625_pEC48_testi4	1	196005	12.093	4.173	1879.98
	2	196005	16.821	10.862	1879.98
	3	196005	11.985	9.137	1879.98
270625_pEC48_testi1	1	266573	15.95	3.721	2566.46
	2	266573	18.804	8.435	2566.46
	3	266573	12.821	6.858	2566.46
270625_pEC48_testi2	1	249064	16.15	3.663	2283.49
	2	249064	18.596	7.606	2283.49
	3	249064	11.795	7.657	2283.49
270625_pEC48_testi3	1	169829	15.043	4.12	1986.56
	2	169829	17.771	9.197	1986.56
	3	169829	8.279	5.039	1986.56
270625_pEC48_testi6	1	284755	19.119	2.968	2465.74
	2	284755	15.981	2.947	2465.74
	3	284755	8.885	3.528	2465.74
270625_pEC48_testi7	1	136828	16.026	4.742	1502.42
	2	136828	18.547	12.166	1502.42
	3	136828	8.051	6.532	1502.42
270625_pEC48_testi8	1	198099	12.578	2.524	1922.36
	2	198099	17.277	10.645	1922.36
	3	198099	8.632	6.318	1922.36
270625_pEC48_testi9	1	168203	17.002	3.802	1853.6
	2	168203	12.205	5.379	1853.6
	3	168203	10.771	6.205	1853.6
270625_pEC48_testi10	1	230054	14.365	4.151	1926.4
	2	230054	16.562	12.151	1926.4
	3	230054	9.842	7.621	1926.4
270625_pEC48_testi11	1	265110	15.909	3.899	2273.96
	2	265110	14.637	7.855	2273.96
	3	265110	9.83	6.139	2273.96
270625_pEC48_testi12	1	259176	16.202	3.86	2106.37
	2	259176	15.884	7.83	2106.37
	3	259176	11.159	6.773	2106.37
270625_pEC48_testi13	1	295961	13.21	3.811	2496.66
	2	295961	17.017	8.892	2496.66
	3	295961	11.546	7.201	2496.66
270625_pEC48_testi14	1	232168	14.552	3.366	2004.11
	2	232168	12.365	5.607	2004.11
	3	232168	8.676	5.055	2004.11
270625_pEC48_testi15	1	354793	17.647	3.48	2332.47
	2	354793	13.236	8.153	2332.47
	3	354793	6.842	4.872	2332.47
